# Supplementary material for: Distinctive Metabolomics Patterns Associated With Insulin Resistance and Type 2 Diabetes Mellitus
Source: Front Mol Biosci. 2020 Dec 14;7:609806. doi: 10.3389/fmolb.2020.609806 (PMC7768025; doi:10.3389/fmolb.2020.609806)
Supplement: Supplementary file 1 [file Data_Sheet_1.CSV]

Name	28_RE2_01_15630_Spectrum.csv	28_RE2_01_15876_Spectrum.csv	30_RE4_01_15634_Spectrum.csv	30_RE4_01_15880_Spectrum.csv	38_GA5_01_15652_Spectrum.csv	38_GA5_01_15898_Spectrum.csv	40_GA7_01_15656_Spectrum.csv	40_GA7_01_15902_Spectrum.csv	42_GB1_01_15660_Spectrum.csv	42_GB1_01_15906_Spectrum.csv	43_GB2_01_15662_Spectrum.csv	43_GB2_01_15908_Spectrum.csv	44_GB3_01_15668_Spectrum.csv	44_GB3_01_15914_Spectrum.csv	45_GB4_01_15670_Spectrum.csv	45_GB4_01_15916_Spectrum.csv	46_GB5_01_15672_Spectrum.csv	46_GB5_01_15918_Spectrum.csv	48_GB7_01_15676_Spectrum.csv	48_GB7_01_15922_Spectrum.csv	49_GB8_01_15678_Spectrum.csv	49_GB8_01_15924_Spectrum.csv	51_GC2_01_15682_Spectrum.csv	51_GC2_01_15928_Spectrum.csv	52_GC3_01_15684_Spectrum.csv	52_GC3_01_15930_Spectrum.csv	53_GC4_01_15686_Spectrum.csv	53_GC4_01_15932_Spectrum.csv	56_GC7_01_15696_Spectrum.csv	56_GC7_01_15942_Spectrum.csv	58_BE8_01_15806_Spectrum.csv	58_BE8_01_16046_Spectrum.csv	58_GD1_01_15700_Spectrum.csv	61_GD4_01_15706_Spectrum.csv	87_BC6_01_15766_Spectrum.csv	87_BC6_01_16006_Spectrum.csv	88_BC7_01_15768_Spectrum.csv	88_BC7_01_16008_Spectrum.csv	89_BC8_01_15770_Spectrum.csv	89_BC8_01_16010_Spectrum.csv	90_BD1_01_15772_Spectrum.csv	90_BD1_01_16012_Spectrum.csv	91_BD2_01_15774_Spectrum.csv	91_BD2_01_16014_Spectrum.csv	92_BD3_01_15776_Spectrum.csv	92_BD3_01_16016_Spectrum.csv	93_BD4_01_15778_Spectrum.csv	93_BD4_01_16018_Spectrum.csv	94_BD5_01_15780_Spectrum.csv
	Lean	Lean	Lean	Lean	Lean	Lean	Lean	Lean	Lean	Lean	Lean	Lean	Lean	Lean	Lean	Lean	Lean	Lean	Lean	Lean	Lean	Lean	Lean	Lean	Lean	Lean	Lean	Lean	Lean	Lean	Lean	Lean	Lean	Lean	Lean	Lean	Lean	Lean	Lean	Lean	Lean	Lean	Lean	Lean	Lean	Lean	Lean	Lean	Lean
O-Phosphoethanolamine	1.267	0.346	0.779	0.959	1.213	0.329	0.872	0.854	0.736	0.606	0.388	0.884395065	0.38	0.38	0.38	0.674897685	0.81	0.38	0.38	0.164271959	9.99	9.99	9.99	9.99	0.641	0.929	0.902	0.856	0.632	0.684	0.984	0.544	0.704	0.38	1.283	0.461	0.867	0.178	0.707	0.293	0.726	0.678	0.771	1.238	1.228	0.733	1.153	0.81	0.988
3-Sulfino-L-alanine	0.926	0.844	1.014	0.419	0.717	0.511	0.868	0.417	0.65	0.384	0.509	0.486	0.521	0.528	0.703	0.569	1.073	0.706	1.188	0.604021138	1.271	0.65	1.234	0.53	0.45	0.56	0.62	0.532	0.823	0.53	0.439	0.496	0.61	0.374	0.571	0.524	1.369	1.51	0.78	0.908	1.249	1.285	0.429	0.472	0.898	0.787	0.821	0.654	0.837
L-Cysteate	0.646	0.464	0.543	0.34	0.58	0.412	0.693	0.319	0.336	0.326	0.321	0.372	0.474	0.385	0.471	0.5	0.857	0.45	1.033	0.385	0.953	0.52	0.929	0.841	0.32	0.412	0.49	0.559	0.777	0.249	0.528	0.497	0.457	0.348	0.707	0.654	1.551	1.409	1.031	1.053	1.225	1.271	0.445	0.457	0.698	0.824	0.555	0.576	0.859
Asparaginyl-Asparagine	0.759	0.914	1.504	1.225	1.003	0.886	0.842	0.774	0.534	0.553	0.435	0.343	1.58	1.499	0.322	0.354	0.179	0.499	0.529	0.532	0.1001	0.1001	0.302	0.26	0.452	0.536	0.34	0.345	0.336	0.482	1.784	1.658	1.811	0.533	0.1001	0.111	0.503	0.334	0.232	0.175	0.475	0.339	1.295	1.287	0.52	0.372	0.565	0.477	0.691
Arginyl-Glutamic acid	0.974	0.977	1.54	1.281	0.633	0.562	0.584	0.503	0.663	0.492	0.662	0.791	0.618	0.716	0.899	0.983	0.62	0.845	0.725	0.85	0.408	0.396	0.529	0.476	0.744	0.8	0.396	0.397	0.468	0.344	0.82	0.834	0.801	0.738	0.638	0.684	0.787	0.755	0.534	0.588	0.503	0.531	0.628	0.76	0.468	0.517	0.604	0.608	1.021
Glutaminyl-Asparagine	0.884	1.146	1.26	1.182	0.616	0.593	1.587	1.473	0.152	0.142	0.605	0.546	1.905	1.745	0.115	0.12	0.317	0.486	0.712	0.715	0.12	0.12	0.224	0.239	0.555	0.857	0.156	0.159	0.106	0.116	1.89	1.757	1.468	0.42	0.12	0.1	0.166	0.166	0.483	0.435	0.12	0.12	1.95	1.678	0.161	0.12	0.228	0.143	0.953
Glutaminyl-Glutamine	0.57	0.726	0.599	0.784	0.494	0.535	0.769	0.672	0.692	0.46	0.562	0.706	0.714	0.413	0.684	0.754	1.629	0.661	0.805	0.678	0.88	0.403	0.518	0.658745067	0.896	0.955	0.458	0.481	0.788	0.69	0.616	0.521	0.618	0.848	1.281	1.09	2.456	2.069	1.791	1.477	1.407	1.378	0.572	0.58	1.946	1.911	1.68	1.53	1.573
D-Glucosamine	1.659	0.996	2.244	1.834	1.942	0.662	0.587	0.602	0.485	1.508	2.158	1.72	2.112	0.889	1.895	0.725	0.436	0.78	0.61	0.833	1.086	1.124	1.726	0.955	1.993	0.814	2.545	1.523	0.549	1.556	0.764	0.807	1.867	2.594	0.462	0.517	0.552	0.565	0.443	0.577	0.498	0.503	0.581	0.524	1.579	1.781	0.657	0.579	0.618
1-Methylhistidine	0.823	0.811	0.675	0.591	0.74	0.709	0.414	0.383	0.696	0.737	0.926	1.078	0.647	0.702	0.987	0.947	0.819	0.899	0.8	0.816	0.77	0.745	0.68	0.641	0.68	0.813	0.623	0.672	0.706	0.469	0.646	0.643	0.599	0.622	0.981	0.906	0.942	0.697	0.803	0.657	1.064	0.896	1.145	0.904	0.919	0.908	0.728	0.78	0.73
Taurine	0.505	0.617	0.474	0.41	0.808	0.914	0.7	0.692	0.858	0.709	0.647	0.697	0.845	1.197	0.728	0.835	0.198	0.904	0.945	0.954	0.496	0.522	0.659	0.642	1.011	1.407	1.021	1.096	1.07	0.943	1.019	1.049	0.815	0.563	0.172	0.185	0.267	0.254	0.234	0.249	0.314	0.297	0.599	0.57	0.494	0.497	0.341	0.352	0.286
Hypoxanthine + H2O	0.335	0.339	1.352	1.324	1.061	0.833	1.349	1.146	0.791	0.783	0.742	0.672	1.355	1.161	0.675	0.58	0.671	0.574	0.857	0.915	0.554	0.527	0.667	0.578	1.149	1.133	1.625	1.769	0.923	1.143	1.242	1.251	1.283	0.549	0.66	0.687	0.755	0.77	0.494	0.509	0.684	0.638	0.619	0.581	0.83	0.788	0.845	0.847	0.865
L-Cystine	1.231	0.382	1.77	3.474728089	3.885	0.375	0.275	0.254	0.403	2.787	5.408	3.052	3.328	0.436	3.858	0.669	0.488	0.49	0.227	0.594	0.854	1.475	2.196	1.094	4.886	0.523	5.48	3.665141352	0.236	0.17	0.746	0.665	4.517	4.081	0.326	0.31	0.232	0.234	0.4	0.256	0.17	0.196	0.449	0.466	3.017	3.173	0.32	0.342	0.399
Adenosine	0.749	0.818	0.61	0.454	1.295	0.683	0.467	0.397	0.594	0.567	1.515	0.397	0.831	0.994	0.51	0.406	0.576	0.762	0.318	0.517	0.893	0.901	0.993	0.886	0.76	0.77	0.583	0.531	0.519	0.481	0.756	0.735	0.874	0.487	0.55	0.527	0.499	0.533	0.427	0.468	0.745	0.585	0.454	0.472	0.786	0.715	0.71	0.597	0.902
L-Ornithine	1.552	0.729	1.898	2.926	3.671	0.609	0.488	0.454	0.592	2.895	2.893	2.494	3.589	0.772	3.3	0.789	0.392	0.437	0.656	0.85	1.836	1.634	1.777	1.04	2.795	0.595	4.038	3.526	0.463	0.321	1.198	1.15	3.774	4.824	0.237	0.209	0.228	0.204	0.221	0.226	0.312	0.265	0.643	0.618	2.062	2.005	0.321	0.297	0.325
5-Acetylamino-6-amino-3-methyluracil	0.365	0.292	0.185	0.157	0.516	0.393	0.844	0.736	0.838	0.875	0.781	0.738	0.172	0.139	0.688	0.611	1.034	1.21	1.092	1.099	0.495	0.465	1.388	1.331	1.354	1.394	1.927	1.926	0.32	0.293	0.1	0.1001	0.1001	0.442	0.299	0.277	0.132	0.136	0.1001	0.1	0.107	0.118	0.125	0.142	3.024	3.054	0.275	0.328	1.085
Seryl-Aspartic acid	0.991	1.019	0.57	0.42	0.773	0.331	0.897	0.793	0.758	0.329	0.547	0.551	0.743	0.655	0.488	0.529	0.568	0.367	0.671	0.497	0.657	0.61	0.578	0.528	0.87	1.025	0.748	0.598	0.751	0.712	0.683	0.89	0.809	0.604	0.476	0.796	0.528	0.917	1.113	0.989	0.58	1.283	0.516	0.523	0.65	0.522	0.507	0.785	0.569
Carnosine	0.67	0.881	0.783	0.92	0.409	0.766	0.834	0.921	0.37	0.294	0.438	0.43	1.575	1.685	0.336	0.263	0.433	0.462	0.87	0.815	2.998	5.03	0.756	0.728	0.889	0.954	0.218	0.288	0.26	0.26	1.653	2.229	1.254	0.353	0.768	0.833	0.26	0.226	0.435864464	0.237	0.26	0.171	1.297	1.418	0.606	0.228	0.512	0.472	0.654
Arginine	0.758	0.891	0.809	0.798	0.726	0.713	0.765	0.74	0.624	0.554	0.765	0.692	0.802	0.882	0.764	0.785	0.793	0.83	0.716	0.773	0.371	0.386	0.573	0.552	0.91	1.118	0.51	0.524	0.611	0.33	1.05	1.047	0.927	0.612	0.734	0.722	0.884	0.871	0.774	0.772	0.671	0.672	0.953	0.953	0.628	0.63	0.79	0.799	0.927
Glutaminyl-Aspartic acid	0.865	1.059	0.833	0.824	0.899	0.912	0.807	0.6	1.032	0.941	0.746	0.906	0.928	1.073	0.691	1.058	0.586	0.651	0.903	0.957	0.48	0.616	0.409	0.534	0.698	0.997	0.467	0.587	0.861	0.848	0.828	0.816	0.628	0.643	0.613	0.757	0.607	0.7	0.56	0.601	0.514	0.608	0.701	0.757	0.584	0.509	0.599	0.583	0.765
Glutaminyl-Glutamic acid	0.982	0.996	1.349	1.297	0.511	0.511	0.68	0.634	0.641	0.634	0.554	0.526	0.474	0.501	0.911	0.897	1.017	0.635	0.786	0.844	0.482	0.474	0.584	0.563	0.656	0.726	0.297	0.319	0.573	0.373	0.64	0.648	0.599	0.992	1.045	1.029	1.216	1.235	0.911	0.892	1.007	0.984	0.438	0.434	1.188	1.174	0.836	0.842	1.345
L-Glutamine	0.901	1.053	1.109	1.254	0.558	0.466	0.636	0.621	0.724	0.64	0.615	0.632	0.53	0.585	0.838	0.703	0.999	0.583	0.877	0.634	0.516	0.396	0.686	0.563	0.771	0.734	0.55	0.313	0.519	0.412	0.636	0.633	0.612	1.107	0.944	0.901	1.115	1.09	0.825	0.746	0.957	0.887	0.537	0.587	1.142	1.124	0.856	0.804	1.072
Glutamyl-Glutamine	1.009	0.996	1.362	1.312	0.506	0.511	0.68	0.635	0.641	0.634	0.555	0.608	0.474	0.501	0.912	0.893	1.027	0.639	0.791	0.883968404	0.493	0.47	0.585	0.565	0.646	0.725	0.293	0.319	0.573	0.472	0.641	0.649	0.599	0.99	1.058	1.029	1.219	1.23	0.914	0.891	1.021	0.984	0.447	0.444	1.183	1.209	0.848	0.842	1.345
Asparaginyl-Aspartic acid	0.88	0.74	0.704	0.8	1.141	0.99	0.808	0.705	1.016	0.965	1.091	1.071	1.686	1.871	0.6	0.581	0.569	0.663	0.848	1.035	0.535	0.632169919	0.382	0.273	1.287	1.721	0.876	1.014	1.209	1.075	0.792	0.734	0.713	0.635	0.33	0.307	0.372	0.263	0.754	0.588	0.197	0.294	0.917	0.933	0.358	0.339	0.352	0.212	0.408
Seryl-Serine	0.505	0.504	1.546	1.35	0.829	0.787	1.429	1.149	0.545	0.507	0.482	0.391	0.952	1.053	0.424	0.35	0.39	0.527	0.993	0.917	0.895	0.762	0.471	0.476	1.263	1.356	0.437	0.581	0.537	0.506	1.896	1.463	1.465	0.781	0.263	0.209	0.947529716	0.293	0.702	0.41	0.326	0.279	3.006	2.681	0.519	0.453	0.643	0.674	0.703
Nopaline	0.86	0.88	1.033	1.148	0.527	0.454	0.591	0.512	0.536	0.471	0.628	0.599	0.439	0.421	0.978	0.983	1.085	0.664	0.836	0.94	0.454	0.364	0.581	0.442	0.403	0.544	0.378	0.329	0.479	0.359	0.738	0.745	0.56	0.788	1.278	1.432	0.802	1.038	0.71	0.938	0.989	0.916	0.441	0.526	0.92	1.011	1.033	1.066	1.005
Guanidoacetic acid	1.045	1.065	1.609	1.713	0.9	1.045	0.825	0.622	0.74	0.844	0.826	0.584	1.358	1.331	1.181	1.271	1.313	1.239	0.961	0.969	1.074	1.124	1.184	1.14	1.084	0.882	1.275	1.24	1.33	0.919	0.832	0.676	0.834	1.326	0.997	1.158	1.33	1.304	0.939	0.931	1.204	1.162	0.62	0.649	1.403	1.101	1.026	0.948	1.711
Threoninyl-Glutamine	0.776	0.925	1.544	1.529	1.122	0.81	1.197	0.945	0.584	0.57	0.682	0.463	0.892	0.798	0.813	0.786	0.528	0.596	0.923	1.078	0.812	0.702	0.548	0.625	0.89	0.808	0.572	0.612	0.691	0.672	0.925	0.732	0.88	0.709	0.564	0.322	1.786	0.775	0.582	0.624	0.908	0.827	1.093	1.272	0.564	0.423	1.229	0.606	0.743
Glutamyl-Asparagine	0.868	0.769	0.811	0.735	0.919	1.004	0.796	0.804	1.032	0.814	0.746	0.535	0.952	1.285	0.697	0.519	0.619	0.61	0.886	0.823	0.454	0.16	0.415	0.246	0.701	0.997	0.468	0.467	0.857	0.836	0.834	0.79	0.611	0.637	0.609	0.841	0.632	0.695	0.542	0.59	0.508	0.64	0.713	0.735	0.596	0.509	0.599	0.721	0.795
Glutamyl-Serine	0.862	1.327	0.982	1.024	0.662	0.769	0.591	0.609	0.712	0.891	0.555	0.608	0.683	0.986	0.718	1.012	0.46	0.67	0.712	0.979	0.629	0.746	0.758	0.888	0.857	1.124	0.56	0.536	0.543	0.435	0.696	0.674	0.614	0.732	0.517	0.561	0.626	0.651	0.525	0.566	0.559	0.543	0.577	0.621	0.569	0.572	0.655	0.658	0.768
Guanidine	0.64	0.455	0.329	0.297	0.756	0.801	0.624	0.548	0.473	0.395	6.263	5.018	0.537	0.363	0.339	0.338	0.561	8.699	0.828	0.318	0.11	0.11	4.620226218	0.11	0.958	1.235	0.661	0.769	0.914	1.082	0.428	0.709	0.324	0.778	0.743	0.643	0.43	0.397	0.657	0.65	0.351	0.354	0.277	0.295	0.561	0.717	0.411	0.46	1.98
L-Lysine	1.21	0.543	1.905	3.217	3.973	0.508	0.454	0.454	0.507	2.721	3.972	2.412	4.265	0.706	3.922	0.716	0.516	0.519	0.441	0.709	1.519	1.423	1.661	1.182	4.638	0.826	4.634	3.108	0.495	0.159	0.973	0.998	3.958	4.782	0.229	0.227	0.333	0.354	0.291	0.294	0.351	0.338	0.583	0.622	2.628	2.815	0.328	0.379	0.427
Glutaminylglycine	0.737	0.842	1.225	1.115	0.909	0.93	1.041	0.946666867	0.751	0.702	0.919	0.508	1.13	1.287	0.642	0.571550056	0.686	0.92099152	1.066	0.946067278	1.154893124	0.29	0.872839743	0.685	0.847	1.083	0.469	0.385	0.814	0.828	1.253	1.241	1.149	0.989	1.118800566	0.555	0.895	0.746	0.853	0.574	1.035	0.714	1.432	1.402	0.79	0.557	0.888	0.771	0.95
L-Cystathionine	0.579	0.472	0.46	0.381	0.658	0.643	0.58	0.604	0.846	0.723	0.883	0.83	0.731	0.996	0.627	0.637	0.24	0.538	1.014	0.95	0.477	0.326	0.396	0.375	0.53	0.729	0.545	0.762	0.77	0.626	1.648	1.541	1.361	0.463	0.21	0.209	0.161	0.198	0.255	0.24	0.213	0.209	0.505	0.504	0.581	0.57	0.503	0.493	0.305
5-Guanidino-2-oxopentanoate	1.085	1.040399209	1.109	1.062	1.189	1.036	1.023	1.019	0.815	0.973	0.886	1.067008851	1.213	1.679	1.1	0.768	1.102	1.296677546	1.235	1.332175127	0.746	0.863895352	0.821	0.937	1.237	1.341	0.71	1.005	1.005	0.944	1.483	1.305	1.551	0.856	0.875	1.13	1.456	1.241	1.081	1.133	0.862	1.222	1.16	1.5	1.123	1.015	1.007	1.049	1.209
Asparagine	0.731	0.811	0.655	0.609	0.953	0.917	0.907	0.849	0.726	0.648	0.837	0.793	0.857	0.942	0.854	0.848	0.8	0.824	0.863	0.919	0.788	0.801	0.695	0.713	0.958	1.138	0.746	0.794	0.844	0.541	0.917	0.912	0.825	0.73	0.631	0.614	1.018	1.013	0.832	0.808	0.733	0.72	0.669	0.656	0.7	0.685	0.771	0.758	1.014
Homoarginine	0.481	0.579	1.066	1.111	0.639	0.587	0.597	0.611	0.819	0.762	0.697	0.656	0.523	0.604	0.874	0.935	0.638	1.136	0.62	0.612	0.633	0.678	0.464	0.409	0.853	1.126	0.818	0.972	0.909	0.45	0.839	0.825	0.728	0.516	0.925	0.936	0.826	0.726	1.201	1.262	0.818	0.771	0.573	0.588	0.837	0.794	0.696	0.644	0.753
Threoninyl-Aspartate	0.83	0.665	0.937	0.798	0.638	0.575	0.584	0.404	0.684	0.376	0.562	0.367	0.688	0.721	0.705	0.425	0.45	0.301	0.677	0.576	0.593	0.199	0.737	0.171	0.842	1.058	0.562	0.576	0.529	0.417	0.665	0.661	0.607	0.738	0.513	0.554	0.619	0.653	0.526	0.551	0.55	0.532	0.576	0.629	0.566	0.572	0.655	0.646	0.769
Aspartyl-Serine	0.416	0.463	0.773	0.874	1.343	1.271	1.015	1.069	1.222	1.135	0.625	0.571	0.953	1.308	0.483	0.381	0.106	0.604	0.934	1.078	0.187	0.236	0.318	0.379	1.11	1.368	1.168	1.399	0.815	0.784	1.024	1.211	1.03	0.974	0.519	0.624	1.125	1.433	0.173	0.645	0.746	0.977	1.335	1.039	0.231	0.533	0.378	0.756	0.771
Symmetric dimethylarginine	0.537	0.524	0.721	0.721	0.753	0.732	0.678	0.658	0.759	0.673	0.541	0.472	0.642	0.721	0.869	0.759	0.666	0.665	0.661	0.617	0.999	0.827	0.912	0.828	0.73	0.808	0.828	0.765	0.787	0.371	0.869	0.872	0.749	0.582	0.736	0.689	0.8	0.763	0.627	0.635	0.789	0.752	0.673	0.691	0.865	0.846	0.813	0.81	0.745
2-Deoxy-scyllo-inosamine	0.381	0.414	0.633	0.641	0.757	0.582	0.719	0.619	0.748	0.606	0.379	0.257	0.678	0.499	0.926	0.596	0.775	0.81	1.069	1.016	0.861	0.893	0.744	0.723	0.902	0.914	1.085	1.144	0.659	0.625	0.644	0.713	0.712	0.597	0.389	0.42	0.863	0.889	0.456	0.607	0.682	0.634	1.123	1.016	0.681	0.879	0.808	0.894	0.526
Seryl-Threonine	0.714	0.586	1.565	1.362	0.725	0.635	1.225	1.21	0.821	0.643	0.707	0.558	0.899	0.877	0.661	0.561	0.524	0.697	1.237	1.039	0.1	0.112	0.333	0.407	1.64	1.569	0.625	0.642	0.772	0.774	1.219	1.245	1.198	0.969	0.842	0.943	0.306	0.271	0.342	0.39	0.446	0.961	2.51	2.714	1.08	1.024	0.556	0.688	0.437
Glutamine	0.825	0.992	0.784	0.82	0.817	0.878	0.765	0.88	0.749	0.886	0.68	0.77	0.747	0.805	0.897	1.04	0.9	1.05	0.904	0.932	0.98	0.948	0.928	0.9	0.753	0.845	0.56	0.6	0.844	0.514	0.894	0.864	0.805	0.846	0.935	0.951	1.154	1.122	0.799	0.808	0.92	0.919	0.579	0.563	1.06	1.026	0.863	0.831	1.023
Threoninyl-Glutamate	0.801	0.863	0.886	0.979	0.878	0.676	0.597	0.53	1.049	0.995	0.779	0.769	0.866	0.701	0.754	0.865	0.614	0.609	0.721	0.843	0.522	0.578	0.575	0.591	0.884	1.029	0.507	0.402	0.578	0.429	1.32	1.469	1.321	0.745	0.522	0.49	0.612	0.577	0.481	0.468	0.529	0.498	0.606	0.623	0.643	0.563	0.646	0.666	0.564
N6-(L-1,3-Dicarboxypropyl)-L-lysine	1.965	0.928	2.175	2.201	2.827	0.854	0.534	0.66	0.669	2.233	2.181	1.616	2.574	0.876	2.516	0.952	0.397	0.681	0.596	1.218	1.652	1.848	1.557	1.32	2.126	0.687	2.874	2.318	0.564	1.99	1.134	1.105	2.84	3.572	0.229	0.215	0.21	0.222	0.202	0.194	0.298	0.284	0.636	0.599	1.815	1.802	0.309	0.308	0.309
Citrulline	0.847	0.948	0.675	0.632	0.743	0.694	0.604	0.561	0.669	0.611	0.805	0.764	0.598	0.621	0.952	0.908	0.87	0.802	0.923	0.964	0.938	0.936	0.938	0.883	0.525	0.605	0.823	0.876	0.687	0.36	0.926	0.925	0.868	0.702	1.052	1.075	0.763	0.759	0.703	0.688	0.851	0.836	0.566	0.559	0.866	0.874	1.031	1.034	0.814
Gamma-Glutamylglutamic acid	0.759	0.93	0.903	0.914	1.006	0.906	0.749	0.635	1.056	0.883	1.008	0.867	1.568	1.649	0.659	0.626	0.117	0.656	0.801	1	0.213	0.189	0.354	0.278	1.085	1.247	0.89	0.886	1.028	0.954	1.03	1.028	0.96	0.746	0.222	0.229	0.125	0.124	0.14	0.1	0.137	0.148	0.976	0.997	0.193	0.182	0.156	0.174	0.206
Stizolobate	1	0.551	0.84	0.369	0.527	0.427	0.777	0.368	0.534	0.374	0.41	0.356	0.52	0.511	0.465	0.53	0.747	0.496	0.807	0.428	0.865	0.474	0.716	0.499	0.35	0.337	0.486	0.447	0.722	0.208	0.666	0.637	0.459	0.525	0.516	0.498	1.625	1.549	0.891	0.955	1.26	1.432	0.696	0.608	0.809	0.774	0.781	0.852	0.928
Methionine Sulfoxide	0.662	0.745	0.639	0.635	0.524	0.578	0.456	0.42	0.464	0.461	0.571	0.553	0.691	0.715	0.655	0.702	0.704	0.549	0.547	0.624	0.55	0.572	0.513	0.621	0.565	0.711	0.504	0.639	0.57	0.33	0.6	0.646	0.574	0.594	0.704	0.686	0.839	0.803	0.587	0.576	0.735	0.748	0.703	0.723	0.702	0.701	0.681	0.718	0.769
Aspartyl-Glutamate	0.435	0.514	0.496	0.287	0.974	1.207	0.511	0.364846122	0.801	0.66	0.577	0.558	1.086	0.98	0.416	0.517310674	0.334	0.639	0.634	0.684	0.451	0.1001	0.532	0.363	0.43	0.592	0.991	1.193	0.588	0.728	1.259	1.025	1.081	0.381	0.1001	0.275	0.467	0.237	0.1001	0.327	0.32	0.166	0.541	0.445	0.374	0.247	0.356	0.432	0.95
Glycyl-Serine	0.561	1.022	0.739	0.98	0.792	1.099	0.821	1.119	0.404	0.4	0.564	0.656	0.96	1.289	0.334	0.272	0.183	0.697	0.683	0.775	0.415	0.467	0.403	0.455	0.526	0.831	0.362	0.473	0.411	0.317	1.029	0.901	0.832	0.402	0.231	0.195	0.223	0.269	0.263	0.247	0.174	0.269	1.058	1.227	0.228	0.288	0.495	0.481	0.31
Methylguanidine	1.086	0.629	0.794	0.489	0.757	0.535	0.591	0.642	0.434	0.804	0.812	0.97	0.781	0.678	0.999	0.873	0.734	1.327	0.698	0.762	0.987	1.057	1.163	0.845	0.9	1.021	0.8	0.93	0.692	1.674	0.678	0.625	0.752	0.849	0.868	0.7	0.854	0.811	0.643	0.66	0.819	0.812	0.642	0.53	0.88	1.043	0.727	0.716	0.656
Glutamyl-Glycine	1.013	0.564	0.823	0.363	0.718	0.633	0.575	0.585	1.016	0.74	0.612	0.46	0.864	0.682	0.696	0.202	0.485	0.313	0.641	0.533	0.589	0.1	0.995	0.208	0.78	0.868	0.516	0.56	0.599	0.472	0.741	0.689	0.657	0.907	0.927	0.933	0.655	0.672	0.494	0.489	0.593	0.582	0.534	0.559	0.773	0.764	0.785	0.741	0.76
Aspartyl-Threonine	0.608	0.955	0.888	0.83	1.434	1.69976952	0.778	0.634836802	0.836	1.071	0.606	0.47	1.043	1.352	0.676	0.804015095	0.747	0.649	0.753	0.941356666	1.086	2.109	1.022	0.5	1.146	0.918	1.266	1.067	0.81	0.627	1.1	1.307	1.072	0.712	0.627	0.546	0.735	0.799	0.89	1.041	0.887	0.827	0.721	0.754	1.152	0.562	0.934	0.972	0.69
Methionine Sulfoxide - Isomer	0.661	0.741	0.641	0.632	0.523	0.561	0.463	0.423	0.461	0.449	0.571	0.517	0.687	0.633	0.642	0.603	0.704	0.534	0.539	0.61	0.548	0.553	0.513	0.589	0.561	0.691	0.502	0.585	0.57	0.33	0.595	0.643	0.575	0.594	0.704	0.685	0.833	0.8	0.584	0.573	0.727	0.749	0.697	0.727	0.691	0.699	0.675	0.713	0.767
Aspartyl-Glycine	0.702	0.761	0.531	0.386	1.281	1.175	0.641	0.393	0.878	0.814	0.668	0.644	1.051	1.178	0.662	0.552	0.432	0.522	0.868	0.829	0.574	0.265	0.616	0.392	0.98	1.191	0.967	1.054	0.869	0.797	0.938	0.955	0.947	0.687	0.477	0.494	0.496	0.527	0.624	0.541	0.6	0.463	0.75	0.613	0.699	0.542	0.771	0.489	0.542
Homoserine	0.817	0.718	0.844	1.361	1.333	0.612	0.67	0.656	0.799	1.464	0.963	1.316286549	1.16	0.912	1.142	0.873	0.869	0.696	0.715	0.92	0.895	0.918	0.922	0.82	1.465	1.052	1.018	1.212	0.667	0.614	1.085	1.068	1.598	1.035	0.563	0.543	0.742	0.766	0.621	0.654	0.68	0.634	0.78	0.682	1.063	0.82	0.72	0.686	0.627
Glycyl-Aspartate	0.691	0.740033388	0.497	0.384	1.291	1.154	0.558	0.393107986	0.878	0.86	0.642	0.643581004	1.015	1.205	0.584	0.525942149	0.369	0.465	0.824	0.864275446	0.465	0.274	0.426	0.435091598	1.07	1.207	0.953	1.036	0.881	0.831	0.919	0.94	0.954	0.687	0.441	0.466	0.276	0.509	0.405	0.525	0.554	0.463	0.51	0.613	0.606	0.499	0.609	0.489	0.487
Serine	0.813	0.892	0.687	0.626	0.891	0.891	0.889	0.823	0.776	0.691	0.652	0.593519462	0.913	1.039	0.722	0.716	0.578	0.717	0.814	0.91	0.711	0.693	0.904	0.914	0.897	1.113	0.686	0.76	0.898	0.596	0.987	0.999	0.861	0.647	0.429	0.428	0.685	0.684	0.521	0.512	0.592	0.611	0.774	0.795	0.62	0.661	0.721	0.722	0.755
Alanyl-Serine	0.353	0.127	0.815	0.439	0.403	0.188	0.669	0.643	0.308	0.1	0.305	0.1	0.549	0.195	0.408	0.1	0.935	0.13	0.431	0.17	0.1	0.1	0.1	0.1	0.599	0.333	0.239	0.109	0.234	0.262	0.393	0.385	0.384	0.41	0.883	0.907	1.406	1.44	1.314	1.28	1.239	1.206	1.072	1.058	1.538	1.548	1.504	1.493	1.608
Valyl-Arginine	1.182	2.058855834	1.769	1.105002157	1.709	1.167218276	1.701	1.439138307	1.341	1.753290577	1.357	0.87	1.934	0.87	1.662	0.87	2.397	0.87	1.687	0.87	1.518470186	0.87	1.528	1.755061807	1.8	1.539315437	1.355	0.87	1.391756046	1.656	2.006	1.814861292	1.778	1.393292419	2.287	2.206	4.101	4.507	2.732	2.447	1.606	1.783	1.867	1.568	3.001	3.747	2.738	3.151	2.181
Arginyl-Proline	0.664	0.749746559	0.748	0.584113565	0.601	0.613375439	0.765	0.971613547	0.594	0.459630789	1.002	9.99	0.729	0.381132888	0.617	7.21	0.611	4.96	0.739	9.99	0.378	0.76	0.447	0.558866212	0.567	0.595647881	0.432	0.395991108	0.498	0.363	1.779	1.618	1.459	0.599	0.437	0.472	0.183059966	0.719	0.463	1.075	0.445	0.427	0.708	0.798	0.238	0.32177055	0.498	0.599	0.586
Cytidine	0.19	0.19	0.350096969	0.19	0.19	0.19	1.088	0.958	0.19	0.19	0.232	0.19	0.19	0.19	0.19	0.19	1.061	0.19	0.19	0.19	0.19	0.19	0.19	0.19	0.19	0.267599111	0.19	0.593	0.19	0.19	0.19	0.219	0.252	0.697	1.182	1.272	1.428	0.789	0.466	0.360394777	1.907	2.154	0.721	0.65	1.437	1.729	1.414	1.494	2.06
Alanyl-Aspartic Acid	0.666	0.711	0.792	0.569	1.178	1.136	0.632	0.629	0.92	0.684	0.696	0.642	1.093	1.187	0.63	0.746	0.494	0.622	0.781	0.883	1.079	0.767	0.966	0.62	0.664	0.916	0.689	0.814	0.819	0.721	1.389	1.421	1.36	0.754	0.678	0.676	0.592	0.556	0.39	0.401	0.483	0.507	1.13	1.157	0.559	0.59	0.713	0.664	0.672
Alanyl-Glutamic acid	0.928	1.023	1.077	1.014	0.361	0.336	0.545	0.496	0.737	0.713	0.51	0.5	0.502	0.536	0.797	0.766	0.68	0.444	0.579	0.589	0.42	0.393	0.454	0.459	0.592	0.691	0.359	0.381	0.39	0.272	0.477	0.49	0.47	1.029	0.507	0.494	0.483	0.505	0.767	0.746	0.5	0.51	0.547	0.536	0.721	0.716	0.605	0.583	0.815
Creatine	1.048	0.912	1.016	0.873	0.799	0.657	1.059	0.689	0.783	0.702	1.706	0.922	0.883	0.796	1.427	1.053	1.365	1.357	1.297	0.861	1.37	0.974	1.675	0.916	1.41	1.598	1.377	2.007	1.555	1.684	0.724	0.685	0.77	2.062	1.279	1	1.3	1.22	1.488	1.601	1.606	1.869	0.722	0.633	1.442	1.337	1.719	0.948	0.95
L-Homoserine	0.831	0.722	0.911	0.674	1.553	0.671	0.686	0.605	0.815	0.816	1.16	0.596	1.141	0.945	1.622	0.973	0.853	0.911	0.755	0.865	1.002	0.748	0.942	0.633	1.091	1.327	1.045	0.796	0.681	0.664	1.134	1.146	1.371	1.196	0.639	0.525	0.745	0.791	0.691	0.695	0.722	0.666	0.804	0.766	1.212	1.322	0.755	0.649	0.617
Glutamic Acid	0.722	0.836	0.551	0.535	0.695	0.622	0.411	0.372	0.627	0.597	0.612	0.56	0.632	0.686	0.578	0.563	0.214	0.584	0.662	0.761	0.48	0.545	0.641	0.596	0.604	0.708	0.724	0.805	0.613	0.309	0.681	0.668	0.634	0.557	0.228	0.233	0.185	0.196	0.196	0.2	0.206	0.217	0.61	0.609	0.304	0.309	0.268	0.275	0.511
Aspartic Acid	0.7	0.721	0.572	0.515	0.862	0.846	0.673	0.614	0.933	0.884	0.63	0.621	0.95	0.952	0.646	0.608	0.233	0.629	0.612	0.632	0.225	0.203	0.408	0.359	0.949	1.082	0.749	0.825	0.745	0.643	0.821	0.839	0.772	0.758	0.288	0.283	0.289	0.276	0.208	0.2	0.328	0.32	0.97	0.989	0.381	0.386	0.384	0.388	0.418
4-Hydroxyproline	1.166	1.257	0.668	0.66	0.859	0.711	0.459	0.411	0.588	0.574	1.149	1.057	0.698	0.704	1.306	1.181	0.995	0.534	0.554	0.629	0.815	0.855	0.838	0.791	0.992	1.002	0.786	0.799	0.938	0.78	0.701	0.704	0.725	0.63	0.904	0.931	0.438	0.438	0.825	0.831	0.392	0.391	1.218	1.164	1.205	1.187	0.663	0.668	0.8
N-Formimino-L-glutamate	0.698	0.707442252	0.681	0.587	0.428	0.536	0.759	0.622	0.315351755	0.590199632	0.370844034	0.789350486	0.405	0.604271433	0.23	0.779511004	1.127	0.4	1.162931384	0.483836557	0.23	0.987178288	0.324	0.570743761	0.479	0.427	0.23	0.23	0.23	0.731	0.492	0.378	0.43	0.294	1.011	0.871	1.328	1.437	0.947	1.292	1.141	1.201	0.831	0.913	1.481	1.572	1.304	1.42	1.158
L-Serine	0.822	0.908	0.677	0.673	0.909	0.94	0.923	0.817	0.806	0.726	0.648	0.579	0.929	0.985	0.74	0.74	0.614	0.716	0.855	0.858	0.749	0.73	0.934	0.938	0.916	1.112	0.69	0.776	0.943	0.624	1.012	0.999	0.897	0.682	0.452	0.465	0.703	0.711	0.557	0.542	0.599	0.632	0.798	0.82	0.651	0.667	0.741	0.743	0.759
N-Formimino-L-aspartate	0.754	0.827501378	0.703	1.823	0.627	0.431	0.976	0.837157469	0.986	1.172	0.749	1.185884036	0.688	0.750743258	0.637	0.852162156	0.771	0.628456697	0.63	0.480233462	0.479	0.630339923	0.518	0.504255325	0.649	0.545	0.793	0.656	0.578	0.339	0.749	0.548	0.917	0.729	0.801	0.644	0.599	0.408	0.752	0.446	0.656	0.575	0.694	0.421	0.603	0.364	0.646	0.398	0.406
Ophthalmate	1.768	1.299	0.404	0.449	0.43	0.43	0.43	0.43	0.366	0.43	0.401	0.661270798	0.705	0.674	0.538	0.661	0.704	0.43	0.43	0.43	0.438	0.244	0.477	0.383	0.817	1.077	0.43	0.43	0.649	0.439	0.43	0.247	0.43	0.43	0.384	0.458	0.515	0.42	1.096	1.056	0.788	0.345	0.639	0.68	0.904	0.633	0.43	0.334	0.533
(3S)-3,6-Diaminohexanoate	0.846	1.3	1.455	2.051	1	0.999	0.608	0.753	0.909	0.956	1.04	1.02	0.673	0.814	0.999	1.098	0.772	1.052	0.972	1.051	1.256	1.485	1.165	1.21	1.363	1.52	1.331	1.724	0.726	1.118	0.81	0.842	0.82	1.035	0.862	0.789	1.229	1.311	1.457	1.556	1.253	1.304	0.948	0.969	1.164	1.274	1.012	1.114	0.862
Saccharopine - H2O	1.051294536	0.528952924	0.790760508	0.442	0.44	0.957	0.587	0.60332056	0.734	1.475812118	0.44	0.638830688	2.444342872	0.530601172	0.839	0.519770802	0.44	0.662447147	0.942	0.618	0.44	0.911104329	0.912	0.765	1.278975023	0.44	0.44	0.983	0.44	0.44	0.817	0.64	1.204671005	2.241196883	0.44	0.393	0.44	0.644	0.44	0.462	0.44	0.545	0.946	0.675	0.763	0.427	0.44	0.657	0.44
N(gamma)-Acetyldiaminobutyrate	0.819	0.680831045	0.603	0.777	0.676	0.623	0.66	0.449	0.566	0.493	0.483	0.506839682	0.683	0.762	0.424	0.549	0.617	1.471	0.601	1.022804308	1.166	1.292	0.675	0.722	0.559	0.696	0.543	0.728	0.919	0.787	0.9	0.985	0.753	0.864	0.363	0.338	1.821	2.275	0.651	0.334	0.436	0.301	0.649	0.619	0.796	0.754	0.665	0.425	1.048
Valyl-Asparagine	1.048	1.141	1.208	1.649	1.011	1.21	0.949	0.957	1.394	1.186	1.944	1.841	2.413	2.777	1.385	1.137	0.165	0.936	1.364	1.382	0.582	0.511	0.489	0.312	2.146	2.341	0.715	0.654	2.253	1.937	0.709	0.75	0.633	0.693	0.389	0.464	0.585	0.47	0.309	0.609	0.317	0.341	1.866	1.886	0.399	0.497	0.461	0.456	1.164953412
N6-Acetyl-Lysine	0.716	0.682	0.559	0.54	0.663	0.602	0.811	0.705	0.667	0.663	0.741	0.699	0.596	0.568	0.709	0.654	0.741	0.675	0.661	0.735	1.086	1.05	1.007	0.914	0.839	0.915	0.911	0.965	0.821	0.326	0.684	0.71	0.718	0.568	0.61	0.622	0.759	0.704	0.684	0.654	0.692	0.726	0.872	0.789	0.912	0.878	0.785	0.72	0.799
2-Amino-5-oxohexanoate	0.501	0.1	0.719	0.439	0.485	0.1	0.274	0.1	0.711	0.549	0.611	0.1	0.409	0.1	0.579	0.135	0.82	0.452	0.605	0.555	0.503	0.1	0.339	0.125	0.514	0.199	0.465	0.105	0.1	0.688	0.639	0.628	0.817	0.48	0.1	0.502	0.122	0.481	0.139	0.408	0.147	0.338	0.712	0.737	0.405	0.579	0.957	0.93	0.468
4-Guanidinobutanal	1.307	1.153	1.251	1.08	0.98	1.106	1.141	1.083	0.912	0.882	1.139	0.985	1.266	1.29	1.051	1.246	1.078	1.283	1.083	1.202	0.599	0.582	0.823	0.746	1.201	1.581	0.669	0.782	0.77	1.326	1.542	1.599	1.255	0.797	1.024	0.958	1.248	1.232	0.974	0.895	0.805	0.842	1.229	1.22	0.93	0.907	1.205	1.114	1.4
Prolyl-Glutamine	0.717	0.822	0.662	0.596	0.649	0.604	0.682	0.605	0.689	0.618	0.878	0.756	0.646	0.687	0.702	0.61	0.934	0.54	0.919	0.786	0.671	0.562	0.483	0.44	0.368	0.4	0.308	0.351	0.522	0.498	1.365	1.38	1.226	0.627	0.83	0.795	0.744	0.705	0.556	0.546	0.516	0.531	0.451	0.455	1.032	1.021	1.089	1.037	0.833
Threonine	0.597	0.727	0.752	0.739	0.88	0.904	0.851	0.856	1.011	0.948	0.76	0.747	0.862	0.947	0.836	0.851	0.772	0.73	0.714	0.97	0.695	0.721	0.735	0.701	1.135	1.268	0.596	0.628	0.591	0.336	1.346	1.343	1.268	0.774	0.619	0.636	0.902	0.945	0.686	0.726	0.676	0.65	0.791	0.776	0.784	0.788	0.846	0.858	0.696
Aminoadipic acid	1.503	0.921	1.659	0.503	2.776	0.39	0.486	0.439	0.524	0.493	2.767	0.7	3.29	0.393	2.76	0.783	0.601	0.584	0.598	0.618	1.186	0.568	1.886	0.458	2.89	0.532	3.033	0.649	0.607	0.765	0.881	0.774	3.376	2.944	0.417	0.421	0.516	0.472	0.495	0.47	0.496	0.487	0.78	0.822	2.115	2.054	0.45	0.452	0.675
Ethanolamine	0.592	0.63	0.577	0.609	0.787	0.743	0.649	0.581	0.83	0.696	0.637	0.586	0.865	0.966	0.731	0.749	0.615	0.831	0.846	0.858	0.631	0.597	0.639	0.552	0.756	0.915	0.889	1.056	0.925	0.863	1.085	1.089	0.88	0.602	0.573	0.559	0.644	0.635	0.456	0.472	0.468	0.456	0.522	0.506	0.649	0.684	0.551	0.576	0.47
N-Acetylornithine	0.73	0.801452281	0.531	0.660241518	0.783	0.856916783	0.665	0.609	0.777	0.689563982	0.616	0.21	0.741	0.83041564	0.904	0.21	0.514	0.289	0.701	0.657	0.797	0.781976394	0.842	0.679595894	0.739	0.832003099	1.404	1.018	0.911	0.45	0.723	0.797	0.734	0.55	0.57	0.627	0.966	0.862	0.836	0.923	1.177	1.26	1.011	0.919	0.689	0.723	0.724	0.767	0.653
Valyl-Aspartate	1.365	1.562	0.87	0.847	0.48	0.441	0.548	0.589	0.729	0.654	0.747	0.713	0.546	0.425	1.259	1.299	0.891	0.608	0.991	0.966	0.987	1.111	0.538	0.56	0.71	0.715	0.381	0.375	0.63	0.404	0.405	0.376	0.374	0.709	0.623	0.68	0.744	0.704	0.712	0.729	0.883	0.812	0.955	0.834	0.934	1.038	0.777	0.834	0.993
Diethanolamine	2.381	1.636	2.662	1.545	1.902	1.802	1.491	1.511	1.337	1.313	1.704	1.398	4.887	1.731	2.82	1.661	1.532	2.622	1.214	1.859	3.107	2.434	2.538	2.066	9.99	1.849	1.75	1.477	1.747	1.059	1.588	1.65	5.386	1.514	1.034	1.084	1.886	1.866	1.147	1.057	0.923	0.868	1.037	1.107	2.486	2.785	1.273	1.346	1.387
Glycyl-Alanine	0.801	0.848	1.022	0.961	1.034	0.953	1.292	1.217	0.563	0.46	0.778	0.611	1.099	1.238	0.497	0.585	0.584	0.847	0.882	0.96	0.835	0.778	0.721	0.639	0.837	0.913	0.45	0.382	0.548	0.322	1.431	1.252	1.352	0.676	0.503	0.563	0.656	0.735	0.707	0.654	0.477	0.617	1.815	1.312	0.58	0.569	0.587	0.698	0.838
5-Aminopentanamide	0.805	1.219	1.969	2.641	1.52	1.225	0.853	0.832	1.078	1.156	1.176	1.162	1.319	1.469	0.967	0.972	0.636	1.006	1.001	0.926	4.77	4.827	1.42	1.767	1.086	1.441	0.974	1.036	1.152	1.434	1.005	1.371	1.678	1.447	0.827	0.821	0.922	0.847	0.807	0.876	0.545	0.664	1.133	0.978	0.89	0.962	0.699	0.802	0.863
L-Glutamyl 5-phosphate	0.536914955	0.829	0.580086214	0.615	0.389013698	0.547	0.431238089	0.589	0.635361735	0.466	0.409504185	0.615	0.709	0.767	0.574345821	0.599	0.679066083	0.723	0.383265522	0.504	0.752925113	0.688	0.687	0.678	0.81	0.698	0.516	0.78	0.509191154	0.514251894	0.553180429	0.617	0.389108646	0.59958724	0.602	0.893	0.688976046	0.25	0.676593524	0.594251085	0.526360059	0.593	0.390454955	0.579	0.522	0.752295142	0.452233057	0.517921837	0.567426515
Prolyl-Serine	0.691	0.595	0.631	0.53	0.727	0.662	0.768	0.536	0.678	0.534	0.786	0.641	0.821	0.726	0.554	0.437	0.595	0.417	0.855	0.6	0.517	0.407	0.509	0.475	0.997	1.399	0.369	0.431	0.52	0.514	1.417	1.152	1.417	0.521	0.393	0.34	0.466	0.402	2.403	2.491	0.469	0.53	0.611	0.57	0.643	0.71	0.939	0.929	2.777
7-Carboxy-7-carbaguanine	0.561	0.818	0.476	0.542	0.558	0.499	0.561	0.396	0.477	0.552	0.485	0.462	0.594	0.736	0.599	0.755	0.706	0.7	0.601	0.693	0.871	0.595	0.871	0.703	0.739	0.804	0.747	0.739	0.702	0.362	0.492	0.527	0.512	0.875	0.517	0.465	0.816	0.625	0.734	0.775	0.549	0.627	0.651	1.5	0.779	0.65	0.686	0.678	0.82
Asparaginyl-Valine	0.951	1.374	1.221	1.129	1.218	1.084	0.977	0.837	0.902	0.701	1.059	0.692	2.059	1.828	0.684	0.405	0.498833565	0.597	1.009	1.467	1.398	0.969558289	0.82	0.389	1.437	0.722	0.926	1.192	1.612	1.546	0.92	0.962	1.291	0.79	0.878	1.026	1.06	1.93	0.159845821	0.342127821	1.027857048	1.72	1.937	1.864	0.620663624	1.558	0.6873052	0.846	1.165
L-Histidine	1.28	0.1	1.191	0.376	2.051	0.1	0.255	0.417	0.403	0.229	1.845	0.13	2.532	0.424	1.99	0.372	0.202	0.56	2.74	2.869299845	0.902	0.355	1.441	0.1	3.943	3.872	2.046	0.808	4.343	4.786	0.69	0.614	1.816	1.966	0.422	0.269	0.335	0.422715007	0.184	0.1	0.275	0.135	0.691	0.702	2.831	2.948	0.551	0.643	0.323
Alanyl-Alanine	0.793	1.048	0.59	0.68	0.581	0.642	0.841	0.598	0.633	0.51	0.544	0.573	0.726	0.687	0.424	0.333	0.753	0.486	0.621	0.988	1.24	1.055	0.781	0.498	0.634	0.839	0.527	0.695	0.598	0.428	0.884	0.83	0.59	0.625	0.587	0.639	0.507	0.929	0.824	0.827	0.695	0.737	0.807	0.843	0.764	0.929	0.9	0.822	0.81
Glycine	0.88	0.995	0.638	0.624	0.867	0.825	0.84	0.739	0.878	0.695	0.647	0.58	0.914	1.108	0.692	0.71	0.647	0.875	0.696	0.83	0.753	0.78	1.136	1.305	0.684	0.852	0.827	0.91	1.024	0.887	0.949	0.964	0.85	0.727	0.612	0.686	0.839	0.825	0.472	0.585	0.66	0.756	0.738	0.763	0.562	0.65	0.706	0.755	0.684
Prolyl-Aspartate	0.58	0.578	0.575	0.771	0.807	0.675	0.585	0.475	0.752	0.713	0.827	0.699	0.816	0.838	0.676	0.689	0.544	0.486	0.702	0.743	0.634	0.676	0.571	0.435	0.698	0.716	0.731	0.674	0.573	0.663	1.057	1.053	1.022	0.627	0.514	0.53	0.565	0.61	0.57	0.592	0.534	0.592	0.671	0.722	0.624	0.692	0.622	0.733	0.693
L-Glutamate 5-semialdehyde	0.9	0.558	0.72	0.578	0.683	0.621	1.048	0.937	0.776	0.779	0.716	0.445	0.629	0.638	0.892	0.844	0.933	0.649	0.695	0.703	1.046	0.919	0.849	0.781	0.995	0.901	1.151	0.852	0.718	0.8	0.817	0.987	0.956	0.898	1.052	1.053	0.785	0.751	0.768	0.78	0.966	0.921	1.24	1.33	1.031	1.094	0.982	0.9	0.792
Valyl-Threonine	0.535	0.559	0.864	0.813	0.995	0.819	0.483	0.463	0.587	0.559	0.736	0.602	1.006	0.913	0.967	0.751	0.176	0.401	0.724	0.796	0.243	0.254	0.203	0.206	0.898	0.977	0.977	1.108	0.677	0.292	0.708	0.586	0.707	1.076	0.295	0.324	0.366	0.354	0.302	0.306	0.81	0.769	0.446	0.414	0.327	0.305	0.859	0.846	0.346
N-Alpha-acetyllysine	0.921	0.797	1.038	1.026	0.615	0.756	1.06	0.822	0.968	0.906	1.507	1.23	0.44	0.551	0.512	0.664	0.496	1.216	0.457	1.112	0.636	0.668	0.596	0.536	0.82	0.778	0.913	0.696	0.721	0.255	0.878	1.019	1.184	1.134	1.031	0.995	0.548	0.44	0.609	0.79	0.637	0.619	1.609	1.872	1.346	1.512	1.04	1.247	0.632
5-Aminopentanoate	0.681	0.705	1.006	0.912	0.684	0.709	0.698	0.703	0.78	0.773	0.607	0.553	0.737	0.713	0.728	0.655	0.982	0.716	0.818	0.83	0.805	0.848	0.72	0.71	0.829	0.882	0.642	0.793	0.651	0.825	0.9	0.963	0.738	0.588	0.524	0.556	0.596	0.807	0.587	0.645	0.455	0.596	0.961	0.982	0.866	0.955	0.922	0.884	0.637
L-Aspartate/D-Aspartate	0.53	0.158	0.344	0.1	0.167	0.18	0.213	0.187	0.185	0.184	0.164	0.131	0.215	0.263	0.146	0.124	0.1	0.124	0.162	0.144	0.203	0.134	0.281	0.179	0.193	0.211	0.137	0.116	0.2	0.503	0.232	0.286	0.238	0.171	0.1	0.127	0.179	0.191	0.118	0.131	0.191	0.197	0.237	0.28	0.181	0.201	0.203	0.221	0.207
Prolyl-Glutamate	0.693	0.67	0.476	0.471	0.6	0.52	0.343	0.304	0.521	0.588	0.755	0.717	0.58	0.626	0.466	0.428	0.224	0.386	0.697	0.735	0.349	0.347	0.343	0.314	0.275	0.377	0.437	0.499	0.408	0.389	0.98	0.98	1.065	0.426	0.244	0.236	0.146	0.153	0.164	0.164	0.149	0.15	0.561	0.494	0.335	0.33	0.365	0.36	0.419
Tryptophyl-Asparagine	0.12	0.12	0.429	0.571	0.451	0.386	0.442	0.399	0.441	0.385	0.221	0.13525343	0.306	0.363	0.38	0.394	1.182	0.313	0.39	0.404	2.996	3.479	0.912	0.954	1.096	1.035	0.417	0.482	0.228	0.12	0.281	0.218	0.343	0.682	0.339	0.167	0.411	0.353	2.065	2.069	0.332	0.309	0.763	0.982	0.475	0.492	0.665	0.71	3.56
L-2-Amino-3-oxobutanoic acid	0.889	0.825	0.987	0.87	1.6	1.125	0.884	0.573	1.54	1.124	1.007	0.805	1.19	0.783	0.929	0.757	1.385	1.204	1.096	0.861	1.313	1.449	1.394	1.137	1.355	1.337	0.866	1.031	0.942	0.798	0.891	0.866	0.909	1.19	1.141	1.075	1.551	1.46	1.049	0.874	1.005	0.981	1.051	1.227	1.808	1.672	1.162	1.182	1.319
N-Acetylputrescine	0.627	0.569	0.906	0.979	0.591	0.577	0.743	0.723	0.663	0.57	0.732	0.485	0.793	0.809	0.708	0.788	0.631	0.881	0.621	0.672	1.008	0.953	0.783	0.744	1.07	1.144	1.027	1.135	0.674	0.534	0.627	0.735	0.733	0.657	0.692	0.641	0.657	0.59	0.398	0.442	0.47	0.539	0.621	0.572	0.815	0.874	0.787	0.771	0.588
Glycyl-Proline	4.176	2.615	3.935	1.804	3.764	1.839	3.417	2.856	3.961	2.483	2.686	2.522	4.862	2.498	4.245	2.599	3.927	4.628	2.927	2.916	4.947	7.378	5.203	4.038	5.674	3.099	4.627	3.699	3.127	2.198	3.485	4.137	4.352	4.354	3.548	2.965	3.553	3.544	4.521	4.38	3.788	3.547	4.179	3.193	3.821	4.407	6.27	5.755	3.543
Beta-Alanine	0.761	0.916	0.587	0.468	0.601	0.529	0.508	0.361	0.695	0.65	0.738	0.886	0.724	0.611	0.757	0.843	0.69	0.731	0.615	0.635	0.542	0.428	0.71	0.712	0.64	0.581	0.58	0.54	0.552	0.371	0.573	0.589	0.533	0.773	0.524	0.479	0.447	0.428	0.583	0.556	0.586	0.554	0.619	0.62	0.737	0.713	0.579	0.585	0.593
Isoleucyl-Aspartate	1.121	1.197	0.98	0.874	0.558	0.539	0.366	0.338	0.909	0.903	0.868	0.827	0.709	0.804	0.909	0.867	0.572	0.52	0.697	0.803	0.685	0.693	0.848	0.776	0.601	0.768	0.367	0.392	0.486	0.343	0.512	0.523	0.48	0.827	0.605	0.607	0.469	0.462	0.575	0.539	0.527	0.535	0.658	0.695	0.864	0.862	0.539	0.494	0.633
Prolyl-Threonine	0.549	0.603	0.731	0.655	0.743	0.61	0.725	0.669	0.908	0.952	1.026	0.954	0.794	0.859	0.713	0.595	0.794	0.406	0.795	0.784	0.513	0.476	0.427	0.335	0.597	0.748	0.366	0.419	0.394	0.523	1.823	1.829	1.732	0.624	0.524	0.582	0.549	0.585	0.576	0.455	0.39	0.53	0.632	0.591	0.843	0.743	1.02	1.087	0.547
Valyl-Glycine	0.754	1.098	0.837	0.945	0.799	0.695	0.797	0.431	0.671	0.575	0.882	0.67	1.075	1.083	0.882	0.683	0.91	0.768	0.868	0.977	2.473	2.159672396	1.351	1.17	0.774	0.789	0.52	0.694	0.9	0.773	0.768	0.758	0.826	0.629	0.798	0.655	1.102	1.125	0.933	0.829	0.978	1.021	1.288	1.302	0.983	0.896	0.937	1.168	1
Glutamyl-Methionine	1.17	1.3	1.27	1.261	0.522	0.491	0.486	0.494	0.914	0.891	0.838	0.808	0.783	0.764	1.059	1.061	0.743	0.64	0.793	0.772	0.741	0.748	0.673	0.675	0.713	0.869	0.455	0.441	0.53	0.302	0.606	0.621	0.573	1.014	0.778	0.742	0.798	0.751	0.627	0.596	0.613	0.625	0.576	0.587	0.88	0.787	0.702	0.672	0.832
2-Hydroxyethylenedicarboxylate	0.403	0.416	0.407	0.373	0.391	0.471	0.649	0.644	0.84	0.504	0.56	0.808	0.574	0.737	0.518	0.672	0.479	0.951	0.827	0.803	0.741	0.555	0.425	0.388	0.683	0.905	0.571	1.081	1.138	0.929	0.403	0.425	0.393	0.489	0.887	0.659	1.291	1.182	1.281	1.122	0.708	0.659	0.897	0.969	0.845	0.775	1.023	0.823	0.719
Asparaginyl-Isoleucine	0.82	1.052	0.875	0.97	0.521	0.52	0.761	0.7	0.452	0.243	0.437	0.2	1.245	1.21	0.215	0.197	0.403	0.24	0.495	0.39	0.426	0.265	0.246	0.232	0.355	0.526	0.187	0.151	0.892	0.66	4.418	4.104	2.208	0.431	0.396	0.334	0.59	0.672	0.835	0.754	0.455	0.327	2.572	2.521	0.324	0.353	0.699	0.721	1.536
L-2-Aminoadipate 6-semialdehyde	0.109	0.135	0.433	0.434	0.1	0.1	0.14	0.1	0.656	0.626	0.121	0.115	0.202	0.156	0.121	0.1	0.564	0.656	0.476	0.517	0.158	0.17	0.477	0.413	0.511	0.505	0.121	0.103	0.178	0.11	0.1	0.1	0.1	0.202	0.196	0.125	0.12	0.106	0.202	0.201	0.242	0.203	0.725	1.214	0.189	0.136	1.364	1.321	0.113
Leucyl-Glutamine	0.862	1.161	1.224	1.193	0.699	0.621	1.013	0.847	0.37	0.287	0.598	0.513	1.156	1.189	0.362	0.387	0.517	0.402	0.603	0.555	0.951	0.746	0.532	0.585	0.6	0.756	0.263	0.291	0.376	0.264	3.323	3.239	1.894	0.557	0.331	0.617	0.629	0.64	0.758	0.71	0.617	0.727	2.539	2.341	0.462	0.472	0.76	0.795	1.179
Alanine	0.799	0.748	0.589	0.566	0.595	0.49	0.689	0.77	0.76	0.6	0.775	0.61	0.807	0.87	0.744	0.73	0.742	0.7	0.61	0.72	0.706	0.55	0.74	0.579	0.725	0.69	0.767	0.85	0.562	0.372	0.65	0.741	0.603	0.83	0.563	0.592	0.643	0.471	0.599	0.709	0.622	0.653	0.654	0.755	0.783	0.775	0.62	0.595	0.645
Uridine	0.369	0.373	0.583	0.589	0.916	0.788	0.723	0.585	0.642	0.636	0.843	0.701	0.756	0.634	1.097	0.912	0.552	0.621	0.999	1.059	0.816	0.751	0.764	0.672	0.919	0.855	1.248	1.365	0.935	0.842	0.811	0.822	0.833	0.739	0.635	0.642	0.719	0.679	0.833	0.866	0.568	0.59	0.575	0.547	1.06	1.072	0.621	0.675	0.619
Gamma-Aminobutyric acid	0.594	0.657	0.62	0.641	0.756	0.673	0.727	0.713	0.696	0.7	0.594	0.635	0.693	0.736	0.791	0.748	0.746	0.764	0.63	0.735	0.801	0.847	0.767	0.69	0.805	0.879	0.752	0.871	0.771	0.75	0.671	0.678	0.667	0.58	0.482	0.519	0.672	0.699	0.475	0.51	0.706	0.686	0.687	0.623	0.811	0.825	0.706	0.747	0.536
Prolyl-Glycine	0.787	0.682	0.657	0.431	0.713	0.58	0.691	0.584	0.66	0.597	0.768	0.716	0.847	0.775	0.529	0.478	0.622	0.499	0.705	0.71	0.646	0.506	0.659	0.626	0.41	0.453	0.473	0.537	0.593	0.412	1.401	1.466	1.311	0.61	0.515	0.506	0.49	0.497	0.36	0.367	0.375	0.359	0.643	0.615	0.603	0.559	0.882	0.845	0.591
Phenylalanyl-Serine	0.373	0.657	0.813	0.745	0.506	0.723	0.754	0.454	0.535	0.768	0.507	0.585	0.461	0.782184818	0.397	0.631	0.918	0.789	0.579	1.322	0.69	0.93	0.537	0.575887817	0.765	0.587	0.351	0.736	0.363	0.283	0.497	0.477	0.454	0.708	0.846	1.01	0.962	1.262	0.662	0.686	0.994	0.838	0.651	0.696	1.605	1.562	1.153	1.224	1.005
4-Methylaminobutyrate	0.94	1.091	1.483	1.454	1.457	1.276	1.246	1.112	1.16	1.39	0.949	1.21	1.124	1.142	1.183	1.176	1.058	1.204	1.141	1.101	1.275	1.346	1.028	1.243	1.45	1.451	1.092	1.266	0.987	1.381	1.137	1.247	1.05	1.215	0.746	0.764	1.281	1.113	1.017	0.837	0.93	0.849	1.058	1.283	1.367	1.485	1.038	0.975	0.935
1-Aminocyclopropane-1-carboxylate	1.219	1.191	0.476	0.385	0.412	0.401	0.382	0.323	0.467	0.422	0.715	0.642	0.44	0.474	0.448	0.333	0.77	0.766	1.467	1.157	0.293	0.254	0.675	0.627	0.903	1.072	0.155	1.28	2.594	2.343	0.306	0.376	0.292	0.473	1.189	1.279	0.296	0.412	0.695	0.654	0.732	0.74	0.28	0.28	0.924	0.724	0.602	0.483	0.51
Ectoine	0.49	0.32	0.561	0.54	0.787	0.647	0.886	0.753	0.685	0.393	0.512	0.526	0.557	0.59	0.793	0.641	0.778	0.552	0.664	0.606	1.263	1.264899281	0.783	0.882	0.769	0.777	0.714	0.81	1.169	0.683	0.831	1.086	0.964	0.738	0.858	0.778	1.328	0.924	0.468	0.414	1.533	1.509	0.785	0.653	1.046	1.23	0.967	1.16	0.699
Pantothenic acid	0.532	0.606	0.819	0.806	0.86	0.668	0.574	0.466	0.533	0.495	0.686	0.548	0.823	0.692	1.029	0.845	0.562	0.915	0.867	0.915	0.979	0.992	0.741	0.564	0.9	0.847	1.773	2.006	0.632	0.587	0.571	0.606	0.747	0.781	0.533	0.547	0.901	0.99	0.595	0.638	0.746	0.676	2.425	2.511	0.739	0.799	0.63	0.668	0.471
3,4-Dihydroxymandelate	0.571	0.507	0.622	0.48	0.626	0.522	0.574	0.403	0.608	0.49	0.598	0.45	0.749	0.672	0.678	0.536	0.652	0.606	0.7	0.552	0.989	0.76	0.987	0.786	0.77	0.743	0.675	0.703	0.658	0.98	0.521	0.545	0.534	0.674	0.602	0.584	0.81	0.782	0.564	0.576	0.566	0.546	0.661	0.66	0.809	0.804	0.717	0.71	0.853
Valyl-Alanine	1.105	1.51	1.277	1.773	1.339	1.105	1.229	1.087	1.004	0.787	0.881	0.993	1.501	1.235	1.153	1.249	1.12	0.965	1.988	2.589	1.546	1.158	0.959	0.953	1.088	1.25	1.204	1.189	1.011	0.827	1.456	1.138	1.326	1.077	0.742	0.836	1.092	1.212	1.232	1.081	1.196	1.166	1.397	1.461	1.17	1.45	1.228	1.184	1.017
Aminoacetaldehyde	0.794	0.672	0.451	0.682	1.041	3.124	0.877	3.481	0.8	2.326	0.68	2.881	1.361	5.683	0.721	1.967	0.947	3.197	0.803	2.03	1.278	4.94	1.523	1.43	0.893	1.467	1.008058923	1.14	0.687	0.597	1.39	1.313	0.764	0.898	1.527	1.264	1.086	1.213	1.277	1.125	1.236	1.209	1.653	1.432	1.598	1.432	1.395	1.087	1.729
Glutaminyl-Leucine	0.782	0.936	1.035	0.912	0.513	0.475	0.544	0.446	0.466	0.434	0.446	0.535	0.81	0.739	0.462	0.611	0.624	0.562	0.553	0.45	0.543	0.439	0.326	0.477	0.553	0.55	0.249	0.477	0.353	0.146	1.117	1.214	0.944	0.581	0.377	0.364	1.226	1.034	0.742	0.684	0.957	0.939	1.592	1.527	0.934	0.959	1.112	1.312	1.861
4-Amino-4-deoxychorismate	0.644	0.671	0.634	0.582	0.62	0.64	0.626	0.537	0.605	0.614	0.622	0.617	0.825	0.799	0.703	0.708	0.697	0.776	0.762	0.755	1.13	1.043	1.111	1.026	0.837	0.933	0.778	0.952	0.745	0.822	0.583	0.612	0.561	0.746	0.623	0.618	0.857	0.835	0.662	0.663	0.634	0.607	0.735	0.779	0.856	0.917	0.769	0.805	0.934
L-threo-3-Methylaspartate	0.394	0.119	0.322	0.1	0.138	0.138	0.17	0.152	0.171	0.213	0.136	0.132	0.155	0.215	0.121	0.133	0.1	0.108	0.112	0.118	0.103	0.117	0.128	0.121	0.169	0.236	0.1	0.1	0.114	0.242	0.262	0.308	0.258	0.162	0.11	0.194	0.179	0.219	0.135	0.157	0.155	0.167	0.16	0.2	0.171	0.193	0.211	0.289	0.16
Leucyl-Aspartate	1.029	1.268	0.541	0.389	0.689	0.278	0.527	0.423	0.388	0.279	0.616	0.518	0.711	0.642	0.53	0.471	0.644	0.328	0.451	0.345	0.565	0.414	0.569	0.486	0.625	0.798	0.5	0.365	0.573	0.404	0.695	0.628	0.619	0.462	0.343	0.37	0.462	0.47	0.846	0.839	0.458	0.487	0.699	0.761	0.678	0.701	0.574	0.465	0.469
Ribothymidine - Isomer	0.887	0.914	0.647	0.589	0.984	0.764	0.653	0.68	0.807	0.664	0.877	0.661	1.013	0.904	0.979	0.724	0.798	0.568	0.812	0.807	1.16	1.085	0.883	0.875	1.019	0.916	0.945	1.266	0.73	0.648	0.627	0.664	0.677	0.718	0.746	0.756	0.849	0.775	0.832	0.688	0.644	0.641	0.649	0.659	1.209	1.078	0.912	0.88	0.706
(R)-1-Aminopropan-2-ol	0.906	0.812	0.74	0.81	0.977	0.612	1.047	0.732	0.711	0.807	0.813	0.648	1.074	0.601	1.022	0.837	0.955	0.838	0.82	0.789	1.249	1.059	1.352	1.035	0.961	1.066	0.895	1.09	1.192	1.092	1.11	1.079	0.866	0.762	0.764	0.851	1.009	0.714	0.612	0.489	0.487	0.556	0.663	0.645	1.035	1.002	0.665	0.549	0.666
Uridine - H2O	0.412	0.441	0.738	0.713	1.055	0.886	0.819	0.68	0.845	0.726	0.974	0.795	0.932	0.748	1.272	1.054	0.628	0.706	1.232	1.245	1.047	0.865	0.949	0.769	1.112	0.997	1.497	1.572	1.042	1.059	0.927	0.925	0.991	0.917	0.748	0.736	0.828	0.843	1.013	1.05	0.671	0.705	0.646	0.657	1.192	1.193	0.755	0.795	0.74
Hypoxanthine - multi-tags	0.265	0.21	0.853	0.828	0.595	0.602	0.691	0.88	0.527	0.594	0.465	0.528	0.713	0.654	0.397	0.366	0.423	0.431	0.488	0.626	0.334	0.377	0.434	0.458	0.77	0.854	1.017	1.184	0.615	0.271	0.808	0.754	0.706	0.301	0.421	0.37	0.417	0.403	0.296	0.27	0.389	0.383	0.378	0.364	0.461	0.506	0.507	0.53	0.514
Isoleucyl-Threonine	0.552	0.697	2.259	2.507	1.077	0.951	1.451	1.352	0.341	0.332	0.675	0.64	2.055	1.937	0.631	0.579	0.679	0.709	1.218	1.317	0.536	0.496	0.154	0.141	2.133	2.572	0.189	0.177	0.21	0.154	1.759	1.592	1.37	1.619	0.172	0.182	0.316	0.307	0.756	0.781	0.186	0.164	3.003	2.866	0.272	0.287	0.479	0.471	1.633
Prolyl-Alanine	0.657	0.605	0.59	0.438	0.53	0.436	0.657	0.519	0.635	0.607	0.903	0.785	0.695	0.62	0.554	0.435	0.706	0.374	0.659	0.621	0.534	0.401	0.414	0.326	0.351	0.363	0.489	0.546	0.393	0.274	1.121	1.108	1.093	0.658	0.399	0.381	0.344	0.33	0.475	0.459	0.311	0.309	0.564	0.588	0.762	0.753	0.801	0.846	0.558
Asparaginyl-Phenylalanine	0.881	0.853	1.5	1.4	1.531	1.301	1.363	1.279	0.845	0.488	1.053	0.902	1.989	1.445	0.457	0.363931119	0.977	0.807	0.901	0.904	4.824	6.462358531	1.408	1.559	1.221	1.453	0.612	0.398	0.358	0.35	1.14	1.023	1.032	0.546	1.035289737	0.268	0.682	0.45	1.107	0.924	0.648	0.668	2.059	2.199	1.136	0.75	0.653	0.768	1.391
3-Aminoisobutanoic acid	0.633	0.388	0.46	0.504	0.541	0.442	0.604	0.454	0.427	0.366	0.656	0.459	0.498	0.487	1.046	1.022	0.679	0.895	0.696	0.739	1.113	1.051	0.719	0.728	0.631	0.704	1.291	1.723	0.808	0.539	0.496	0.507	0.502	0.48	0.751	0.826	0.777	0.78	0.586	0.629	0.644	0.612	0.826	0.745	1.076	1.123	0.924	0.919	0.657
5-Aminopentanoic acid	0.829	0.827	0.872	1.04	0.546	0.534	0.81	0.759	0.82	0.767	0.59	0.618	1.158	0.959	1.092	0.967	1.342	0.81	0.568	0.649	1.076	0.96	0.811	0.622	0.872	0.935	0.59	0.752	0.59	1.057	1.024	1.113	0.819	0.62	0.548	0.579	0.974	0.929	0.676	0.677	0.546	0.539	0.782	0.804	1.655	1.776	0.935	0.98	0.535
5-Hydroxyectoine	0.267	0.37	0.614	0.612	0.331	0.348	0.97	0.725	0.621	0.185	0.306	0.475477915	0.327	0.382	0.173	0.312	1.218	0.24	0.288	0.335	0.281	0.287	0.291	0.233	0.379	0.501	0.242	0.309	0.201	0.768	0.472	0.461	0.588	0.349	1.243	1.218	1.762	1.579	1.616	1.463	1.511	1.304	1.319	1.248	1.977	2.043	1.994	1.628	1.905
Phenylalanyl-Glutamate	0.673	0.599	0.823	0.81	0.964	0.947	0.639	0.687	0.693	0.702	0.648	0.523	0.897	1.139	0.55	0.337	0.482	0.623	0.929	1.138	0.38	0.112	0.476	0.332	0.935	1.339	0.473	0.491	0.521	0.347	0.869	0.936	0.851	0.601	0.373	0.367	0.343	0.269	0.248	0.262	0.327	0.314	0.896	0.864	0.369	0.188	0.316	0.275	0.463
Xanthine	0.504	0.547	0.937	0.911	0.823	0.665	0.924	0.782	0.639	0.594	0.738	0.589	0.877	0.739	0.79	0.599	0.423	0.599	0.948	0.855	0.362	0.318	0.507	0.426	1.008	0.938	1.084	1.121	0.662	0.61	0.889	0.988	1.04	0.987	0.623	0.625	0.507	0.552	0.318	0.317	0.436	0.413	0.597	0.611	0.678	0.63	0.536	0.538	0.619
Homoserine - H2O	1.159	1.336	1.029	0.931	1.462	1.15	0.771	0.521	0.866	0.97	1.278	0.875	0.927	0.864	0.872	1.191	1.717	2.283	1.326	1.333	1.073	1.209	0.762	0.918	1.172	1.754	0.838	1.138	0.997	1.415	1.218	1.168	1.507	1.12	1.139	1.369	0.616	0.844	1.773	2	1.201	1.295	0.849	0.881	1.595	1.871	1.188	1.372	1.161
Isoleucyl-Glycine	0.924	1.269	1.102	1.264	1.056	1.036	0.79	0.671	0.664	0.598	0.877	0.707	1.273	1.405	0.795	0.602	0.682	0.631	1.027	1.154	0.788	1.269	0.742	0.75	0.864	1.184	0.733	0.617	0.75	0.775	1.326	1.16	1.146	0.842	0.448	0.452	0.846	0.702	0.707	0.743	0.674	0.714	1.315	1.399	0.743	0.803	0.946	1.018	0.912
N6-Acetyl-N6-hydroxy-L-lysine	0.1	0.104	0.1	0.1	0.1	0.161	0.54	0.225	0.439	0.1	0.1	0.1	0.1	0.131	0.1	0.232	0.205	0.163	0.507	0.342	0.1	0.1	0.1	0.1	0.1	0.187	0.1	0.1	0.528	0.326	0.1	0.1	0.1	0.1	0.138	0.154	0.221	0.234	0.12	0.149	0.22	0.235	0.247	0.267	0.1	0.12	0.183	0.209	0.139
Phenylalanyl-Aspartate	0.894	0.91	0.507	0.573	0.739	0.672	0.58	0.551	0.572	0.619	0.64	0.705	0.878	0.825	0.62	0.575	0.538	0.621	0.681	0.679	0.633	0.599	0.537	0.506	0.857	1.061	0.624	0.74	0.747	0.588	0.878	0.914	0.915	0.568	0.537	0.491	0.583	0.583	0.839	0.856	0.648	0.54	0.695	0.674	0.646	0.773	0.691	0.663	0.52
Leucyl-Glutamate	1.077	1.108	0.901	0.926	0.523	0.484	0.372	0.385	0.761	0.7	0.835	0.737	0.633	0.649	0.82	0.826	0.556	0.532	0.748	0.792	0.587	0.54	0.765	0.708	0.502	0.592	0.413	0.463	0.433	0.279	0.57	0.585	0.547	0.714	0.604	0.596	0.472	0.436	0.477	0.459	0.557	0.537	0.632	0.6	0.705	0.75	0.474	0.472	0.597
Glycyl-Valine	0.427	0.45	0.998	0.94	0.654	0.598	1.562	1.385	0.618	0.528	0.526	0.477	0.652	0.681	0.582	0.531	0.1	0.613	0.783	0.79	0.1	0.1001	0.209	0.214	0.933	1.071	0.45	0.499	0.714	0.37	0.943	0.951	0.798	0.779	0.118	0.109	0.1	0.1	0.1	0.1	0.274	0.287	2.243	2.323	0.107	0.102	0.127	0.128	0.182
Phenylalanyl-Threonine	0.254	0.273	1.188	1.301	0.713	0.56	0.96	0.776	0.479	0.466	0.394	0.336	0.814	0.785	0.31	0.267	0.258	0.401	0.722	0.632	0.158	0.171	0.27	0.226	1.025	1.258	0.529	0.483	0.431	0.261	1.273	1.303	1.172	0.695	0.169	0.159	0.219	0.215	0.246	0.214	0.166	0.22	1.46	1.568	0.77	0.655	0.483	0.407	0.431
7-Cyano-7-carbaguanine	0.961	0.589	0.61	0.355	0.516	0.809	0.332	0.351	0.541	0.642	0.422	0.571	0.438	0.946167746	0.389	0.582003033	0.69	0.841913888	0.538	0.630247751	0.433	0.636642279	0.605	0.466	0.473	0.537	0.624	0.526	0.511	0.813	0.361	0.69	0.634	0.594	0.69	0.630247751	0.69	0.630247751	0.69	0.69	0.69	0.61	0.69	0.69	0.69	1.01	0.69	0.69	0.89
5-Hydroxymethyluracil	0.901	0.397	0.605	0.291	0.547	0.44	0.386	0.381	0.693	0.474	0.487	0.336873732	0.687	0.674	0.496	0.40065002	0.444	0.471	0.348	0.25	0.491	0.488	0.63	0.568	0.612	0.819	0.439	0.63	0.598	0.639	0.626	0.414	0.475	0.535	0.772	0.603	0.601	0.25	0.561	0.99665824	0.499	0.637	0.587	0.51019561	0.808	0.432	0.55	0.436325157	0.68
Alpha-aminobutyric acid	0.886	1.076	0.488	0.521	0.669	0.528	0.772	0.696	0.488	0.446	0.789	0.717	0.506	0.514	1.058	0.911	1.105	0.66	0.829	0.858	1.209	1.222	0.655	0.624	0.593	0.624	0.595	0.65	0.811	0.369	0.42	0.481	0.419	0.587	0.495	0.637	0.747	0.711	0.552	0.613	0.795	0.681	1.079	1.016	0.932	0.9	0.763	0.803	0.835
Aminoacrylate	0.931	1.005	0.783	0.699	1.007	0.981	1.045	0.908	0.895	0.738	0.698	0.631	1.076	1.189	0.859	0.851	0.677	0.807	0.96	0.9	0.868	0.778	1.086	0.987	1.023	1.228	0.774	0.835	1.013	0.877	1.098	1.123	1.024	0.78	0.488	0.501	0.786	0.823	0.596	0.589	0.662	0.702	0.867	0.938	0.693	0.712	0.8	0.818	0.873
prolyl-proline	0.383	0.352	0.496	0.369	0.516	0.514	0.264	0.233	0.385	0.401	0.672	0.511	0.631	0.504	0.413	0.209	0.951	0.218	0.609	0.521	0.242	0.164066487	0.61	0.568	1.541	1.007	0.248	0.151	0.52	0.274	0.862	0.693	0.828	0.593	0.363	0.424	0.641	0.592	3.54	3.242	0.511	0.477	0.431	0.417	0.892	0.927	1.096	1.092	3.452
L-Aspartate 4-semialdehyde	0.982	1.334	0.678	0.639	0.865	1.457	0.881	1.214	0.825	0.801	0.579	0.694	0.967	1.83	0.687	0.991	0.58	0.879	0.719	1.201	0.636	0.959	1.016	1.291	0.664	1.317	0.619	0.817	1.207	1.537	1.344	1.343	0.867	0.626	0.567	0.481	0.76	0.628	0.441	0.413	0.626	0.571	0.652	0.684	0.466	0.527	0.67	0.731	0.725
Ascorbate	0.756	0.533	0.707	0.558	1.006	0.57	0.82	0.766	1.01	0.968	0.782	0.86	1.363	1.195	0.992	0.708	0.657	0.938	0.921	0.751	0.958	0.768	1.664	1.337	1.353	1.215	0.841	1.219	0.625	0.731	0.962	0.954	0.892	0.685	0.93	0.774	0.905	0.772	0.789	0.808	0.82	0.6	0.965	0.732	0.996	1.084	0.953	1.097	0.895
Ribothymidine - H2O	1.064	1.037	0.809	0.868	1.164	0.956	0.949	0.774	1.003	1.008	0.996	0.802	1.319	1.129	1.174	0.97	1.124	0.675	1.044	0.988	1.415	1.318	1.148	0.989	1.177	1.119	1.365	1.209	0.966	0.857	0.8	0.819	0.919	1.084	0.992	0.829	1.219	1.015	1.058	0.815	0.898	0.88	0.86	0.839	1.589	1.401	1.187	1.153	0.966
Sarcosine	0.821	1.025	0.602	0.586	0.563	0.45	0.761	0.714	0.658	0.638	0.856	1.036	0.678	0.567	0.951	0.802	0.665	0.788	0.834	1.043	1.84	3.121	1.782	2.994	0.576	0.526	0.823	0.903	0.638	0.454	0.59	0.594	0.564	0.742	0.576	0.575	0.583	0.552	0.75	0.7	0.75	0.619	0.644	0.617	1.156	1.234	0.632	0.618	0.707
Glutamic Acid - H2O	0.903	0.887	0.707	0.618	0.763	0.7	0.459	0.398	0.683	0.635	0.636	0.631	0.733	0.727	0.651	0.581	0.214	0.609	0.773	0.761	0.583	0.595	0.751	0.584	0.649	0.692	0.797	0.811	0.662	1.258	0.688	0.711	0.734	0.645	0.251	0.267	0.22	0.22	0.199	0.204	0.255	0.243	0.654	0.659	0.338	0.336	0.269	0.277	0.577
Serinyl-Leucine	0.793	0.979	2.028	2.372	0.478	0.52	0.801	0.814	0.713	0.585	0.825	0.723	0.875	0.985	0.681	0.741	0.405	1.044	0.59	0.775	0.445	0.435	0.235	0.254	1.744	2.002	0.281	0.247	0.3	0.19	0.535	0.564	0.628	0.705	0.311	0.311	0.823	0.908	0.241	0.267	0.304	0.254	1.094	1.15	0.594	0.595	0.602	0.675	0.443
Phenylalanyl-Glycine	0.388	0.609	0.674	0.549	0.458	0.442	0.548	0.421	0.427	0.361	0.282	0.267	0.46	0.389	0.426	0.39	1.31	0.424	0.329	0.416	0.246	0.306	0.303	0.288	0.376	0.47	0.491	0.503	0.58	0.429	0.554	0.569	0.462	0.416	0.789	0.773	0.96	0.972	1.816	1.657	0.938	0.935	0.618	0.509	1.068	1.271	1.364	1.493	1.693
Aspartyl-Leucine	0.354	0.427	0.461	0.529	0.929	0.857	0.662	0.54	0.623	0.548	0.533	0.406	0.932	0.925	0.26	0.289	0.387	0.469	0.669	0.668	0.318	0.264	0.387	0.371	0.534	0.675	0.691	0.845	0.463	0.195	1.122	1.126	1.004	0.382	0.201	0.195	0.227	0.294	0.298	0.327	0.217	0.201	0.662	0.697	0.349	0.365	0.305	0.315	0.449
2-Methyl-3-hydroxy-5-formylpyridine-4-carboxylate	0.901	1.24	1.443	1.16	0.978	0.802	2.157	2.215	1.769	1.689	1.306	1.259	1.29	1.335	1.106	0.979	0.705	1.406	0.741	0.8	2.616	2.801	2.698	2.652	1.197	1.262	1.011	1.166	1.2	0.769	2.159	2.257	1.798	0.875	1.86	2.08	2.267	3.09	1.651	1.788	1.218	1.338	1.245	1.304	1.807	2.254	1.97	1.87	1.879
Alanyl-Valine	0.794	0.982	1.403	1.411	0.578	0.595	0.672	0.571	0.368	0.279	0.521	0.373	0.819	0.855	0.435	0.341	0.485	0.412	0.603	0.652	0.331	0.294	0.398	0.271	0.669	0.761	0.277	0.305	0.469	0.363	0.898	0.949	0.646	0.577	0.241	0.23	0.522	0.571	0.495	0.484	0.629	0.582	1.636	1.47	0.312	0.343	0.613	0.66	1.368
L-Formylkynurenine	0.814	0.894	0.543	0.499	0.277	0.341	0.43	0.358	0.314	0.429	0.285	0.398	0.498	0.324	0.458	0.433	0.496	0.329	0.473	0.343	0.502	0.509	0.509	0.517	0.469	0.646	0.412	0.54	0.422	0.262	0.76	0.755	0.54	0.37	0.667	0.646	0.89	0.938	0.78	0.758	0.799	0.779	1.026	1.067	1.067	1.204	0.736	0.7	1.103
S-Glutathionyl-L-cysteine	0.492	1.043	0.748	0.898	1.225	1.58	0.493	0.689	0.522	0.614	0.948	0.964	0.629	1.048	0.886	1.466	1.574	1.276	0.755	1.46	0.697	1.441	0.897	1.759	0.724	0.89	0.856	1.095	0.861	0.794	0.684	0.582	0.463	0.89	1.452	1.581	1.973	1.841	1.594	1.503	1.188	1.253	0.52	0.46	1.628	1.392	1.247	1.161	1.127
Aspartyl-Phenylalanine	0.245	0.275	0.242	0.254	0.569	0.506	0.539	0.463	0.54	0.508	0.238	0.216	0.336	0.366	0.189	0.167	0.296	0.167	0.405	0.392	0.77809148	0.1001	0.14	0.121	0.542	0.584	0.511	0.523	0.33	0.145	0.34	0.325	0.329	0.519	0.985	1.014	0.431	0.432	0.155	0.164	0.71	0.68	0.614	0.557	0.848	0.84	0.788	0.753	0.667
4-Oxoproline	0.887	0.867	0.702	0.572	0.819	0.794	0.489	0.489	0.714	0.781	0.684	0.55	0.755	0.787	0.71	0.724	0.256	0.656	0.787	0.808	0.627	0.813	0.734	0.638	0.654	0.758	0.779	0.828	0.632	1.244	0.681	0.721	0.738	0.654	0.303	0.305	0.22	0.258	0.219	0.236	0.297	0.309	0.67	0.66	0.39	0.358	0.333	0.333	0.589
4-Aminobutyraldehyde	0.887	0.935	0.841	0.713	0.943	0.98	0.97	0.858	1.024	0.828	0.679	0.572	0.742	0.756	0.764	0.785	0.552	0.663	1.054	0.998	1.034	0.926	0.829	0.735	0.543	0.686	0.666	0.852	0.705	1.047	1.026	1.039	0.861	0.832	0.475	0.459	0.526	0.497	0.435	0.421	0.436	0.452	0.73	0.748	0.763	0.78	0.54	0.53	0.446
Proline	0.751	0.792	0.823	0.745	0.819	0.608	0.639	0.577	0.7	0.697	0.97	0.99	0.888	0.765	0.756	0.72	0.758	0.71	0.895	0.97	0.817	0.86	0.644	0.559	0.573	0.549	0.53	0.555	0.451	0.378	1.159	1.175	1.257	0.746	0.605	0.679	0.511	0.496	0.482	0.508	0.447	0.548	0.662	0.646	0.973	0.976	0.961	0.972	0.698
Adenine	0.573	0.649	0.655	0.845	0.484	0.406	0.64	0.595	0.528	0.597	0.918	0.899	0.524	0.494	0.951	0.996	0.898	0.696	0.558	1.73	0.565	0.669	0.439	0.51	0.774	0.808	0.659	0.643	0.437	0.397	1.77	2.53	0.638	0.661	1.017	1.66	1.078	1.171	0.716	0.7	1.04	0.769760022	0.813	1.91	1.287	3.35	0.782	3.19	0.936
Leucyl-Alanine	0.425	0.564	0.855	0.911	0.374	0.326	0.637	0.539	0.278	0.221	0.338	0.275	0.489	0.543	0.294	0.267	1.773	0.303	0.391	0.395	0.29	0.253	0.141	0.151	0.53	0.642	0.174	0.219	0.302	0.206	0.683	0.676	0.441	0.485	1.781	1.827	3.403	3.799	1.85	1.867	1.887	1.948	1.038	1.093	3.098	3.216	3.006	3.061	2.513
Dehydroalanine	0.212	0.307	0.385	0.244	0.1001	0.188	0.1001	0.105	0.1001	0.543	0.1001	0.918312299	0.1001	0.1001	0.1001	0.316	0.1001	0.773	0.1001	0.1	0.1001	0.913935791	0.1001	0.1001	0.1001	0.115	0.1001	0.1001	0.698240613	0.1	0.311	0.256	0.1001	0.1001	0.142	0.168	0.213	0.248	0.147	0.185	0.131	0.164	0.28	0.249	0.322	0.302	0.175	0.208	0.236
5-Hydroxy-L-tryptophan	0.71	0.714	0.673	0.588	0.743	0.679	0.503	0.411	0.595	0.55	0.665	0.521	0.811	0.785	0.713	0.592	0.726	0.51	0.528	0.609	0.933	0.707	0.891	0.7	0.918	0.77	0.778	0.972	0.62	0.676	0.691	0.645	0.728	0.548	0.781	0.707	0.789	0.777	0.686	0.671	0.695	0.631	0.852	0.8	0.871	0.847	0.677	0.643	0.737
Aspartyphenylalanine	0.348	0.417	0.353	0.359	0.37	0.266	0.511	0.404	0.547	0.506	0.326	0.29	0.319	0.218	0.31	0.436	0.497	0.366	0.475	0.526	0.778	0.901	0.444	0.493	0.746	0.812	0.435	0.431	0.264	0.171	0.418	0.425	0.562	0.447	0.767	0.586	0.445	0.498	0.554	0.526	0.492	0.525	0.616	0.546	0.98	1.004	0.685	0.611	0.536
Phenylalanyl-Alanine	0.626	0.848	0.721	0.62	0.716	0.689	0.784	0.514	0.512	0.667	0.459	0.392	0.626	0.664	0.529	0.494	0.51	0.54468526	0.667	0.729	0.562	0.44	0.573	0.527	0.556	0.541	0.648	0.84	0.507	0.501	0.597	0.592	0.536	0.548	0.481	0.458	0.979	0.814	0.741	0.662	0.612	0.55	0.687	0.699	0.723	0.743	0.598	0.555	0.573
Methionine	0.775	0.963	0.722	0.73	0.79	0.609	0.722	0.644	0.751	0.635	0.863	0.752	0.939	1.006	0.978	0.839	0.81	0.823	0.738	0.727	0.909	0.93	0.856	0.82	0.744	0.835	0.744	0.866	0.714	0.273	0.847	0.787	0.768	0.765	0.651	0.671	0.857	0.855	0.569	0.572	0.619	0.616	0.7	0.634	0.843	0.838	0.684	0.69	0.752
Valine	0.671	0.681	0.675	0.639	0.683	0.556	0.53	0.541307169	0.617	0.69	0.982	0.826	0.823	0.711	0.719	0.75	0.691	0.64	0.671	0.78	0.649	0.71	0.701	0.606	0.686	0.71	0.7	0.686	0.6	0.196	0.566	0.586	0.522	0.655	0.539	0.641	0.557	0.652	0.576	0.644	0.633	0.726	0.77	0.875	0.944	0.963	0.58	0.661	0.647
trans-3-Hydroxy-L-proline	0.758	1.114	0.603	0.748	0.711	1.434	0.92	1.24	0.833	0.94	0.619	0.738	0.737	1.496	0.639	1.287	0.56	0.881	0.672	1.293	0.517	1.304	0.617	1.136	0.65	1.83	0.568	0.683	0.667	0.984	1.268	1.249	0.857	0.653	0.441	0.458	0.651	0.607	0.455	0.474	0.461	0.475	0.695	0.669	0.555	0.553	0.697	0.703	0.582
Glycyl-Leucine	0.868	0.88	1.668	1.462	1.13	1.01	1.086	1.227	0.583	0.511	0.578	0.658	1.258	1.257	0.519	0.508	0.401	0.376	0.887	0.976	1.126	1.26	0.907	0.807	0.705	0.832	0.366	0.384	0.445	0.263	1.734	1.638	1.758	0.497	0.272	0.22	0.438	0.485	0.268	0.272	0.407	0.383	1.548	1.42	0.311	0.327	0.528	0.51	0.566
5-Amino-6-(5'-phospho-D-ribitylamino)uracil	0.768	1.001718746	0.999	1.009	0.961	0.981	0.751	0.718	0.499	0.881	1.038	1.076	1.296	1.501	1.191	1.509	1.739	0.889623078	0.901	1.551	1.384	1.239	2.658	3.032	1.046	0.896	1.102	0.703	0.684	1.177	0.805	0.65	0.858	0.689	1.275	1.303	0.889	0.841	1.579	1.376	1.231	1.371	0.746	0.587	1.284	1.491	1.13	0.85	0.84
Cysteinyl-Glycine dimer	0.606	0.808	0.682	0.796	0.761	0.584	0.332	0.397	0.438	0.452	0.825	0.611	1.248	1.35	0.82	0.996	1.274	0.573	0.625	0.858	1.257	1.309	2.377	2.381	0.704	0.609	0.668	0.621	0.477	0.685	0.501	0.447	0.469	0.615	1.17	1.289	0.685	0.763	1.191	1.145	1.017	1.094	0.29	0.418	1.309	1.28	0.694	0.772	0.695
L-Arginine	0.827	0.994	0.958	0.863	0.969	0.842	1.011	0.844	0.813	0.652	0.949	0.787	1.101	1.086	0.934	0.947	0.948	0.977	0.945	0.9	0.485	0.455	0.718	0.622	1.14	1.272	0.571	0.621	0.63	0.529	1.39	1.32	1.148	0.701	0.907	0.915	1.154	1.177	0.844	0.81	0.713	0.712	1.168	1.199	0.834	0.817	1.09	1.022	1.195
Glycyl-Tryptophan	0.45	0.526	0.879	0.863	0.571	0.52	0.799	0.746	0.696	0.615	0.511	0.502	0.725	0.694	0.523	0.464	0.753	0.591	0.709	0.616	0.12	0.1001	0.258	0.238	1.341	1.519	0.333	0.365	0.238	0.154	0.931	0.896	0.789	0.754	0.259	0.269	0.476	0.492	1.059	1.02	0.336	0.395	1.234	1.309	0.506	0.405	0.687	0.719	1.339
Uracil	0.524	0.601	0.649	0.601	1.682	1.17	0.681	0.523	1.222	1.11	1.191	1.012	1.467	1.087	0.961	0.722	0.551	0.838	1.13	1.055	1.401	1.244	1.881	1.441	1.457	1.314	1.15	1.221	0.942	0.89	1.095	1.407	1.537	0.701	0.922	0.943	0.667	0.672	0.502	0.468	0.478	0.483	0.646	0.623	0.796	0.771	0.745	0.689	0.623
L-Proline	0.698007598	0.28	0.734216541	0.299	9.99	0.321	0.642543034	0.383	9.99	0.37	9.99	0.273	9.99	0.283	9.99	0.283	0.898909321	0.331	9.99	0.363	9.99	0.407	0.684	0.258	9.99	0.27	9.99	0.237	0.385305646	0.697	1.253	0.551396396	1.291	0.43902384	0.303137163	0.553	0.358814521	0.503	0.377414355	0.530243576	0.411961468	0.386332737	0.642	0.642736473	9.99	9.99	0.917	0.438150801	0.731
Kynurenine	0.757	0.85	0.494	0.41	0.597	0.441	0.664	0.564	0.711	0.644	0.646	0.538	0.654	0.733	0.58	0.618	0.889	0.759	0.569	0.521	1.063	0.939	1.196	0.861	0.801	0.848	0.679	0.917	0.54	0.525	0.746	0.675	0.657	0.521	0.78	0.814	0.693	0.624	0.523	0.478	0.583	0.547	0.946	0.891	1.158	1.145	0.638	0.688	0.767
Hydroxyproline	0.751	0.801	0.595	0.444	0.712	0.711	0.951	0.781	0.82	0.643	0.622	0.614	0.74	0.944	0.639	0.641	0.559	0.52	0.673	0.707	0.522	0.414	0.626	0.535	0.622	0.745	0.578	0.797	0.694	1.014	1.237	1.207	0.829	0.654	0.429	0.435	0.644	0.607	0.452	0.478	0.464	0.47	0.696	0.682	0.581	0.563	0.7	0.686	0.602
Tryptophan	0.635	0.782	0.704	0.683	0.649	0.473	0.495	0.446	0.527	0.456	0.888	0.743	0.938	0.825	0.9	0.737	0.76	0.654	0.798	0.718	0.758	0.715	0.819	0.741	0.964	1.005	0.993	1.189	0.525	0.197	0.559	0.538	0.516	0.653	0.661	0.682	0.829	0.816	0.729	0.741	0.676	0.672	0.729	0.751	1.02	0.968	0.64	0.597	0.782
2,4-Dihydroxyhept-2-enedioate	0.449	0.346	0.541	0.552	0.842	0.56	0.516	0.345	1.074	0.794	0.771	0.544	0.946	0.756	0.558	0.463	0.53	0.609	0.732	0.67	1.056	0.771	0.817	0.562	0.863	0.676	0.992	0.952	0.604	0.707	0.419	0.499	0.627	0.846	0.424	0.278	1.097	1.166	0.618	0.405	0.513	0.575	0.927	0.928	0.645	0.602	0.539	0.552	0.58
L-Methionine	0.745	0.664	0.713	0.618	0.798	0.429	0.713	0.513	0.822	0.585	0.911	0.638	0.884	0.628	0.907	0.5	0.835	0.536	0.735	0.456	0.963	0.629	0.88	0.475	0.767	0.62	0.733	0.515	0.672	0.305	0.797	0.819	0.758	0.755	0.668	0.708	0.777	0.767	0.612	0.585	0.657	0.59	0.712	0.697	0.832	0.833	0.686	0.66	0.797
Glycyl-Phenylalanine	0.25	0.263	1.649	1.631	0.374	0.351	0.876	0.815	0.321	0.293	0.299	0.266	0.861	0.825	0.318	0.294	0.437	0.327	0.479	0.453	0.1	0.1	0.124	0.118	1.109	1.289	0.209	0.251	0.285	0.169	1.232	1.275	1.041	0.421	0.4	0.398	0.536	0.507	0.99	0.967	0.442	0.445	0.973	0.962	0.611	0.618	0.79	0.805	1.22
Prolyl-Methionine	0.81	0.688	0.728	0.586	0.744	0.544	0.579	0.498	0.711	0.71	1.17	1.009	0.967	0.759	0.935	0.614	0.958	0.651	0.852	0.773	0.822	0.621	0.583	0.544	0.424	0.453	0.537	0.633	0.502	0.229	1.531	1.576	1.397	0.634	0.655	0.663	0.614	0.55	0.498	0.489	0.472	0.404	0.496	0.593	0.936	0.98	0.914	0.931	0.74
Lysyl-Glutamine	0.269	0.566	0.734	0.851	0.428	0.579	0.61	0.485	0.461	0.411	0.272	0.269	0.368	0.403	0.359	0.377	0.669	0.421	0.64	0.58	0.108	0.1	0.123	0.143	1.265	1.559	0.315	0.383	0.363	0.292	0.838	0.76	0.586	0.814	0.214	0.193	0.329	0.409	1.691	1.765	0.21	0.184	0.744	0.705	0.458	0.466	0.539	0.585	2.196
L-3-Aminoisobutanoate	0.436	0.804	0.35	0.388	0.244	0.441	0.662	0.514	0.6	0.373	0.427	0.35	0.486	0.55	0.516	0.464	1.281861492	0.408	0.596	0.624	0.44	0.436	0.575	0.421	0.393	0.469	0.4	0.545	0.486	0.533	0.568	0.621	0.37	0.394	0.41	0.444	0.479	0.548	0.431	0.588	0.485	0.438	0.736	0.642	0.58	0.672	0.533	0.635	0.49
Prolyl-Valine	0.56	0.46	0.641	0.464	0.631	0.449	0.54	0.46	0.523	0.536	1.226	1.038	0.748	0.669	0.64	0.509	0.686	0.382	0.733	0.683	0.55	0.433	0.428	0.338	0.426	0.421	0.403	0.428	0.411	0.274	0.963	0.855	0.965	0.599	0.552	0.493	0.361	0.366	0.425	0.421	0.388	0.373	0.658	0.648	1.057	1.029	0.725	0.707	0.589
L-Tryptophan	0.656	0.747	0.714	0.667	0.685	0.543	0.513	0.475	0.583	0.492	0.885	0.76	0.916	0.809	0.868	0.778	0.737	0.709	0.803	0.729	0.728	0.718	0.773	0.685	0.937	0.994	0.981	1.224	0.564	0.234	0.546	0.562	0.516	0.656	0.684	0.678	0.828	0.85	0.719	0.743	0.696	0.663	0.752	0.736	1.016	0.997	0.614	0.628	0.781
3-Methoxy-4-hydroxyphenylethyleneglycol	0.733	0.81	0.755	0.778	0.88	0.631	0.79	0.597	0.908	0.802	0.629	0.558	1.352	1.016	1.15	0.905	0.849	0.793	0.655	0.722	1.339	1.317	1.264	0.891	0.702	0.632	0.834	0.852	1.065	0.997	0.771	0.778	0.671	0.623	0.605	0.528	1.315	1.107	0.775	0.7	0.814	0.688	0.598	0.489	1.401	1.225	1.088	0.986	0.722
Lysyl-Glutamate	0.751	0.811	1.343	1.3	0.602	0.589	0.625	0.593	0.884	0.829	0.633	0.58	0.528	0.537	0.855	0.773	0.56	0.581	0.738	0.716	0.678	0.612	0.71	0.634	0.722	0.812	0.405	0.412	0.481	0.224	0.624	0.671	0.567	0.78	0.536	0.538	0.652	0.692	0.495	0.478	0.477	0.447	0.568	0.583	0.69	0.686	0.541	0.531	0.667
L-Pipecolate	0.479	0.567	0.795	0.814	0.78	0.727	0.838	0.737	0.724	0.764	1.059	1.129	0.588	0.523	0.97	0.887	0.728	1.021	1.15	1.218	1.488	1.481	1.206	0.98	0.919	0.963	1.008	1.358	0.88	0.749	0.896	0.9	0.91	0.874	0.559	0.549	0.624	0.647	0.872	0.811	0.663	0.599	2.2	2.161	1.03	1.008	0.818	0.811	0.681
Phenylalanine	0.743	0.847	0.574	0.579	0.793	0.675	0.65	0.554	0.675	0.602	0.711	0.626	0.879	0.822	0.668	0.615	0.478	0.67	0.663	0.7	0.473	0.441	0.596	0.566	0.771	0.862	0.678	0.819	0.643	0.239	0.747	0.718	0.651	0.576	0.496	0.47	0.472	0.473	0.4	0.392	0.426	0.415	0.806	0.789	0.59	0.607	0.451	0.443	0.531
Histidinyl-Glutamine	1.038	1.122	1.841	1.765	1.334	1.058	1.095	1.101	0.472	0.445	0.883	0.813	1.327	1.611	0.588	0.514	0.13	0.871	1.181	1.212	0.1001	0.1001	0.4	0.473	1.734	2.021	0.508	0.472	0.278	0.216	1.649	1.532	1.535	0.785	0.1	0.1001	0.1001	0.1001	0.1001	0.1001	0.1001	0.1001	1.716	1.725	0.1001	0.1001	0.104	0.1001	0.128
p-Hydroxyphenylacetylglycine	0.935	0.694	0.751	0.507	0.741	0.484	0.418	0.47	0.337	0.528	0.755	0.603	1.173	0.817	0.705	0.58	0.368	0.42	0.29	0.487	0.576	0.457	0.598	0.55	0.625	0.533	0.682	0.657	0.325	0.339	0.654	0.652	0.849	0.911	0.268	0.294	0.237	0.241	0.32	0.314	0.159	0.266	0.239	0.334	0.59	0.699	0.366	0.272	0.292
2-Carboxy-2,3-dihydro-5,6-dihydroxyindole	0.215	0.279	0.203	0.194	0.942	0.719	0.466	0.415	0.541	0.533	0.645	0.545	0.308	0.242	0.25	0.197	0.136	0.205	1.1	1.041	0.783	0.676	1.306	1.299	3.003	2.722	0.415	0.448	0.175	0.108	0.172	0.148	0.188	1.67	0.167	0.142	0.189	0.203	0.193	0.181	0.185	0.151	0.258	0.256	1.328	1.326	0.31	0.266	0.211
Pipecolic acid	0.41	0.317	0.794	0.557	0.476	0.329	7.153	4.491	0.601	0.41	0.809	0.519	0.473	0.347	0.839	0.485	0.783	0.372	0.928	0.693	0.63	0.39	0.576	0.34	1.738	1.664	0.692	0.647	0.542	0.521	0.346	0.371	0.346	0.568	0.393	0.365	0.543	0.563	0.8	0.752	0.47	0.445	0.627	0.801	0.872	0.814	0.556	0.512	0.588
Isoleucyl-Valine	0.433	0.396	1.072	1.186	0.582	0.54	0.681	0.678831907	0.497	0.453960416	1.246261203	0.755740762	0.738	0.633789274	0.695	0.28	1.938	0.28	0.784	0.781	3.755	3.7	1.049	1.024	0.769	1.181	0.567	0.701456188	0.562	0.479261792	0.576	0.493	0.509	0.88	0.718	0.671	3.504	3.618	3.091	2.483	1.609	1.626	1.834	1.514	1.159	1.192	1.59	1.489	3.059
Leucine	0.641	0.732	0.652	0.668	0.616	0.53	0.485	0.493	0.505	0.492	0.839	0.86	0.805	0.736	0.775	0.635	0.603	0.554	0.681	0.82	0.563	0.561	0.686	0.604	0.585	0.61	0.609	0.765	0.544	0.148	0.595	0.586	0.566	0.591	0.579	0.575	0.569	0.567	0.449	0.445	0.588	0.565	0.717	0.72	0.794	0.778	0.488	0.487	0.614
Allocystathionine - Isomer	1.023	1.168	0.433	0.357	0.443	0.446	0.477	0.395	0.622	0.53	0.891	0.867	0.63	0.813	0.646	0.668	0.693	0.642	0.404	0.438	0.725	0.812	0.443	0.494	1.089	1.565	0.337	0.419	0.335	0.142	0.556	0.546	0.381	0.421	0.744	0.691	0.532	0.517	0.559	0.397	0.511	0.5	0.828	0.777	0.915	0.867	0.565	0.585	0.571
3-(4-Hydroxyphenyl)lactate	0.316	0.1	0.175	0.142	0.778	0.613	0.452	0.15	0.556	0.487	0.553	0.299	0.658	0.264	0.545	0.253	0.319	0.135	1.291	1.249	0.812	0.746	1.196	1.532	2.254	4.228	0.424	0.539	0.816	0.807	0.477	0.503	0.342	1.122	0.367	0.156	0.417	0.314	0.335	0.495	0.21	0.284	0.305	0.416	1.392	1.618	0.309	0.413	0.397
4-Aminobenzoate	0.287	0.305	0.204	0.209	0.831	0.52	0.514	0.348	0.725	0.472	0.605	0.434	0.303	0.219	0.266	0.259	0.169	0.21	0.897	0.461	0.797	0.547	1.253	0.839	2.28	1.711	0.366	0.389	0.175	0.22	0.154	0.109	0.17	1.476	0.212	0.1001	0.244	0.144	0.191	0.1001	0.141	0.116	0.25	0.213	1.012	0.915	0.275	0.176	0.188
Glutamyl-Lysine	0.523	0.443	0.571	0.709	0.77	0.66	0.918	0.652	0.614	0.43	0.447	0.367	0.621	0.531	0.376	0.287	0.982	0.573	0.505	0.469	0.375	0.557	0.394	0.334	0.672	0.662	0.446	0.387	0.319	0.168	0.575	0.733	0.669	0.623	0.501	0.685	0.667	0.1001	0.771	0.742	0.417	0.455	0.619	0.667	0.773	0.802	0.839	0.876	1.246
3,4-Dihydroxyphenylpropanoate	0.393	0.191707906	0.4	0.16	0.752	0.502	0.51	0.45	0.557	0.588	0.552	0.292348593	0.661	0.328	0.671	0.385	0.457	0.502	1.162	1.447008171	0.783	0.713874487	1.393	1.122	2.126	2.163	0.462	0.469	0.699	0.642	0.539	0.487	0.406	1.144	0.418	0.419	0.392	0.435	0.465	0.465	0.273	0.277	0.47	0.485	1.334	1.389	0.41	0.326	0.459
5-Hydroxylysine	0.589	0.683	0.507	0.478	0.56	0.552	0.587	0.556	0.681	0.445	0.525	0.458	0.468	0.549	0.485	0.572	0.789	0.44	0.576	0.59	0.673	0.671	0.751	0.763	0.465	0.684	0.491	0.608	0.454	0.239	1.011	1.098	0.77	0.324	0.538	0.514	0.462	0.456	0.496	0.527	0.416	0.425	0.913	0.867	0.765	0.753	0.551	0.637	0.579
Prolyl-Tryptophan	0.564	0.455	0.644	0.529	0.699	0.457	0.37	0.412	0.425	0.443	1.166	0.999	0.852	0.601	0.675	0.579	0.867	0.337	0.713	0.705	0.697	0.512	0.62	0.356	0.543	0.505	0.76	0.593	0.358	0.258	0.889	1.006	1.045	0.509	0.696	0.687	0.54	0.506	0.578	0.515	0.342	0.436	0.741	0.536	1.155	1.28	0.827	0.715	0.758
Prolyl-Isoleucine	0.624	0.433	0.637	0.441	0.598	0.382	0.526	0.341	0.476	0.425	1.09	0.856	0.763	0.588	0.638	0.539	0.666	0.3	0.714	0.632	0.548	0.369	0.427	0.317	0.314	0.298	0.465	0.462	0.384	0.18	1.018	0.972	1.1	0.514	0.526	0.519	0.393	0.364	0.362	0.395	0.361	0.359	0.655	0.615	0.915	0.919	0.717	0.684	0.575
2'-Deamino-2'-hydroxy-6'-dehydroparomamine	0.625	1.599775432	0.493	0.651	0.486	2.113	0.56	1.629	0.382	0.743147785	0.606	4.423249119	0.699	2.005218512	0.451	1.898194383	0.627	1.606246788	0.456	2.11	0.311580082	1.471739941	0.456	0.7819643	0.34	1.642	0.383	1.6	0.483	0.518	0.782	2.554420143	0.456	0.356	0.741	1	0.625	0.85	0.696	0.735112185	0.336	0.35	1.022	0.35	0.567	0.35	0.586	0.35	0.716
Lysyl-Threonine	0.496	0.494	0.898	0.748	1.019	1.01	0.905	0.546	0.894	0.587	0.712	0.57	1.31	0.899	0.724	0.54	0.87	1.296	0.809	0.883	1.135	1.379	0.641	0.278	1.064	1.324	0.518	0.563	0.458	0.46	1.699	1.46	1.136	0.584	0.541	0.485944885	0.826	0.87	0.642	0.755	0.35	0.435	0.933	0.926	0.858	0.788	0.984	0.834	1.02
Valyl-Leucine	2.384	2.082	2.515	1.499	3.493	0.814	2.285	1.327	1.788	0.454	2.82	1.372	1.994	1.08	1.935	0.765806249	2.247	1.375873026	3.769	1.036	3.176	0.502	1.56	1.161	2.546	1.554	1.707	0.701	1.711	2.128	1.977	1.856	2.306	1.72	1.286	0.986	1.367	2.063	2.117	1.153	2.639	1.081	5.705	3.636	2.581	1.746	1.682	1.16	1.763
gamma-L-Glutamylputrescine	0.592	0.599	0.576	0.429	0.434	0.352	0.759	0.441	0.672	0.431	0.615	0.446	0.422	0.262	0.614	0.612	0.696	0.452	0.468	0.548	0.529	0.677	0.883	0.755	0.571	0.547	0.56	0.797	0.464	0.248	0.736	0.662	0.627	0.52	0.692	0.57	0.69	0.926	0.599	0.517	0.572	0.497	0.687	0.548	0.822	0.785	1.054	0.99	0.715
Prolyl-Leucine	0.634	0.45	0.645	0.46	0.636	0.416	0.55	0.386	0.476	0.499	1.097	0.908	0.784	0.607	0.638	0.542	0.666	0.331	0.735	0.671	0.53	0.374	0.427	0.319	0.352	0.331	0.465	0.462	0.384	0.18	1.045	1.008	1.097	0.52	0.525	0.519	0.393	0.363	0.362	0.4	0.362	0.358	0.695	0.608	0.925	0.919	0.717	0.684	0.575
Cystine	0.439	0.789	0.735	0.912	0.746	0.957	0.446	0.752	0.716	0.557	0.716	0.628	0.441	0.739	0.678	1.078	0.896	1.122	0.601	1.058	0.391	0.877	0.456	0.959	0.741	1.043	0.703	0.685	0.549	0.344	0.862	0.883	0.641	0.888	0.821	0.819	0.746	0.83	0.726	0.692	0.561	0.547	0.785	0.804	0.748	0.777	0.886	0.879	1.03
3-Hydroxy-2-methylpyridine-5-carboxylate	0.41	0.388	1.336	1.241	1.162	0.853	1.302	1.203	0.8	0.598	0.831	0.604	1.306	0.968	0.695	0.567	0.604	0.552	0.932	0.38	0.486	0.49	0.737	0.626	1.188	1.082	1.511	1.484	0.935	0.861	1.238	1.162	1.305	0.568	0.666	2.634443803	0.787	2.173	0.516	2.96263925	0.604	1.558	0.564	2.744553041	0.877	0.998	0.847	1.373	0.831
Histidinyl-Serine	0.73	0.691	1.497	1.137	0.905	0.792	1.378	1.189	0.303	0.564792763	0.667	0.769	1.205	0.974	0.16	0.16	0.439	0.583	0.876	0.548726515	0.374	0.606770794	0.401	0.16	1.288	1.114	0.373	0.512166669	0.331	0.16	1.386	1.312	1.511	0.538	0.16	0.16	0.217	0.16	0.63	0.16	0.303	0.16	2.222	1.667	0.257	0.16	0.511	0.969	1.162
Hydroxyphenyllactici acid	0.615	0.683	0.713	0.75	0.516	0.392	0.635	0.549	0.559	0.499	0.811	0.622	1.079	0.933	0.982	0.783	0.666	0.929	0.885	0.894	0.688	0.603	0.652	0.592	0.489	0.45	0.558	0.61	0.303	0.142	0.51	0.502	0.499	1.022	0.732	0.711	0.577	0.597	0.716	0.744	0.417	0.412	0.624	0.658	0.851	0.9	0.607	0.625	0.628
Histidinyl-Glutamate	0.936	1.208	1.622	1.308	1.206	0.964	0.9	0.832	0.414	0.355	0.762	0.613	1.356	1.24	0.465	0.322	0.204	0.726	1.123	0.901	0.2	0.2	0.411	0.42	0.813	0.916	0.515	0.459	0.399	0.217	1.56	1.69	1.32	0.637	0.136	0.2	0.133	0.2	0.156	0.358	0.126	0.2	1.508	1.714	0.176	0.2	0.298	0.256	0.449
Homogentisate	0.839	0.485	0.447	0.373	0.566	0.34	0.328	0.289	0.619	0.479	0.626	0.45	0.862	0.532	0.457	0.294	0.524	0.336	0.279	0.277	0.529	0.464	0.676	0.403	0.39	0.414	0.483	0.746	0.531	0.545	0.36	0.396	0.544	0.518	0.496	0.482	0.378	0.393	0.389	0.384	0.269	0.273	0.656	0.648	0.846	0.838	0.389	0.424	0.565
Lysyl-Glycine	0.767	0.889	0.889	0.919	0.856	0.797	1.007	0.789	0.689	0.405	0.628	0.574890424	0.91	1.336	0.591	0.386	1.255	0.863	0.788	0.733452523	0.849	0.923337755	1.03663167	0.504425815	1.168	1.386	0.552216646	0.882010477	1.026	0.7	1.391	0.947	1.372	0.789	1.136	0.916533864	0.751	0.975748341	1.316	1.317	0.598	0.644	1.59	1.057	0.646	0.624	0.801	0.783	2.472
5-Hydroxyindoleacetic acid	0.657	0.872	0.529	0.549	0.566	0.708	0.659	0.713	0.903	0.803	0.805	0.784	1.002	1.099	1.147	0.932	0.681	0.799	1.085	0.905	0.749	0.695	1.194	0.797	0.953	0.962	1.049	0.899	0.59	0.522	0.738	0.675	0.809	0.556	0.573	0.653	0.749	0.585	0.444	0.801	0.423	0.652	0.671	0.714	0.828	1.026	0.785	0.896	0.551
Tryptophyl-Isoleucine	0.717	0.742	0.512	0.621	1.005	0.762	0.54	0.601	0.81	0.566	0.944	0.842	1.061	1.099	0.624	0.46	0.814	0.634	0.966	0.807	0.859	0.866	0.826	0.822	0.863	0.806	0.789	1.016	0.514	0.239	0.851	0.987	0.834	0.554	0.467	0.542	0.597	0.64	0.486	0.448	0.458	0.483	0.603	0.727	0.772	0.686	0.576	0.647	0.496
Prolyl-Phenylalanine	0.82	0.664	0.647	0.562	0.722	0.564	0.586	0.511	0.563	0.586	0.987	0.874	0.744	0.722	0.755	0.529	0.605	0.524	0.762	0.733	0.47	0.354	0.441	0.405	0.591	0.585	0.512	0.523	0.479	0.191	1.069	0.94	1.038	0.544	0.572	0.55	0.573	0.522	0.425	0.462	0.461	0.534	0.777	0.732	0.778	0.828	0.619	0.7	0.505
Lysyl-Alanine	1.443	1.169	0.848	0.777	0.967335108	0.826	1.16242944	0.803	1.602	1.016	0.441	0.484	0.902	0.752	0.460392717	0.376	4.01	0.565	0.66826523	0.768	0.614808166	0.374	0.324	0.352	0.541444697	0.577	0.395937659	0.732	0.99	0.418043102	0.383	1.152036459	0.784957556	0.536	1.637	1.472869967	0.625	0.63580821	0.437	0.706	0.79	0.53	0.79	0.933	1.445	1.134154929	0.642	0.76	1.86
Theophylline	0.118	0.123	0.14	0.129	0.452	0.311	0.905	0.734	0.574	0.482	0.488	0.402	0.186	0.141	0.936	0.699	0.744	0.908	1.057	0.999	0.576	0.487	1.185	0.894	2.163	2.078	1.291	1.421	0.202	0.204	0.1	0.1	0.1	0.278	0.176	0.177	0.156	0.157	0.1	0.1	0.1	0.1	0.1	0.1	2.036	1.921	0.272	0.28	0.625
Salicylic acid	0.365	0.486	0.188	0.164	0.235	0.358	0.172	0.22	0.574	0.379	0.165	0.13	0.334	0.5	0.643	0.579	0.191	0.621	0.21	0.274	0.587	0.682	0.678	0.575	0.606	0.939	0.326	0.404	0.281	0.563	0.46	0.387	0.154	0.371	0.411	0.371	0.302	0.277	0.195	0.15	0.116	0.1	0.157	0.16	0.217	0.172	0.244	0.225	0.176
Isoleucyl-Leucine	0.64	0.524	1.014	0.932	0.557	0.435	0.434	0.464	0.476	0.513	0.612	0.782	0.93	0.468	0.765	0.733	0.75	0.596	0.671	0.825	0.984	1.58	0.999	1.635	0.909	0.69	0.352	0.416	0.368	0.125	0.353	0.376	0.382	0.6	0.645	0.698	1.07	0.96	0.631	0.654	0.73	0.733	1	0.955	1.125	1.109	1.001	1.04	1.058
Histidinyl-Glycine	1.517	1.481	1.66	1.529	1.716	1.477	1.338	1.048	0.577	0.432	1.099	0.993	1.933	2.008	0.535	0.422	0.174	1.322	1.431	1.961	0.314	0.413	0.754	0.711	1.636	1.603	0.477	0.486	0.429	0.264	1.73	1.818	1.563	0.556	0.17	0.15	0.237	0.15	0.18	0.15	0.189	0.15	2.089	1.948	0.181	0.296	0.258	0.288	0.229
Alanyl-Lysine	1.025	0.639	0.675	0.84	0.866	0.894	1.092	0.802	1.097	0.676	0.608	0.659	0.913	0.891	0.456	0.339	0.782	0.554	0.652	0.68	0.533	0.439	0.37	0.352	0.548	0.666	0.353	0.73	0.481	0.413	1.11	1.14	0.811	0.518	1.683	0.41	0.38	0.567	0.45	0.497	0.561	0.382	0.835	1.012	0.827	0.828	0.625	0.675	1.397
Leucyl-Leucine	0.726	0.909	1.152	1.338	0.628	0.545	0.406	0.44	0.461	0.404	0.6	0.491	1.018	1.08	0.76	0.729	0.509	0.328	0.649	0.741	0.1	0.1	0.133	0.12	1.056	1.34	0.407	0.495	0.328	0.125	0.352	0.356	0.283	0.639	0.626	0.641	0.917	0.957	0.457	0.523	0.566	0.529	0.934	0.886	0.852	0.879	0.999	1.021	1.044
Phenylalanyl-Tryptophan	0.383	0.427	1.158	1.199	0.814	0.682	0.725	0.645	0.556	0.423	0.844	0.648	0.563	0.45	0.942	0.719	0.53	0.542	0.754	0.658	0.105	0.1	0.213	0.181	1.289	1.212	0.454	0.562	0.513	0.259	0.528	0.511	0.507	0.469	0.442	0.426	0.705	0.693	0.259	0.249	0.494	0.478	1.117	1.103	0.83	0.831	0.881	0.889	0.583
Phenylalanyl-Leucine	0.4	0.461	0.281	0.285	0.629	0.479	0.474	0.421	0.587	0.516	0.441	0.383	0.477	0.437	0.47	0.377	0.29	0.284	0.497	0.483	0.1	0.1	0.161	0.167	0.699	0.69	0.258	0.317	0.411	0.159	0.356	0.253	0.257	0.446	0.366	0.461	0.395	0.493	0.244	0.252	0.398	0.402	0.85	0.838	0.675	0.692	0.55	0.654	0.624
3-Aminoisobutanoic acid - H2O	0.414	0.359	0.533	0.456	0.671	0.561	0.747	0.548	0.559	0.44	0.667	0.501	0.682	0.559	1.313	1.175	0.446	0.989	0.852	0.773	1.423	1.039	1.061	0.742	0.797	0.9	1.69	2.16	0.882	1.153	0.761	0.73	0.729	0.372	1.222	1.192	1.12	1.065	0.634	0.651	0.53	0.577	0.542	0.539	1.378	1.309	1.341	1.299	0.588
Acetaminophen	0.1	0.1	0.1	0.1	0.1	0.1	0.1	0.1	0.1	0.1	0.1	0.1	0.1	0.1	0.1	0.1	0.1	0.1	0.1	0.1	0.1	0.1	0.1	0.1	0.1	0.1001	0.1001	0.1	0.1	0.1	0.1	0.1	0.1	0.1	0.1	0.428686349	0.1	0.1	0.1	0.339505775	0.1	0.1	0.1	0.566277378	0.1	0.578472831	0.1	0.1	0.1
2-Aminobenzoic acid	0.861	1.17	1.141	1.443	0.74	0.62	1.088	0.632	1.049	0.737	0.802	0.698	1.233	0.713	0.844	0.714	1.329	0.811	0.951	0.603	1.533	1.403	1.447	0.935	1.017	1.103	1.272	0.981	0.887	0.812	0.831	0.661	0.934	1.003	1.529	1.22	1.084	0.918	0.824	0.882	0.901	0.782	0.747	0.798	1.184	1.224	0.84	1.101	1.314
4,6-Dihydroxyquinoline	1.149	1.193	1.283	0.796	0.866	1.178	0.97	0.721	0.751	0.485	0.507	0.648	0.229	0.321	0.543	0.673	2.008	0.73	0.667	0.581	0.755541606	0.6	0.408	0.365	0.318	0.547	0.375	0.319	0.327	0.337	0.664	0.582	0.309	0.452	1.405	1.276	1.657	1.709	1.338	1.398	1.393	1.449	0.632	0.638	1.804	1.848	1.193	1.319	1.896
Ornithine	0.675	0.785	0.676	0.624	0.914	0.808	0.739	0.683	0.819	0.667	0.593	0.525	0.647	0.663	0.71	0.657	0.451	0.549	0.832	0.802	0.817	0.843	0.702	0.673	0.494	0.609	0.568	0.709	0.577	0.208	0.903	0.863	0.731	0.671	0.398	0.431	0.441	0.448	0.368	0.331	0.356	0.329	0.65	0.685	0.671	0.701	0.468	0.436	0.396
5-Hydroxyindoleacetate	0.827	0.721	0.549	0.521	0.667	0.51	0.405	0.443	0.723	0.605	0.857	0.73	0.95	0.749	0.692	0.656	1.008	0.602	0.459	0.53	0.755	0.699	0.856	0.705	0.947	1.118	0.946	1.358	0.685	0.618	0.4	0.435	0.546	0.816	0.69	0.628	0.503	0.468	0.523	0.46	0.483	0.5	0.681	0.664	1.033	1.037	0.47	0.44	0.824
Phenylalanyl-Phenylalanine	0.807	0.902	0.634	0.619	0.838	0.643	0.583	0.472	0.727	0.66	0.761	0.632	0.72	0.642	0.735	0.612	0.224	0.535	0.74	0.765	0.1	0.1	0.214	0.199	1.143	1.156	0.616	0.689	0.546	0.244	0.436	0.418	0.438	0.562	0.236	0.247	0.283	0.268	0.153	0.166	0.241	0.245	0.959	0.967	0.476	0.449	0.392	0.385	0.463
Ortho-Hydroxyphenylacetic acid	0.946	1.143	0.699	0.681	0.715	0.634	0.83	1.085	0.784	1.126	0.846	1.093	1.061	1.083	1.004	1.053	0.677	0.905	1.067	1.212	1.249	1.531	1.496	1.247	1.046	0.836	0.845	1.142	0.414	0.609	0.618	0.433	0.635	0.6	0.5	0.493	0.799	0.802	1.046	1.018	0.507	0.504	0.866	0.633	1.306	1.215	0.762	0.689	0.747
Leucyl-phenylalanine	0.419	0.462	1.074	1.036	0.687	0.597	0.43	0.342	0.601	0.541	0.337	0.248	0.404	0.365	0.784	0.65	1.659	0.245	0.447	0.432	1.466	1.495	0.277	0.322	1.695	1.647	0.54	0.623	0.201	0.1	0.277	0.333	0.262	1.318	0.213	0.166	0.376	0.389	2.297	2.318	0.352	0.411	1.142	1.233	0.6	0.581	0.927	1.182	3.627
D-Lysopine	0.778	0.946	0.721	0.628	0.812	0.599	0.526	0.353	0.914	0.782	0.747	0.673	0.758	0.645	0.904	0.822	0.94	0.51	0.518	0.614	0.712	0.604	0.732	0.712	0.598	0.694	0.957	1.047	0.803	0.435	0.702	0.635	0.586	0.55	0.592	0.695	0.637	0.661	0.842	0.891	0.757	0.802	0.688	0.652	1.017	1.09	1.063	1.114	0.627
3-Cresotinic acid	0.903	0.428	0.708	0.459	0.69	0.255	0.863	0.297	0.773	0.401	0.84	0.303	1.007	0.333	0.967	0.351	0.621	0.545	1.045	0.561	1.223	0.665	1.572	0.46	0.995	0.913	0.677	0.443	0.424	0.621	0.618	0.489	0.649	0.57	0.475	0.448	0.778	0.776	0.98	0.963	0.475	0.482	0.868	0.614	1.401	1.317	0.767	0.691	0.718
Tyrosyl-Glutamine	0.28	0.397	0.599	0.659	0.538	0.339	0.532	0.468	0.259	0.177	0.261	0.182	0.256	0.262	0.227	0.197	1.249	0.289	0.301	0.349	0.242	0.252	0.283	0.199	0.324	0.316	0.167	0.175	0.233	0.223	0.557	0.699	0.495	0.227	0.798	1.354	2.027	1.952	2.414	2.07	0.995	0.835	0.643	0.11	2.2	2.324	1.423	1.367	1.782
Histidinyl-Alanine	0.75	0.872	1.045	0.945	0.84	0.818	0.98	0.881	0.262	0.184	0.438	0.341	1.253	1.405	0.213	0.241	0.185	0.345	0.756	0.827330326	2.868	2.996	0.752	0.731	0.713	0.876	0.234	0.289	0.168	0.1	2.289	2.003	1.539	0.368	0.1	0.16	0.264	0.346	0.182	0.16	0.16	0.16	1.877	1.845	0.306	0.367	0.484	0.522	0.666
Gentisic acid	0.746	0.689	0.49	0.366	0.881	0.841	0.471	0.346	0.778	0.778	0.601	0.394	0.328	0.588	0.621	0.584	0.686	0.583	1.072	0.873	0.79	0.631	1.31	1.084	0.769	0.747	0.308	0.437	1.19	0.938	0.1	0.1	0.1001	0.812	0.421	0.365	1.691	1.46	1.524	1.328	0.179	0.173	0.264	0.284	0.727	0.692	0.74	0.761	2.863
Tyrosyl-Asparagine	0.279	0.26	1.048	0.918	0.805	0.749	1.076	1.136	0.617	0.595	0.519	0.254	1.307	1.422	0.406	0.365	0.27	0.518	0.952	0.669	0.213	0.225	0.366	0.228	1.225	1.581	0.436	0.468	0.356	0.327	1.855	1.503	1.99	0.783	0.12	0.12	0.248	0.12	0.295	0.12	0.259	0.12	2.052	1.639	0.378	0.59	0.391	0.12	0.57
Lysine	0.507	0.55	0.716	0.696	0.755	0.643	0.769	0.705	0.773	0.667	0.7	0.577	0.689	0.595	0.676	0.58	0.679	0.621	0.646	0.605	0.747	0.674	0.729	0.668	0.769	0.868	0.505	0.65	0.548	0.165	0.744	0.725	0.624	0.522	0.459	0.485	0.798	0.751	0.472	0.456	0.425	0.443	0.689	0.72	0.859	0.828	0.648	0.613	0.579
4-Hydroxybenzoic acid	0.557	0.627	0.39	0.372	0.428	0.342	0.428	0.344	0.784	0.687	0.429	0.453	0.572	0.607	0.391	0.402	0.628	0.423	0.377	0.421	0.437	0.412	0.371	0.283	0.318	0.369	0.336	0.536	0.396	0.612	0.336	0.346	0.354	0.374	1.081	0.467	0.409	0.429	0.371	0.397	0.227	0.233	0.502	0.54	0.67	0.676	0.435	0.473	0.438
Desaminotyrosine	0.199	0.204	0.134	0.116	1.865	1.383	0.1	0.1	0.245	0.212	0.898	0.764	0.344	0.221	0.965	0.799	0.134	0.1	0.227	0.219	1.234	1.171	1.209	1.109	4.509	4.852	5.924	6.83	0.164	0.162	0.119	0.111	0.1	1.759	0.1	0.108	0.104	0.125	0.167	0.217	0.1	0.1	0.213	0.21	2.645	2.496	0.1	0.1	0.196
Pyrimidodiazepine	0.768	0.458	0.571	0.371	0.62	0.525	0.589	0.377	0.661	0.489	0.604	0.449	0.767	0.635	0.607	0.63	0.635	0.684	0.626	0.618	1.013	0.876	1.107	0.786	0.696	0.714	0.582	0.524	0.6	0.977	0.552	0.562	0.567	0.581	0.512	0.584	0.737	0.852	0.43	0.528	0.367	0.385	0.548	0.628	0.73	0.966	0.735	0.683	0.768
3-Hydroxyanthranilic acid	0.778	0.885	0.428	0.45	0.732	0.592	0.363	0.342	0.903	0.799	0.624	0.695	1.267	1.104	0.887	0.802	0.497	0.702	0.656	0.4	1.423	1.561	0.91	0.802	0.804	0.746	1.383	1.792	0.777	0.679	0.376	0.559	0.295	0.557	0.661	0.741	0.591	0.4	0.431	0.4	0.634	1.257	1.309	1.01	1.11	1.254	0.578	0.68	1.054
Prolyl-Lysine	0.477	0.363	0.778	0.554	0.758	0.626	0.742	0.621	0.666	0.685	0.994	0.809	0.677	0.574	0.649	0.445	0.747	0.439	0.728	0.633	0.685	0.567	0.482	0.4	0.47	0.469	0.32	0.44	0.433	0.136	1.115	1.216	1.204	0.462	0.447	0.485	0.487	0.55	0.366	0.332	0.265	0.261	0.551	0.666	0.917	0.994	0.89	0.793	0.565
L-Selenocystathionine	0.269	0.228	0.445	0.208	0.192	0.265	0.133	0.225	0.25	0.208	0.215	0.223497608	0.182	0.223	0.173	0.355	0.267	0.343	0.135	0.423	0.149	0.246	0.17	0.29	0.207	0.429	0.231	0.179	0.178	0.447	0.254	0.283	0.255	0.345	0.238	0.297	0.286	0.337	0.214	0.32	0.217	0.268	0.285	0.351	0.288	0.352	0.385	0.396	0.398
Histidine	0.845	0.91	0.791	0.728	0.787	0.698	0.709	0.597	0.747	0.612	0.672	0.559	0.826	0.808	0.788	0.716	0.541	0.746	0.801	0.75	0.76	0.722	0.768	0.734	0.843	0.95	0.576	0.656	0.636	0.316	0.813	0.827	0.617	0.607	0.748	0.738	0.823	0.822	0.578	0.573	0.629	0.632	0.644	0.651	0.913	0.922	0.773	0.778	0.744
Tyrosyl-Serine	0.237	0.276	0.637	0.805	0.404	0.411	0.559	0.506	0.4	0.403	0.197	0.251	0.378	0.434	0.282	0.297	0.225	0.279	0.524	0.671	0.665	0.646	0.258	0.267	1.061	1.172	0.438	0.491	0.369	0.246	0.567	0.64	0.542	0.495	0.113	0.19	0.199	0.19	0.222	0.19	0.191	0.19	0.747	0.628	0.507	0.527	0.44	0.412	0.366
Pyridoxine - H2O	0.54	0.668	1.02	1.027	0.837	0.743	0.97	0.854	0.477	0.332	0.651	0.599	1.037	1.177	1.22	1.117	0.848	1.117	2.833	2.459	1.555	1.535	0.806	0.565	0.674	0.919	0.555	0.585	0.545	0.523	0.554	0.536	0.493	0.833	0.767	1.163	1.175	1.391	0.59	0.676	0.802	0.652	0.268	0.491	1.082	1.024	1.384	1.58	0.736
Tyrosyl-Aspartate	1.024	0.931	0.554	0.498	0.635	0.468	0.638	0.689	0.479	0.429	0.639	0.524	0.753	0.869	0.84	0.666	0.601	0.426	0.675	0.686	0.766	0.664	0.622	0.569	0.82	0.982	0.602	0.551	0.639	0.495	0.888	0.869	0.79	0.401	0.531	1.288	0.59	0.798	0.711	0.644	0.531	0.482	0.598	0.685	0.792	0.564	0.645	0.533	0.458
Lysyl-Valine	0.619	0.812	0.971	0.951	0.892	0.699	0.707	0.616	0.587	0.463	1.022	0.627	0.855	0.902	0.473	0.495	0.676	0.555	0.789	1.003	0.448	0.32	0.508	0.36	0.525	0.722	0.447	0.486	0.559	0.392	0.765	0.692	0.668	0.493	0.504	1.076	0.491	1.391711783	0.464	1.212	0.404	0.523	0.724	0.729	0.967	0.832	0.73	0.626	0.522
N-Acetylindoxyl	1.283	1.331	1.488	1.004	1.034	1.162	1.447	1.121	0.84	0.51	0.658	0.753	0.187	0.268	0.761	0.889	2.175	0.828	0.747	0.674	0.1	0.1	0.261	0.216	0.472	0.755	0.3	0.449	0.43	0.385	0.561	0.555	0.307	0.564	1.558	1.573	2.123	2.094	1.234	1.3	1.359	1.378	0.91	0.928	2.068	2.076	1.614	1.603	1.937
5-Hydroxyindoleacetaldehyde	1.078	1.403	0.869	1.104	0.705	0.997	0.695	0.95	0.635	0.68	0.993	0.867	1.137	0.589	0.993	0.966	0.89	0.91	0.825	0.668	1.167	1.301	1.128	0.73	1.185	1.146	1.223	0.924	0.675	1.041	0.619	0.631	0.582	0.889	0.564	0.626	0.892	1.036	0.691	0.756	0.623	0.639	0.791	0.799	1.162	1.154	0.677	0.699	0.922
2-Aminooctanoic acid	0.586	0.667	0.712	0.621	0.162	0.118	0.303	0.295	0.682	0.653	0.768	0.708	1.359	1.252	1.057	0.833	1.177	1.078	1.004	0.982	1.425	1.486	0.82	0.656	0.542	0.541	0.994	1.213	1.044	0.307	0.52	0.481	0.49	0.409	0.761	0.765	2.589	2.705	0.503	0.579	0.93	0.852	0.309	0.323	1.415	1.384	1.113	1.127	0.919
Indole-3-carboxylic acid	0.573	0.894	0.499	0.557	0.46	0.41	0.448	0.422	0.392	0.432	0.585	0.632	0.612	0.751	0.566	0.71	1.105	0.674	0.464	0.614384307	0.401	0.375	0.478	0.406	0.656	0.818	0.633	0.945	0.469	0.383	0.358	0.349	0.311	0.512	0.425	0.498	0.585	0.632	0.464	0.565	0.355	0.387	0.55	0.543	0.884	0.84	0.436	0.389	0.598
Glutamyl-Tyrosine	0.12	0.657718707	0.12	0.539131605	0.12	0.283	0.12	0.641670125	0.12	0.982308029	0.12	0.55460233	0.12	0.783983776	0.12	0.463202555	1.659	0.763694141	0.12	0.956121089	0.660065795	0.506	0.12	0.703454644	0.12	0.69947073	0.12	0.57421613	0.12	0.12	0.12	0.12	0.12	0.12	1.021	0.77	3.093	2.193	2.7	1.607	0.732	0.12	0.12	0.12	2.458	1.474	1.345	1.145	1.576
Seryl-Tyrosine	0.399	0.423	0.734	0.829	0.415	0.457	0.724	0.713	0.484	0.461	0.462	0.395	0.609	0.913	0.336	0.384	0.302	0.587	0.66	0.738	1.391	1.36	0.4	0.3	1.272	1.546	0.448	0.566	0.404	0.3	1.115	1.178	0.969	0.534	0.3	0.3	0.3	0.3	0.377	0.3	0.3	0.258	1.241	1.245	0.664	0.914	0.42	0.39	0.515
4-Hydroxyphenylacetaldehyde	1.513	1.535	1.712	1.703	2.892	1.441	2.062	1.168	2.148	1.491	3.289	1.852	3.992	2.477	3.153	1.571	1.805	1.723	2.15	1.646945255	2.023	1.55	2.342	1.633	1.983	1.338	2.288	2.192	1.368	0.643	2.45	1.513	2.677	2.167	1.034	0.78005657	2.305	1.18	1.734	1.13	1.384	0.691	2.408	1.277	3.26	2.167	2.228	1.395	2.209
Phenylalanyl-Lysine	0.732	0.727	0.759	0.769	1.132	0.538	1.066	0.558	0.753	0.667	0.623	0.331	1.084	0.789	0.492	0.342	0.76	0.412	0.84	0.15	2.511	3.031	0.601	0.589	1.085	1.119	0.41	0.275	0.373	0.484	1.669	1.299	1.474	0.797	0.207	0.801827027	0.553	0.801827027	0.733	0.15	0.372	0.15	1.738	0.801827027	0.856	0.77	0.98	1.076	1.14
Lysyl-Isoleucine	0.494	0.38	0.958	0.899	1.347	1.246	0.997	0.833	0.523	0.3	0.587	0.354	1.272	1.653	0.49	0.346	0.65	0.57	0.975	1.083	0.457	0.372	0.291	0.349	0.762	0.861	0.296	0.526	0.375	0.19	1.209	1.233	0.763	0.86	0.23	0.19	0.388	0.19	0.559	0.759	0.243	0.19	1.174	1.548	0.441	0.19	0.539	0.774	0.831
3,4-Dihydroxy-L-phenylalanine	0.723	0.745	0.565	0.637	0.793	0.752	0.681	0.358	0.817	0.651	0.65	0.432	1.234	1.113	0.719	0.504	0.875	0.47	0.998	0.74	1.04	0.833	1.35	1.209	0.941	1.016	0.617	0.797	0.731	0.499	0.99	0.74	0.758	0.549	0.849	0.805418478	0.729	0.805418478	0.533	0.805418478	0.556	0.74	0.717	0.805418478	1.106	0.76	0.801	0.74	0.85
Tyrosyl-Alanine	0.815	1.285	1.332	0.968	0.845	0.667	1.057	0.696	0.797	0.597	1.023	0.96	1.243	0.898	0.57	0.526	0.661	0.537	0.819	0.46	0.851	0.813	0.793	0.585	0.852	0.553	0.485	0.998	0.628	0.327	1.019	1.207	0.835	0.707	0.491	0.957101604	0.721	0.957101604	0.722	0.957101604	0.509	0.957101604	1.094	0.957101604	0.726	0.46	0.59	0.716	0.65
1,4-Diaminobutane	0.708	0.776	0.398	0.329	0.916	0.728	0.216	0.198	0.948	0.712	1.173	1.003	0.1	0.1	0.515	0.51	1.872	1.684	0.707	0.629	1.397	1.208	1.233	0.939	0.955	1.352	0.408	0.626	0.824	0.891	1.339	1.325	1.084	0.358	1.091	0.771392877	1.731	0.632	0.615	0.555	0.666	0.715	0.226	0.325542168	1.566	1.119	1.75	1.612	0.763
Histidinyl-Tryptophan	0.611	0.64	1.143	1.132	0.418	0.354	0.278	0.245	0.287	0.243	0.338	0.28	0.55	0.64	0.449	0.431	0.409	0.194	0.434	1.191	0.27	0.27	0.145	0.1	0.64	0.754	0.331	0.351	0.163	0.166	0.292	0.594213115	0.208	0.359	0.525	0.594213115	0.725	0.594213115	0.312	0.27	0.42	0.594213115	0.726	0.594213115	0.737	0.594213115	0.815	0.594213115	0.887
4-Hydroxy-3-methoxy-benzaldehyde	1.654	0.911	1.434	1.157	1.39	1.039	1.108	1.174	1.56	1.145	1.398	1.169	1.447	0.794	1.893	1.463	0.946	1.525	0.879	1.36	1.599	2.29	2.453	0.953	1.302	1.745	1.34	1.01	0.915	0.796	1.103	1.031	1.315	0.935	1.263	1.344	1.649	1.644	0.879	0.805	1.224	1.189	1.096	1.036	1.462	1.397	1.097	1.138	1.604
3-Methoxy-4-hydroxyphenylacetaldehyde	0.776	0.544	0.585	0.625	0.724	0.508	0.539	0.549	0.741	0.57	0.687	0.614	0.872	0.549	0.876	0.632	0.556	0.646	0.615	0.747	0.796	0.739	0.974	0.531	0.772	0.71	0.56	0.519	0.532	0.471	0.501	0.67	0.564	0.527	0.523	1.03	0.915	0.658161458	0.411	0.67	0.573	0.67	0.489	0.67	0.772	1.312	0.633	0.67	0.662
Glycyl-Tyrosine	0.746	0.694	1.184	1.123	0.785	0.757	1.055	1.146	0.258	0.308	0.585	0.595	1.315	1.279	0.263	0.295	0.437	0.543	0.917	0.1001	0.299	0.357	0.378	0.254	1.294	1.239	0.251	0.271	0.217	0.288	1.698	1.3	1.273	0.619	0.207	0.770796791	0.298	0.1001	1.099	0.770796791	0.227	0.1001	1.602	0.84	0.363	0.1001	0.575	0.1001	1.901
L-Kynurenine	0.832	0.875	0.539	0.429	0.643	0.493	0.704	0.61	0.827	0.702	0.682	0.505	0.742	0.658	0.772	0.695	0.916	0.812	0.723	0.73	1.159	1.087	1.294	1.049	0.837	0.97	0.693	0.898	0.555	0.704	0.783	0.845	0.675	0.502	0.833	0.695	0.745	0.705	0.466	0.528	0.541	0.482	1.021	0.898	1.348	1.387	0.742	0.8	0.84
3-Hydroxymandelic acid - COOH	1.278	1.303	1.301	1.462	1.486	1.078	1.459	1.325	1.425	1.436	1.361	1.123	1.735	1.716	1.601	1.396	1.183	1.913	1.379	1.51	2.011	1.786	1.833	1.425	1.919	1.761	1.17	1.661	1.155	1.145	1.485	1.898	1.328	0.978	1.431	1.179847871	1.408	0.6721068	1.031	1.165	0.873	1.154	1.426	0.724	1.768	2.146	1.288	1.061	1.302
Tyrosine	0.717	0.586	0.613	0.428	0.726	0.516	0.58	0.515	0.584	0.483	0.779	0.63	0.999	0.859	0.724	0.61	0.639	0.541	0.625	0.546	0.621	0.559	0.69	0.6	0.465	0.488	0.528	0.648	0.465	0.15	0.663	0.656	0.599	0.537	0.586	0.568	0.62	0.641	0.549	0.52	0.361	0.343	0.752	0.761	0.857	0.876	0.613	0.594	0.626
Phenol	0.627	0.582	0.524	0.49	0.775	0.523	0.593	0.493	0.823	0.713	0.65	0.669	0.749	0.684	0.664	0.551	0.6	0.571	0.455	0.361	0.619	0.623	0.716	0.681	0.659	0.602	0.567	0.81	0.495	0.488	0.608	0.648	0.719	0.922	0.649	0.743	0.564	0.552	0.317	0.352	0.403	0.485	0.599	0.658	0.726	0.679	0.461	0.415	0.46
Lividomycin B	0.981	1.061	1.84	1.49	1.031	0.799	0.806	0.631	1.109	0.867	1.042	0.979	0.922	0.748	1.068	1.066	0.824	1.122	1.176	0.748	1.406	1.205	1.304	1.09	1.124	1.451	0.883	1.224	0.661	1.468	1.045	1.288	0.737	0.678	0.976	0.947636566	1.945	0.947636566	1.386	0.65	1.024	0.947636566	0.971	0.947636566	1.717	0.89	1.405	0.63	1.16
4-Nitrophenol	0.257	0.172	0.24	0.149	0.255	0.153	0.267	0.108	0.754	0.182	0.218	0.195	0.314	0.205	0.308	0.2	0.242	0.229	0.203	0.179	0.366	0.184	0.46	0.206	0.279	0.165	0.258	0.294	0.134	0.113	0.204	0.24	0.259	0.194	0.824	0.916	0.284	0.324	0.136	0.221	0.146	0.269	0.211	0.262	0.379	0.403	0.2	0.235	0.246
Prolyl-Tyrosine	0.673	0.405	0.529	0.325	0.761	0.399	0.379	0.435	0.481	0.509	1.053	0.78	0.78	0.67	0.559	0.379	0.662	0.333	0.566	0.513	0.563	0.446	0.426	0.316	0.299	0.214	0.297	0.418	0.308	0.11	0.977	0.933	0.999	0.384	0.517	0.77	0.353	0.962	0.357	0.736	0.188	0.77	0.606	0.87	0.918	0.923	0.717	1.038	0.51
Tyrosyl-Leucine	0.696	0.841	1.328	1.393	1.279	1.001	1.075	1.19	0.632	0.631	0.96	0.944	1.654	1.501	0.629	0.468	0.6	0.603	0.768	0.77	0.459	0.308	0.551	0.59	0.737	0.889	0.306	0.471	0.322	0.758435965	0.959	0.77	0.811	0.316	0.364	0.76	0.5	0.743441986	0.407	0.743441986	0.21	0.743441986	1.652	0.743441986	0.639	0.743441986	0.81	0.743441986	0.578
2,5-Dihydroxybenzoate	0.59	0.545	1.033	0.999	0.758	0.653	1.06	1.005	0.575	0.649	0.71	0.563	0.856	0.594	0.816	0.63	0.445	0.671	0.912	0.864852876	0.323	0.496	0.564	0.344	0.722	0.774	0.898	1.015	0.575	0.874	0.925	0.64	0.782	0.886	0.585	0.864852876	0.589	0.864852876	0.284	0.864852876	0.403	0.864852876	0.521	0.864852876	0.698	0.864852876	0.475	0.864852876	0.6
o-Cresol	0.538	0.332	0.853	0.553	1.017	0.311	0.666	0.302	0.695	0.542	1.12	0.664	0.484	0.21	1.108	0.36	1.211	0.36	0.434	0.338	0.168	0.18	0.445	0.198	0.646	0.333	0.697	0.729	0.277	0.2	0.278	0.413	0.422	0.6	0.929	0.939	1.086	1.025	0.65	0.827	0.697	0.93	0.366	0.57	1.233	0.982	0.671	0.763	0.618
Gentisic acid - multi-tags	0.713	0.72	0.574	0.317	1	0.769	0.609	0.32	1.025	0.762	0.56	0.366	0.377	0.545	0.823	0.581	0.759	0.639	1.005	1.475308903	0.798	0.658	1.554	0.79	0.797	0.73	0.217	0.316	0.995	1.701	0.554	0.1001	1.247	0.718	1.75	0.906181922	1.381	0.1001	0.851	0.1001	0.272	3.26339781	0.273	0.1001	0.909	0.1001	0.576	0.791749495	2.771
Serotonin	0.71	0.631	0.678	0.556	0.1	0.1	1.027	0.758	1.461	1.068	1.325	0.922	1.677	1.124	1.499	1.187	1.807	0.822	1.499	1.251	0.628	0.506	1.391	1.077	1.26	1.308	0.734	1.144	0.642	0.784	1.21	1.114	0.919	0.336	1.203	1.005	2.583	2.321	1.008	1.073	0.592	0.644	1.059	0.964	2.145	1.83	1.239	1.249	0.844
Homogentisic acid	0.831	0.428	0.519293639	0.1001	0.1001	0.107	0.301	0.17	0.289	0.11	0.162	0.25	0.1	0.211	0.119	0.287	0.507	0.699	0.525	0.445205093	0.276	0.18	0.604	0.363	0.161	0.1	0.1	0.113	0.344	0.261	0.1001	0.1001	0.1001	0.13074247	0.249	0.659825937	0.592	0.659825937	0.272	0.1001	0.263	0.1001	0.14	0.659825937	0.71	0.1001	0.29	0.1001	0.376
trans-2,3-Dihydroxycinnamate	1.164	1.67	0.453	0.935	0.704	0.723	1.244	0.832	0.853	0.886	0.688	0.959	0.803	1.284	0.613	0.962	1.332	1.088	0.912	0.1001	1.325	1.463	1.175	1.046	0.452	0.467	0.686	0.883	0.476	0.848	0.763	0.1001	0.401	0.494	0.7	1.023459016	1.247	1.023459016	0.85	1.023459016	0.82	1.023459016	1.025	1.023459016	1.315	1.29	1.088	1.023459016	0.929
3-(2,3-Dihydroxyphenyl)propanoate	0.53	0.407	0.229	0.167	0.878	0.59	0.299	0.223	0.357	0.302	0.468	0.341	1.26	0.733	1.09	0.918	0.504	0.959	1.735	2.115	1.047	0.967	1.001	0.858	0.869	0.905	0.455	0.574	0.463	0.51	0.207	0.74	0.208	1.21	0.184	0.955189521	0.43	0.955189521	0.143	0.74	1.611	1.362	0.458	0.955189521	0.509	0.955189521	0.988	0.876	0.3
3,4-Dihydroxybenzoate	0.369	0.302	0.281	0.207	0.295	0.214	0.499	0.368	0.281	0.18	0.381	0.3	1.129	0.937	1.295	0.955	0.559	1.662	1.715	1.194	0.421	0.378	0.782	0.595	0.244	0.256	0.464	0.609	0.1	0.1	0.244	0.63	0.252	0.217	0.428	0.840951953	0.407	0.63	0.233	0.63	3.787	3.122	0.165	0.63	0.847	0.63	0.877	0.792	0.292
4-Ethylphenol	1.108	1.043	1.133	1.261	0.944	1.479	1.167	0.916	1.478	1.219	1.23	1.03	1.536	1.045	1.457	1.573	1.053	1.645	0.87	1.197979482	1.841	1.767	1.852	1.568	1.666	1.808	0.916	1.393	0.718	0.622	1.029	1.197979482	1.097	0.752	1.378	1.197979482	1.416	1.197979482	0.828	1.197979482	1.002	1.197979482	1.307	1.197979482	1.895	0.7	1.144	1.197979482	1.476
3,4-Dihydroxyphenylacetaldehyde	0.75	0.718	0.523	0.395	0.586	0.374	0.538	0.292	0.62	0.451	0.736	0.429	0.923	0.424	0.627	0.294	0.224	0.276	0.436	0.61	0.569	0.548	0.844	0.403	0.29	0.275	0.336	0.417	0.242	1.757	0.312	0.541548913	0.426	0.431	1.128	0.541548913	0.314	0.541548913	0.179	0.541548913	0.101	0.541548913	0.298	0.541548913	0.577	0.541548913	0.361	0.541548913	0.308
3,4-Dihydroxyphenylacetate	0.44	1.800762875	0.616	0.19	0.267	0.19	1.211	0.586659121	0.284	0.520200231	3.346108528	0.30847141	0.19	1.096044641	0.65	0.389	3.603	0.141	0.18	0.19	1.925760664	1.211544354	0.657	1.208981595	0.704477971	0.807	0.18	2.308256057	2.603173325	0.611052033	0.236	1.387340597	2.347324383	2.680418936	4.736	1.387340597	7.315	1.387340597	2.064	1.387340597	3.257	1.387340597	0.617	1.387340597	2.699	1.387340597	7.019	1.387340597	3.825
Hydroquinone	0.727	0.638	0.691	0.507	1.044	0.628	0.965	0.625	0.976	0.633	0.94	0.576	1.351	0.804	1.048	0.745	0.859	0.743	0.964	0.886	1.423	0.99	1.732	1.073	0.955	0.886	0.619	0.86	0.544	0.804	0.823	0.92	0.641	0.572	0.768	0.730074723	1.136	1.116721286	0.415	0.748	0.358	0.702407264	0.779	0.790037955	1.27	0.863	0.997	0.86252788	0.925
Thyroxine	0.551	0.1	0.673	0.1	0.851	0.513	0.55	0.439	0.567	0.289	0.682	0.445	0.731	0.666	0.975	0.88	0.52	0.662	0.697	1.19	0.782	0.732	1.118	1.056	0.923	0.922	0.291	0.356	0.351	0.174	0.873	1.009	0.665	0.501	0.72	1.445	1.037	0.709	0.428	0.891	0.494	0.93	0.894	0.77	1.158	1.134	1.07	0.806	0.797
[truncated: 61 more columns]
