# Supplementary material for: Distinctive Metabolomics Patterns Associated With Insulin Resistance and Type 2 Diabetes Mellitus
Source: Front Mol Biosci. 2020 Dec 14;7:609806. doi: 10.3389/fmolb.2020.609806 (PMC7768025; doi:10.3389/fmolb.2020.609806)
Supplement: Supplementary file 6 [file Table_1.XLSX]

## Sheet: Suppl Figure Ratios
Supplemental Table xxx. List of peak pairs detected and their peak ratios in different samples.
No	rt	mz_light	mz_heavy	mz	distance	int_heavy	nCharge	nTag	28_1	28_2	30_1	30_2	38_1	38_2	40_1	40_2	42_1	42_2	43_1	43_2	44_1	44_2	45_1	45_2	46_1	46_2	48_1	48_2	49_1	49_2	51_1	51_2	52_1	52_2	53_1	53_2	55_1	55_2	56_1	56_2	58_1	58_2	61_1	61_2	87_1	87_2	88_1	88_2	89_1
									1	1	1	1	1	1	1	1	1	1	1	1	1	1	1	1	1	1	1	1	1	1	1	1	1	1	1	1	1	1	1	1	1	1	1	1	1	1	1	1	1
1	123.03	835.828	839.839	368.719	4.01124	137886	1	2	0.178	0.272	0.178	0.210281	0.254	0.210281	0.210281	0.210281	0.210281	0.210281	0.210281	0.237	0.210281	0.210281	0.248	0.218	0.214	0.210281	0.210281	0.210281	0.166	0.210281	0.232	0.210281	0.262	0.185	0.218	0.219	0.210281	0.244	0.210281	0.269	0.148	0.152	0.251	0.183	0.213	0.210281	0.182	0.243	0.231
2	123.035	833.824	835.83	599.766	2.00579	16444	1	1	1.857	1.27159	1.416	1.48101	1.189	1.48101	1.48101	1.48101	1.48101	1.48101	1.48101	1.98459	1.48101	1.48101	1.335	1.233	1.188	1.48101	1.48101	1.48101	2.511	1.48101	1.543	1.48101	1.214	1.61805	1.314	1.94045	1.48101	1.538	1.48101	1.102	1.654	2.714	1.477	1.522	1.115	1.48101	1.332	1.948	1.197
3	123.179	495.984	499.994	28.8744	4.01024	26493.3	1	2	0.957	0.902	0.746	1.223	0.445	0.958594	0.874	1.716	0.844	1.20468	1.114	0.655	0.685	0.932	0.551	0.482	0.938	0.774	0.706	0.712297	0.396	0.686	0.611	0.98713	0.465	0.161	0.643	0.623	0.593	0.532	0.795	0.683	0.834	0.71	0.561	0.478	0.745	0.712297	0.562	0.45	0.616
4	123.18	533.956	535.959	299.898	2.00299	10051	1	1	0.859	0.917	1.127	1.36089	1.229	0.62	1.36089	1.36089	1.36089	1.36089	0.74	0.801	0.67	1.36089	1.324	1.162	1.004	1.36089	0.77	1.31	2.272	1.1	2.479	1.38705	1.946	1.333	1.547	1.73541	1.92535	1.692	0.7	1.471	1.326	1.103	1.474	1.985	1.312	2.234	1.804	1.496	2.042
5	123.206	491.971	493.977	257.913	2.00565	6137	1	1	0.706	0.859	0.737	0.992233	0.801	0.701406	0.985	0.91386	1.428	0.781505	0.841	0.603	0.519	0.632687	0.856	0.704944	0.929	0.805718	0.807	0.745777	0.8	0.691513	0.622	1.34006	0.875	0.748	0.639	0.591	0.82	0.875	0.577	0.912	0.845	0.822	0.756	0.614	0.516	0.43	0.485	0.745777	0.512
6	123.215	569.066	571.073	335.008	2.00671	13546	1	1	0.580317	0.576	0.503927	0.435839	0.751	0.432	0.35	0.3206	0.486926	0.496987	0.486926	0.436	0.84	0.790211	0.525	0.468	0.191	0.379	0.486926	0.471038	0.752	0.607545	0.627	0.495197	0.565	0.686	0.694	0.558	0.486926	0.447	0.486926	0.423	0.82	9.99	0.868	0.539	0.652785	0.35	0.538	0.495	0.454043
7	123.216	425.989	427.997	191.931	2.00811	5946.5	1	1	1.086	0.934	1.013	1.203	1.043	0.742	0.937	0.85	0.784	0.785654	0.992	0.591	1.241	1.282	0.989	0.998524	0.67	1.291	0.563	0.974555	0.968	1.23396	1.122	0.962973	1.192	0.825	1.013	0.699	1.067	0.922	0.829	0.675	0.945	0.885	0.882	1.076	1.122	0.974555	1.209	0.974555	1.031
9	123.217	489.967	491.972	255.909	2.0043	4746	1	1	0.932	0.915184	1.041	0.768623	1.211	0.63	0.864	0.72643	0.903	0.86136	0.694	0.784	0.783	1.389	0.756	0.955	0.553	0.76	0.91	1.03564	0.856	0.64	1.232	1.193	1.28	1.04	1.211	0.882	0.63	1.392	1.243	0.857	1.134	1.044	0.969	1.207	1.061	1.03564	0.903	1.03564	1.044
10	123.218	563.971	567.982	96.8621	4.01066	12138	1	2	0.266	0.104	0.476	0.677	0.429	0.847405	0.932	1.234	0.865	0.32	0.32	0.138	0.394	0.31	0.541	0.119	0.541	1.17024	0.8	0.531583	0.1	0.563151	0.349	0.31	0.392	0.728	0.554	0.619	0.578	0.347	1.115	0.463	0.34	0.461	0.844	0.336	0.714	0.531583	0.561	0.31	0.637
11	123.219	353.992	355.996	119.933	2.00433	6660	1	1	0.966	0.889	1.047	1.009	0.818	0.707	0.648	0.744	0.83	0.806	0.518	0.957	0.93	0.874	0.718	0.981	0.695	1.037	0.719	0.454	1.127	0.989	0.98	0.934	1.046	0.821	1.079	0.682	0.862	1.006	0.707	0.953	0.921	0.951	0.895	1.052	0.928	0.891	0.98	0.604	1.007
12	123.219	493.977	495.985	259.919	2.00781	6115.33	1	1	0.938	1.06355	0.994	0.804	0.968	1.02878	0.802	0.687214	0.567	0.905	1.119	0.974485	0.826	1.10011	0.822	1.262	0.739	0.74	0.883	0.989271	1.135	1.10003	1.178	1.26586	0.953	0.838	1.171	0.888	1.381	0.94	0.868	0.892	1.051	1.005	0.879	1.095	0.845	0.61	1.114	0.989271	1.09
13	123.22	446.149	448.156	212.091	2.00659	6380	1	1	0.818	0.801	1.098	1.086	0.823	0.884	0.649	0.765	0.36	0.36	0.469	0.681	1.123	0.901	0.833	0.270661	0.36	0.720239	0.748	1.27907	0.421	0.597	0.784	0.527	0.908	0.643	0.521	0.582	0.821	1.085	0.36	0.796	1.004	1.177	1.159	1.229	0.36	0.229	0.654	0.235	0.36
14	123.221	423.984	425.989	189.926	2.00485	4616	1	1	0.887	1.37	0.735	0.754	0.851	0.864	1.033	0.972415	0.894	0.916406	1.451	0.926	0.977	1.16133	0.952	0.662	1.016	0.727	1.024	0.90155	0.906	0.503312	0.95	0.562922	0.715	0.823	0.906	1.344	0.859	0.831	0.947	1.058	0.487	0.93	1.147	0.986	0.945	0.90155	0.775	0.90155	0.836
15	123.221	421.979	423.984	187.92	2.00547	4946	1	1	0.971	1.276	1.181	0.993	1.034	1.07507	0.858	1.178	1.003	1.261	0.841	1.158	0.894	1.002	0.745	1.461	0.962	1.30314	0.911	1.07519	1.317	0.928408	0.941	0.94	1.34	1.334	1.198	0.892	1.242	1.105	1.086	0.968	1.857	1.26	0.925	0.988	0.984	1.07519	1.311	0.69	1.086
17	123.226	703.957	705.963	469.899	2.00577	10566	1	1	0.982	0.788	0.96	0.872649	0.741	0.872649	0.53	0.872649	0.53	0.872649	0.872649	0.716	0.872649	0.872649	0.81	1.055	0.613	0.872649	0.69	0.872649	1.242	0.872649	1.09	0.872649	1.01	0.849	0.909	0.71	1.318	0.74	0.658	0.64	0.972	0.847	0.679	0.851	0.763	0.872649	0.976	0.69	1.072
18	123.259	567.982	569.988	333.924	2.00642	19468.7	1	1	1.067	0.844	1.027	0.79169	0.875	1.42027	0.733	0.656494	0.819	0.945	1.598	0.73	0.942	1.096	0.687	0.788	0.572	0.719191	0.685	0.91361	1.274	1.46204	1.14	1.16703	0.932	0.977	0.893	0.829	1.043	1.104	0.682	0.828	1.07	0.996	0.659	1.186	0.924	0.91361	1.007	1.181	0.857
19	123.26	499.995	502.001	265.936	2.00648	17092	1	1	1.025	0.734	0.931	0.863421	1.119	1.04729	0.744	0.676932	0.826	0.84	0.64	0.746	1.247	0.956282	0.82	0.939	0.783	0.871631	0.619	0.927403	1.083	1.52105	1.154	1.16163	1.089	0.868	1.035	0.839	0.98	0.979	1.128	0.613	0.927	0.909	0.825	0.793	0.72	0.927403	1.121	1.251	1.133
20	123.263	397.981	399.985	163.923	2.00414	9872.53	1	1	1.235	0.982	1.349	1.257	1.784	1.179	1.935	1.234	1.18	1.741	1.386	1.061	1.538	2.47077	1.469	1.329	1.24	3.55	1.385	9.99	3.041	4.75	2.42267	6.54	2.416	1.973	1.824	2.35792	2.11	2.052	1.658	1.65	1.196	1.728	1.786	2.272	1.352	2.90263	2.258	2.139	1.929
21	123.267	635.969	637.976	401.911	2.00642	20335.6	1	1	0.93	0.739	0.96	1.01622	0.968	0.833908	0.582	0.837791	0.749	1.346	0.58	0.738	1.031	1.327	0.803	0.884	0.808	1.28052	0.886	0.927113	1.17	0.865	0.88	0.78	0.973	0.86	1.153	0.768	0.767	0.801	0.966	0.703	0.932	0.941	0.861	1.096	1.02	0.927113	1.178	1.191	1.04
22	123.275	465.968	467.972	231.91	2.00385	8960.71	1	1	1.23	1.324	1.195	0.77	1.004	1.661	1.768	1.265	1.032	1.17301	0.863	0.784	2.43621	0.642	1.434	1.06	0.993	1.452	0.946	1.94142	1.519	1.98	2.315	1.87719	1.902	1.88856	1.887	1.7257	1.861	2.033	1.823	1.472	1.198	1.306	1.813	2.139	1.317	1.697	1.49	1.703	2.171
23	123.365	432.007	434.014	197.949	2.00646	26636.9	1	1	0.974	0.949	1.092	0.745	0.762	0.891524	0.64	0.809	0.771	0.737	0.776	0.789	0.879	1.1116	1.014	0.981	0.675	1.03487	0.731	0.954685	0.936	0.992015	1.01	0.984977	0.964	0.833	1.066	0.946	0.899	0.953	0.711	0.627	0.852	0.883	0.848	0.847	0.796	0.918801	1.007	1.037	0.934
24	123.408	364.02	366.026	129.962	2.00653	28190.9	1	1	0.884	0.86	0.97	0.859	0.889	0.436	0.646	0.630859	0.826	0.926	0.643	0.759	0.988	0.960454	0.852	1.302	0.609	1.09727	0.787	0.841503	1.09	1.21233	1.089	2.484	1.078	0.828	0.856	0.728	0.804	0.977	0.812	0.692	0.933	0.95	0.731	0.891	0.752	0.822	1.05	1.076	0.981
25	123.428	433.091	435.098	199.033	2.00646	9758.94	1	1	0.72	0.913	0.69	0.52	0.836	0.849063	1.21	0.983134	0.92	0.654769	0.942	0.707625	1.167	1.34428	0.876	1	0.572	0.546121	0.893	0.804	1.056	0.78	0.965	0.79312	1.192	1.026	0.658	0.968	0.458	0.719	0.77	0.378	0.659	0.844	0.743	0.601	0.584	0.749	1.025	0.721	0.477
26	123.457	447.027	449.033	212.968	2.00648	13206.8	1	1	0.663	0.371	0.572	0.369776	0.485	0.635	1.029	0.381343	0.463	0.344	0.365	0.448	0.686	0.31	0.589	0.452	0.878	0.532949	0.874	0.299	1.075	0.62398	1.107	0.53	0.4	0.491	0.423	0.546	0.564	0.541	0.908	0.24	0.477	0.475	0.487	0.571	0.593	0.657	1.572	1.432	1.151
27	123.517	389.127	391.134	155.069	2.00663	57018.2	1	1	0.781	0.919	0.76	0.627	0.946	0.82	0.8	0.724	0.813	0.717	0.887	0.653	0.998	0.912	0.866	0.741	0.632	0.77	0.899	0.86	0.874	0.775	0.902	0.852	1.07	1.104	0.699	0.796	0.629	0.687	0.781	0.414	0.777	0.806	0.817	0.841	0.688	0.743	0.777	0.79	0.538
29	123.613	601.942	603.944	367.883	2.00284	6675	1	1	1.171	0.885	1.069	1.2556	1.414	1.2556	1.2556	1.2556	1.2556	1.2556	1.2556	1.013	0.67	1.2556	1.116	1.523	1.107	0.64	1.2556	0.872	1.86	1.1	1.467	1.09	2.126	1.451	1.41	1.837	1.01	1.736	0.67	1.21	1.109	1.148	1.256	1.589	1.202	0.77	1.197	1.811	1.26
30	123.637	329.993	331.998	95.9349	2.00491	23016.3	1	1	1.242	1.071	1.379	1.107	1.616	1.156	1.115	1.219	0.954	1.205	0.98	1.242	2.24	1.60374	1.445	1.349	0.978	9.99	1.484	1.195	2.747	9.99	3.503	9.99	3.132	2.23696	1.948	2.41478	2.616	2.414	1.46	1.535	1.221	1.507	1.672	2.048	1.397	1.427	1.923	1.851	2.416
31	123.638	545.078	549.091	77.9687	4.01341	9472.57	1	2	0.354	0.398	0.212801	0.199	0.642	0.378	0.323192	0.252	0.385	0.343	0.446	0.232	0.501	0.612	0.442	0.428	0.693	0.443	0.434	0.552	0.446	0.528	0.443	0.555	0.484	0.293	0.529	0.454	0.439	0.41	0.439	0.514	0.266143	1.31	0.428	0.453	0.296	0.471	0.432389	0.503	0.297
32	123.997	669.926	671.931	435.868	2.00478	2618	1	1	0.984	0.966	1.088	1.23665	0.97	1.23665	1.23665	1.23665	1.23665	1.23665	1.23665	0.971	1.23665	1.23665	1.496	1.29	1.052	0.78	1.23665	1.23665	1.688	1.23665	1.741	1.23665	1.398	1.77	1.738	2.022	1.23665	1.661	1.23665	1.03	1.134	1.259	1.319	1.343	1.385	1.23665	1.409	1.381	1.31
33	123.997	694.828	696.842	460.77	2.01364	13038	1	1	0.312	0.302	0.368	0.350408	0.321	0.350408	0.350408	0.350408	0.350408	0.350408	0.21	0.35	0.350408	0.350408	0.367	0.289	0.315	0.350408	0.21	0.350408	0.407	0.350408	0.328	0.350408	0.39	0.333	0.447	0.358	0.350408	0.402	0.350408	0.375	0.331	0.46	0.356	0.41	0.267	0.350408	0.355	0.585	0.363
34	124.061	624.847	628.859	157.738	4.01156	20572	1	2	0.864	0.668	0.777	0.859239	0.998	0.859239	0.7	0.859239	1.015	0.68	1.377	0.73	1.201	0.67	0.833	0.759	0.953	0.86	1.34	0.859239	0.943	0.859239	0.891	0.859239	0.835	0.837	0.888	0.775	0.75	0.825	2.132	0.676	0.692	0.926	0.852	0.97	0.647	1.10647	0.714	1.142	0.766
35	124.061	760.822	762.821	526.763	1.99945	4188	1	1	2.624	2.851	2.902	2.71723	2.69	2.71723	2.71723	2.71723	0.63	2.71723	2.71723	2.2806	2.71723	2.71723	2.685	2.913	2.762	2.71723	2.71723	2.71723	2.604	2.71723	2.566	2.71723	2.564	2.49	2.488	2.491	2.71723	2.51	0.77	1.962	2.636	3.342	2.97	2.107	2.479	2.71723	2.232	3.385	2.312
36	124.181	355.997	358.001	121.938	2.00478	6214	1	1	1.135	1.659	1.305	1.085	1.531	1.146	1.618	1.5059	1.869	1.547	1.784	1.523	1.113	1.751	1.502	0.999	1.695	1.056	1.622	1.658	0.962	0.908	1.11	1.149	1.274	1.111	1.564	1.491	1.476	1.327	1.701	1.294	1.252	1.153	1.184	1.335	1.324	1.02	1.232	1.45451	1.144
37	124.185	375.077	377.084	141.019	2.00662	4290	1	1	1.267	0.346	0.779	0.959	1.213	0.329	0.872	0.854	0.736	0.606	0.388	0.884395	0.38	0.38	0.38	0.674898	0.81	0.38	0.38	0.164272	9.99	9.99	9.99	9.99	0.641	0.929	0.902	0.856	0.789	0.976	0.632	0.684	0.984	0.544	0.704	0.38	1.283	0.461	0.867	0.178	0.707
40	124.317	286.03	288.035	51.9714	2.00505	22113.4	1	1	0.811	0.71	1.263	0.676	1.324	0.696	0.996	0.704	0.976	0.832	0.843	0.676	1.603	0.779	1.372	0.849	0.734	0.351	1.031	0.755	1.655	0.493	1.251	0.645	1.638	0.638	1.783	0.987	1.482	1.779	0.839	1.289	1.15	0.934	1.444	1.46	0.982	0.9	1.58	1.132	1.279
41	124.327	387.068	389.074	153.009	2.00652	4270	1	1	0.926	0.844	1.014	0.419	0.717	0.511	0.868	0.417	0.65	0.384	0.509	0.486	0.521	0.528	0.703	0.569	1.073	0.706	1.188	0.604021	1.271	0.65	1.234	0.53	0.45	0.56	0.62	0.532	0.794	0.451	0.823	0.53	0.439	0.496	0.61	0.374	0.571	0.524	1.369	1.51	0.78
42	124.33	403.062	405.069	169.004	2.00646	16437.5	1	1	0.646	0.464	0.543	0.34	0.58	0.412	0.693	0.319	0.336	0.326	0.321	0.372	0.474	0.385	0.471	0.5	0.857	0.45	1.033	0.385	0.953	0.52	0.929	0.841	0.32	0.412	0.49	0.559	0.632	0.503	0.777	0.249	0.528	0.497	0.457	0.348	0.707	0.654	1.551	1.409	1.031
44	124.385	296.032	298.039	61.9742	2.00655	64075.9	1	1	1.002	0.758	1.077	0.797	0.775	0.785	0.659	0.534	0.706	0.747	0.681	0.718	1.005	1	0.836	0.925	0.604	0.99	0.714	0.748	1.165	1.182	1.003	1.136	1.086	0.887	1.028	0.846	0.939	0.927	0.789	0.684	0.943	0.926	0.808	0.988	0.848	0.823	1.025	1.016	1.049
46	125.65	480.154	482.16	246.096	2.00636	4159.55	1	1	0.759	0.914	1.504	1.225	1.003	0.886	0.842	0.774	0.534	0.553	0.435	0.343	1.58	1.499	0.322	0.354	0.179	0.499	0.529	0.532	0.1001	0.1001	0.302	0.26	0.452	0.536	0.34	0.345	0.82	0.674	0.336	0.482	1.784	1.658	1.811	0.533	0.1001	0.111	0.503	0.334	0.232
47	125.747	351.137	353.143	117.078	2.00665	7085.77	1	1	0.595	0.648	0.837	0.835	0.403	0.645	0.557	0.623	0.307	0.432	0.428	0.401	0.535	0.477	0.426	0.538	0.742	0.688	0.372	0.559	0.435	0.437	0.374	0.705	0.395	0.997	0.418	0.736	0.521	0.621	0.626	1.15	0.652	0.635	0.649	0.626	0.978	0.864	1.079	0.806	0.71
50	126.295	503.114	507.125	36.005	4.01105	3174	1	2	0.98	0.863	1.239	1.331	0.972	0.793	0.828	0.964	0.882	0.851	0.791	1.154	0.857	0.818	0.832	0.888	0.897	0.748	0.792	0.713	0.966	0.823	1.007	1.279	0.968	1.41	0.814	1.261	1.014	0.821	0.882	1.456	1.434	1.10722	0.703	0.881	1.089	0.611	1.501	0.663	1.355
55	127.265	372.069	374.075	138.01	2.00658	6801.45	1	1	0.933	0.923	1.011	0.821	0.82	0.679	0.709	0.688	0.7	0.624	0.778	1.063	0.967	0.818	0.802	0.954	0.708	0.919	0.74	1.14384	1.164	1.26109	1.023	1.076	1.062	0.898	1.037	0.839	1.016	1.023	0.856	0.785	0.877	0.917	0.788	0.951	0.76	0.915	1.024	1.06855	1.093
59	128.266	501.115	505.129	34.0055	4.01373	18238.9	1	2	0.424	0.482	0.421	0.402	0.418	0.392	0.415	0.304	0.45	0.387	0.35	0.383	0.53	0.569	0.464	0.432	0.635	0.565	0.424	0.499	0.512	0.524	0.515	0.502	0.558	0.523	0.502	0.518	0.564	0.481	0.464	0.316	0.402	0.419	0.427	0.487	0.408	0.433	0.491	0.51	0.494
60	128.274	501.115	503.126	267.057	2.01087	7322	1	1	2.61706	8.65	3.842	5.77	5.21244	6.7	4.61196	3.63488	6.79	6.47	5.22	5.23	3.31575	6.77911	6.81	6.58	9.7	7.95	6.9	1.08835	6.22	6.28	5.85	3.21031	7.17	6.3	4.07449	7.22	7.38	5.56962	6.45	1.57562	2.704	1.375	5.57	6.71	3.3054	9.99	2.21798	9.99	3.86286
62	128.293	336.021	338.028	101.963	2.00664	7003.33	1	1	1.009	0.811	1.003	0.836	0.786	0.689	0.746	0.60179	0.716	0.968	0.697	0.846	1.099	1.09626	0.77	0.912	0.619	1.064	0.721	1.13756	1.25	1.23012	0.881	3.34	1.041	0.954	1.053	0.792	0.933	0.977	0.821	0.78	0.893	0.977	0.791	0.991	0.821	1.149	1.11	1.60923	1.038
63	129.024	366.148	368.154	132.089	2.00638	18980.3	1	1	1.608	0.987	1.897	2.285	3.711	0.9	0.528	0.605	0.596	2.13	2.995	1.8	3.603	1.051	3.296	1.016	0.394	0.661	0.644	1.31	1.857	1.962	1.811	1.469	2.937	0.697	4.15	2.426	5.03	3.71	0.48	0.33	1.204	1.169	3.914	4.937	0.237	0.211	0.232	0.199	0.216
69	129.707	432.133	434.14	198.075	2.00643	5100.21	1	1	0.362	0.295	0.19	0.228	0.509	0.392	0.824	0.826	0.859	0.875	0.792	0.633	0.187	0.205	0.688	0.494	1.012	1.067	1.149	1.107	0.534	0.503	1.405	1.305	1.377	1.306	1.981	1.918	0.1	0.1	0.318	0.286	0.1	0.1001	0.1001	0.462	0.304	0.298	0.135	0.14	0.1001
70	129.775	282.079	284.085	48.0206	2.00641	5012	1	1	0.487	0.687	0.605	0.558	0.27	0.448	0.797	0.479	0.525	0.27	0.599	0.476	0.447	0.402	0.342	0.622	0.673	0.683	0.619	0.615	0.564	0.406	0.791	0.769	0.41	0.578	0.45	0.627	0.595	0.528	0.734	1.014	0.467	0.5841	0.493	0.463	0.92	0.27	0.859	0.5841	0.743
72	130.407	537.213	539.219	303.154	2.00638	10289	1	1	0.974	0.977	1.54	1.281	0.633	0.562	0.584	0.503	0.663	0.492	0.662	0.791	0.618	0.716	0.899	0.983	0.62	0.845	0.725	0.85	0.408	0.396	0.529	0.476	0.744	0.8	0.396	0.397	0.876	0.776	0.468	0.344	0.82	0.834	0.801	0.738	0.638	0.684	0.787	0.755	0.534
74	131.385	501.115	503.123	267.057	2.00849	4206.67	1	1	2.453	4.963	3.321	3.043	5.212	4.768	4.612	3.635	5.231	5.413	5.436	3.412	3.316	4.309	5.185	5.545	6.933	4.07	6.267	1.08835	4.936	4.79	4.745	3.21	4.961	3.364	4.074	4.603	5.345	4.967	3.779	1.576	3.087	1.27	4.769	5.31	3.305	7.255	3.11	7.306	2.146
75	131.698	494.17	496.176	260.111	2.00629	5195.75	1	1	0.884	1.146	1.26	1.182	0.616	0.593	1.587	1.473	0.152	0.142	0.605	0.546	1.905	1.745	0.115	0.12	0.317	0.486	0.712	0.715	0.12	0.12	0.224	0.239	0.555	0.857	0.156	0.159	1.205	1.217	0.106	0.116	1.89	1.757	1.468	0.42	0.12	0.1	0.166	0.166	0.483
78	133.623	404.127	406.134	170.069	2.00658	5967.65	1	1	1.274	1.917	1.03	0.914	1.184	1.145	0.25	0.25	1.194	1.137	1.689	1.618	0.796	0.985	0.722	0.717	1.9	1.621	1.247	1.344	0.52	0.292	0.659	0.51878	0.615	0.519	0.25	0.366	0.25	0.309	0.779	0.251	0.645	0.368	0.445	0.846	2.903	2.728	0.559	0.441	1.839
80	134.133	414.121	416.128	180.063	2.00685	7902.65	1	1	0.612	0.574	0.886	0.734	2.918	1.735	0.715	0.556	0.835	0.714	0.815	0.64	0.984	0.761	0.842	0.669	1.488	0.94	0.971	1.091	0.99	1.14	1.101	0.835	1.043	0.967	1.113	1.074	0.894	0.756	0.905	0.943	0.824	0.833	0.87	0.886	0.722	0.783	0.969	1.046	0.653
81	134.136	440.148	442.155	206.09	2.00652	6616.82	1	1	1.324	1.195	1.153	0.939	1.047	1.277	0.16	0.16	1.039	0.861	1.677	2.218	0.817	0.663	0.724	0.83	1.34	1.10103	1.18	1.141	0.434	0.341037	0.598	0.835	0.558	0.632	0.711437	0.16	0.16	0.336	0.466	0.209	0.528	0.423	0.458	0.976	2.661	2.239	0.634	0.476	1.406
82	134.488	576.174	578.18	342.115	2.00665	9609.12	1	1	0.463	0.464	0.183	0.21	8.847	1.391	0.375	0.337	0.582	0.648	0.299	0.212	0.638	0.437	0.224	0.18	0.324	0.171	0.297	0.365	1.021	0.874	0.992	1.037	0.286	0.289	0.445	0.424	0.739	0.652	0.238	0.192	0.389	0.506	0.412	0.396	0.123	0.128	0.106	0.127	0.188
83	134.51	508.186	510.192	274.128	2.00642	4143.43	1	1	0.57	0.726	0.599	0.784	0.494	0.535	0.769	0.672	0.692	0.46	0.562	0.706	0.714	0.413	0.684	0.754	1.629	0.661	0.805	0.678	0.88	0.403	0.518	0.658745	0.896	0.955	0.458	0.481	0.84	0.718	0.788	0.69	0.616	0.521	0.618	0.848	1.281	1.09	2.456	2.069	1.791
84	134.526	558.164	560.171	324.106	2.00669	2110	1	1	0.898	0.784	0.285	0.425	2.569	2.122	0.855	0.711	1.258	1.202	0.532	0.384	1.079	1.059	0.469	0.243	0.33	0.364	0.657	0.848	1.807	1.636	2.311	2.378	0.542	0.499	0.768	0.741	1.034	1.061	0.465	0.452	0.63	0.654	0.837	0.807	0.29	0.212	0.2	0.192	0.368
85	134.934	376.107	378.113	142.048	2.00657	13126.6	1	1	0.568	0.569	0.708	0.576	0.68	0.536	0.601	0.498	0.552	0.573	0.741	0.893	0.546	0.401	1.028	0.907	0.888	1.033	0.844	0.928	0.88	0.715	0.543	0.401	0.792	0.813	0.941	0.897	0.805	0.734	0.428	0.584	0.591	0.522	0.503	0.748	0.797	0.68	0.911	0.655	0.917
87	135.71	495.089	497.095	261.03	2.00635	16309.1	1	1	0.481	0.554	0.645	0.581	0.903	0.793	0.485	0.473	0.683	0.715	0.653	0.654	0.535	0.533	0.629	0.641	0.536	0.691	0.643	0.692	0.946	0.958	0.858	0.798	0.79	0.876	0.72	0.789	1.066	1.119	0.527	0.301	0.63	0.639	0.579	0.52	0.946	0.92	0.826	0.837	0.67
90	137.25	437.114	439.121	203.056	2.0068	3415.43	1	1	0.575	0.577	0.682	0.631	0.833	0.925	0.527	0.649	0.693	0.617	0.779	0.641	0.622	0.524	0.708	0.817	0.571	0.603544	0.519	0.752	1.05	1.144	0.86	0.889475	0.631	0.888	0.7	0.743	0.987	1.226	0.459	0.354	0.669	0.684	0.693	0.571	1.047	1.042	0.917	0.907	0.789
91	137.392	569.191	571.199	335.133	2.00728	2340	1	1	0.643	0.79	0.635	0.32	1.098	0.623	0.755	0.422	0.21	0.427785	0.988	0.66464	0.929	1.09563	0.724	0.587031	1.255	0.661479	0.618	0.787987	0.547	0.941012	0.686	0.399288	0.619	0.624393	0.808	0.793975	0.509	0.389	0.727	0.534	0.723	0.586	0.776	1.032	1.197	1.14	1.253	1.618	1.13
94	140.293	320.044	322.05	85.9853	2.00661	5654.18	1	1	1.363	1.298	0.818	0.788	0.711	0.671	0.461	0.485	0.61	0.711	1.176	1.144	1.167	1.056	1.007	0.844	1.509	1.057	0.695	0.855	1.072	0.994	0.709	0.677	0.867	0.917	0.743	0.839	0.924	0.862	1.017	2.017	0.694	0.808	0.697	0.705	0.622	0.686	0.78	0.97	0.678
96	140.595	438.047	440.053	203.988	2.00597	3210	1	1	0.568	0.575	0.472	0.382	0.762	0.888	0.747	0.659	0.885	0.773	0.753	0.892	0.832	1.243	0.701	0.755	0.253	0.999	0.979	0.908926	0.467	0.492	0.627	0.707	1.006	1.246	0.969	1.058	0.377	0.404	1.021	0.919	1.102	0.975	0.782	0.535	0.227	0.204	0.26	0.275	0.299
98	140.886	276.08	278.087	42.0216	2.00664	317955	1	1	1.52	1.302	0.81	0.702	0.666	0.623	0.386	0.341	0.569	0.726	0.98	1.039	1.275	1.14	0.839	0.81	1.003	0.988	0.63	0.713	0.991	0.98	0.748	0.628	0.955	0.952	0.787	0.809	0.796	0.745	0.846	1.826	0.661	0.626	0.687	0.713	0.586	0.633	0.782	0.824	0.651
100	142.495	413.136	415.143	179.078	2.00606	16426.8	1	1	1.659	0.996	2.244	1.834	1.942	0.662	0.587	0.602	0.485	1.508	2.158	1.72	2.112	0.889	1.895	0.725	0.436	0.78	0.61	0.833	1.086	1.124	1.726	0.955	1.993	0.814	2.545	1.523	3.503	2.395	0.549	1.556	0.764	0.807	1.867	2.594	0.462	0.517	0.552	0.565	0.443
101	142.646	438.043	440.049	203.985	2.00588	11488	1	1	0.602516	0.613	0.497074	0.418	0.756878	0.908	0.739691	0.648	0.891316	0.723	0.767113	0.681	0.896208	1.086	0.72729	0.77	0.229436	0.928	0.95243	0.919	0.543	0.504	0.539	0.724	0.968	1.38	1.07	1.072	0.370531	0.393557	1.04933	0.916889	1.11564	1.106	0.773761	0.677	0.142544	0.19197	0.253702	0.314906	0.301865
104	143.346	403.036	405.043	168.978	2.00644	33355.8	1	1	0.538	0.611	0.487	0.423	0.765	0.933	0.715	0.694	0.921	0.753	0.687	0.682	0.861	1.133	0.706	0.818	0.22	0.911	0.919	0.974	0.493	0.51	0.638	0.71	0.953	1.43	1.002	1.126	0.349	0.366	1.023	0.881	1.061	1.07	0.82	0.565	0.18	0.177	0.286	0.258	0.282
105	143.85	403.143	405.15	169.085	2.00657	368192	1	1	0.823	0.811	0.675	0.591	0.74	0.709	0.414	0.383	0.696	0.737	0.926	1.078	0.647	0.702	0.987	0.947	0.819	0.899	0.8	0.816	0.77	0.745	0.68	0.641	0.68	0.813	0.623	0.672	0.667	0.641	0.706	0.469	0.646	0.643	0.599	0.622	0.981	0.906	0.942	0.697	0.803
106	144.175	359.072	361.079	125.014	2.00658	3.80941e+06	1	1	0.505	0.617	0.474	0.41	0.808	0.914	0.7	0.692	0.858	0.709	0.647	0.697	0.845	1.197	0.728	0.835	0.198	0.904	0.945	0.954	0.496	0.522	0.659	0.642	1.011	1.407	1.021	1.096	0.355	0.353	1.07	0.943	1.019	1.049	0.815	0.563	0.172	0.185	0.267	0.254	0.234
108	145.415	397.02	399.027	162.962	2.00706	3438.33	1	1	0.499	0.572	0.463	0.363	0.724	0.807	0.702	0.594	0.798	0.677	0.54	0.585	0.835	1.039	0.696	0.727	0.351	0.946	0.766	0.83	0.457	0.482	0.555	0.618	0.962	1.159	0.892	1.067	0.311	0.337	0.928	0.865	1.052	0.906	0.85	0.545	0.409	0.271	0.332	0.327	0.424
109	145.868	388.107	390.113	154.049	2.00654	232568	1	1	0.335	0.339	1.352	1.324	1.061	0.833	1.349	1.146	0.791	0.783	0.742	0.672	1.355	1.161	0.675	0.58	0.671	0.574	0.857	0.915	0.554	0.527	0.667	0.578	1.149	1.133	1.625	1.769	0.663	0.688	0.923	1.143	1.242	1.251	1.283	0.549	0.66	0.687	0.755	0.77	0.494
110	148.596	373.088	375.094	139.03	2.00629	10710.1	1	1	0.713	0.779	0.361	0.356	0.1001	0.1001	0.381	0.366	0.601	0.637	1.454	1.358	1.404	1.503	0.957	0.968	0.231	0.164	0.33	0.346	1.061	1.185	0.77	0.763	0.449	0.494	0.427	0.426	0.247	0.217	2.685	2.348	0.16	0.154	0.143	1.212	0.374	0.368	0.387	0.376	1.634
111	148.787	474.082	476.087	240.024	2.00503	15752.7	1	1	1.231	0.382	1.77	3.47473	3.885	0.375	0.275	0.254	0.403	2.787	5.408	3.052	3.328	0.436	3.858	0.669	0.488	0.49	0.227	0.594	0.854	1.475	2.196	1.094	4.886	0.523	5.48	3.66514	4.633	6.445	0.236	0.17	0.746	0.665	4.517	4.081	0.326	0.31	0.232	0.234	0.4
112	149.044	367.132	369.139	133.074	2.00673	11158.8	1	1	0.549	0.646	0.576	0.546	0.362	0.384	0.244	0.307	0.256	0.325	0.448	0.485655	0.453	0.425	0.315	0.465	0.515	0.370047	0.272	0.385796	0.282	0.352	0.3	0.618	0.357	0.592	0.306	0.521	0.614	0.697	0.519	0.218	0.367	0.362	0.358	0.514	0.757	0.655	0.473	0.475	0.618
113	149.185	414.122	416.128	180.063	2.00631	8073.73	1	1	0.623	1.095	0.821	0.626	2.348	0.755	0.727	0.65	0.789	0.806	0.821	0.56	0.891	0.682	0.822	0.607	0.968	1.041	0.949	0.775	0.952	1.251	1.043	0.755	0.998	1.015	1.113	1.018	0.883	0.839	0.865	0.909	0.795	0.789	0.85	0.83	0.639	0.647	0.971	1.046	0.672
114	150.845	598.156	600.161	364.097	2.00553	2050	1	1	0.6	0.923	0.484	0.52	9.99	1.806	0.97	0.772	0.803	0.934	1.358	0.887	1.55	0.444	0.882	0.52	1.453	1.185	0.52	0.503	0.784	1.029	1.521	0.962	0.656654	0.672526	0.747	0.536	1.046	0.761	0.528	0.52	0.881	0.782	0.739	0.667	0.747	0.777	0.52	0.532	0.52
115	151.024	385.035	387.04	150.977	2.00473	8986.5	1	1	0.844	0.5	1.41	0.853	2.237	0.575	0.18	0.327	0.418	1.292	2.155	0.895	2.05	0.817	1.945	0.812	0.569	0.745	0.18	0.525	0.792	1.466	1.449	1.141	2.249	0.877	2.018	0.967	2.328	1.436	0.364	0.18	0.598	0.758	2.146	2.462	0.649	0.512	0.424	0.959	0.647
116	151.716	681.219	683.225	447.16	2.00641	3364	1	1	0.993	0.854635	0.42	0.42	0.684	0.560585	0.632	0.753232	0.69	0.738	0.42	0.42	0.725	0.42	0.42	0.42	0.42	0.42	0.665	0.526	0.42	0.42	0.623	0.42	1.248	0.989	0.608	0.42	0.885	0.816	0.548	0.429	0.42	0.503	0.42	0.884	0.42	0.371	0.42	0.338	0.607249
117	151.84	317.131	319.138	83.0729	2.00668	6484.11	1	1	0.938	0.796	0.93	0.838	0.921	0.844	0.904	0.779	0.948	0.814	0.989	0.898	1.057	0.851	0.95	0.803	0.881	0.786	0.931	0.824	0.933	0.839	0.948	0.816	0.956	0.844	0.928	0.845	0.954	0.898	0.862	0.832	0.865	0.824	0.891	0.923	0.88	0.812	0.854	0.817	0.885
118	151.978	501.152	503.159	267.094	2.00676	5167	1	1	0.749	0.818	0.61	0.454	1.295	0.683	0.467	0.397	0.594	0.567	1.515	0.397	0.831	0.994	0.51	0.406	0.576	0.762	0.318	0.517	0.893	0.901	0.993	0.886	0.76	0.77	0.583	0.531	2.154	0.81	0.519	0.481	0.756	0.735	0.874	0.487	0.55	0.527	0.499	0.533	0.427
119	152.688	366.148	368.154	132.089	2.00634	25140.1	1	1	1.552	0.729	1.898	2.926	3.671	0.609	0.488	0.454	0.592	2.895	2.893	2.494	3.589	0.772	3.3	0.789	0.392	0.437	0.656	0.85	1.836	1.634	1.777	1.04	2.795	0.595	4.038	3.526	4.918	3.587	0.463	0.321	1.198	1.15	3.774	4.824	0.237	0.209	0.228	0.204	0.221
120	152.94	501.115	503.123	267.057	2.00812	2418	1	1	3.373	6.76	2.912	1.355	5.212	6.16	3.453	2.58453	0.953	6.47	3.06251	2.67638	2.039	4.42905	6.81	1.64595	5.1699	5.93	0.876345	1.088	5.12497	4.83	2.073	3.21	0.803	1.61199	4.074	1.804	2.82875	3.65211	0.851	0.618	2.384	1.106	1.05007	1.097	3.999	5.66837	2.161	9.99	2.062
122	153.458	380.164	382.17	146.105	2.00657	3937	1	1	1.196	0.89	2.066	2.108	3.167	0.93	0.577	0.873	0.615	1.568	2.271	1.442	2.921	1.176	2.429	1.126	0.63	0.864	0.499	0.949	1.464	1.584	1.588	1.405	3.037	1.395	3.246	1.775	5.994	3.707	0.551	0.446	1.027	1.045	2.228	2.882	0.223	0.24	0.365	0.377	0.304
123	153.515	576.174	578.18	342.115	2.00641	16088.3	1	1	0.42	0.1	0.196	0.12	9.99	4.5379	0.286	0.400348	0.556	0.133	0.287	0.1	0.481	0.162	0.185	0.197	0.343	0.1	0.283	0.283	0.665	0.1	0.735	0.1	0.272	0.1	0.359	0.288	0.631	0.581	0.215	0.174	0.323	0.516	0.305	0.276	0.123	0.244	0.1	0.127	0.121
124	154.733	432.133	434.14	198.075	2.00647	18046.1	1	1	0.365	0.292	0.185	0.157	0.516	0.393	0.844	0.736	0.838	0.875	0.781	0.738	0.172	0.139	0.688	0.611	1.034	1.21	1.092	1.099	0.495	0.465	1.388	1.331	1.354	1.394	1.927	1.926	0.1	0.1	0.32	0.293	0.1	0.1001	0.1001	0.442	0.299	0.277	0.132	0.136	0.1001
126	155.024	343.122	345.129	109.063	2.00695	2162	1	1	0.796	0.862	0.661	0.943	0.96558	0.942	1.058	1.156	0.46	0.46	0.877	0.599	1.312	1.718	0.629	0.782	0.579	0.306	0.849	0.928	3.574	1.817	0.763	0.667	1.013	0.92	0.989	0.29	0.617	0.512	0.46	0.46	1.412	2.428	2.073	0.44	0.46	0.46	0.46	0.469	0.46
127	155.119	454.128	456.134	220.07	2.00561	6975.58	1	1	0.991	1.019	0.57	0.42	0.773	0.331	0.897	0.793	0.758	0.329	0.547	0.551	0.743	0.655	0.488	0.529	0.568	0.367	0.671	0.497	0.657	0.61	0.578	0.528	0.87	1.025	0.748	0.598	0.615	0.659	0.751	0.712	0.683	0.89	0.809	0.604	0.476	0.796	0.528	0.917	1.113
128	155.135	460.164	462.171	226.106	2.00663	4487	1	1	0.67	0.881	0.783	0.92	0.409	0.766	0.834	0.921	0.37	0.294	0.438	0.43	1.575	1.685	0.336	0.263	0.433	0.462	0.87	0.815	2.998	5.03	0.756	0.728	0.889	0.954	0.218	0.288	0.509	0.506	0.26	0.26	1.653	2.229	1.254	0.353	0.768	0.833	0.26	0.226	0.435864
129	155.913	546.164	548.17	312.106	2.00633	2972.92	1	1	0.658	0.53	0.53	0.445	0.647	0.594	0.49	0.55	0.633	0.481	0.535	0.398	0.62	0.54	0.6	0.48	0.445	0.875	0.462	0.534	0.587	0.712	0.702	0.474	0.717	0.744	0.709	0.693	1.81	1.484	0.507	0.564	0.685	0.613	0.818	0.555	0.494	0.491	0.589	0.634	0.545
130	156.836	514.132	516.138	280.073	2.00626	3026	1	1	0.826	0.728	0.776	0.537209	1.18	0.41	1.225	1.825	0.769	1.003	0.878	1.386	0.72	0.528	1.831	2.29761	0.397	0.437	1.101	1.41824	1.113	1.104	0.744	0.981756	0.886	0.851	0.768	0.587	0.542	0.585	1.394	0.754	0.705	0.723	0.632	0.913	0.41	0.359	0.655	0.774	1.003
131	157.565	478.03	480.036	243.972	2.00601	3457.5	1	1	0.909	0.784	0.789	0.633	1.184	1.239	0.574	0.465	1.007	0.796	0.79	0.672072	1.029	0.983	0.764	1.11524	0.714	0.957	0.675	0.957018	1.213	1.213	1.255	1.046	1.066	0.913	0.79	0.901236	0.691	1.134	0.79	0.607	1.003	0.968	0.787	0.79	0.853	0.957018	0.926	0.74	1.004
132	158.275	355.077	357.084	121.019	2.00613	7025.13	1	1	0.872	0.459	1.094	0.755	1.943	0.634	0.224	0.474	0.4	1.266	2.274	0.847	1.684	0.59	1.785	0.763	0.586	0.583	0.323	0.656	0.858	1.472	1.725	1.335	2.474	0.786	2.641	0.618	2.697	3.195	0.374	0.34	0.545	0.584	2.276	3.343	0.555	0.572	0.441	0.398	0.574
134	158.943	385.088	387.094	151.03	2.00645	23277.4	1	1	0.526	0.552	0.455	0.446	0.731	0.689	2.021	1.913	0.494	0.521	0.726	0.69	0.699	0.735	1.545	1.36	0.644	0.532	1.023	1.065	1.848	1.515	0.984	0.913	1.033	1.06	0.513	0.571	0.476	0.414	1.456	1.38	0.966	0.923	0.921	0.67	0.397	0.391	0.876	0.883	1.086
135	158.95	525.248	527.255	291.19	2.00652	13170.6	1	1	0.808	0.856	0.83	0.775	0.746	0.675	0.734	0.742	0.603	0.594	0.77	0.703	0.778	0.954	0.777	0.707	0.722	0.754	0.697	0.747	0.369	0.42	0.554	0.539	0.938	1.051	0.51	0.507	0.777	0.772	0.613	0.309	1	1.048	0.889	0.64	0.622	0.735	0.861	0.825	0.767
136	159.109	408.17	410.176	174.111	2.0066	1.40323e+06	1	1	0.758	0.891	0.809	0.798	0.726	0.713	0.765	0.74	0.624	0.554	0.765	0.692	0.802	0.882	0.764	0.785	0.793	0.83	0.716	0.773	0.371	0.386	0.573	0.552	0.91	1.118	0.51	0.524	0.771	0.808	0.611	0.33	1.05	1.047	0.927	0.612	0.734	0.722	0.884	0.871	0.774
137	160.043	363.1	365.107	129.042	2.00672	10692	1	1	1.009	1.125	1.363	1.258	0.522	0.488	0.668	0.66	0.673	0.633	0.55	0.555	0.507	0.568	0.944	0.995	0.975	0.711	0.818	0.864	0.534	0.524	0.629	0.535	0.754	0.796	0.287	0.31	0.541	0.53	0.546	0.423	0.63	0.694	0.584	1.025	1.039	1.033	1.223	1.17	0.869
138	160.137	349.121	351.128	115.063	2.0066	37481.3	1	1	0.741	0.92	0.843	0.83	0.787	0.723	0.778	0.821	0.69	0.59	0.806	0.749	0.824	0.911	0.824	0.788	0.793	0.918	0.681	0.787	0.391	0.422	0.552	0.559	0.949	1.078	0.571	0.539	0.843	0.833	0.632	0.36	1.058	1.088	0.981	0.602	0.783	0.774	0.942	0.928	0.76
140	160.562	321.09	323.097	87.0316	2.00665	13753.9	1	1	0.485	0.571	0.48	0.48	0.716	0.574	2.13	1.774	0.572	0.556	0.76	0.741	0.698	0.738	1.533	1.532	0.615	0.557	1.001	1.117	1.721	1.303	0.982	0.956	1.101	1.041	0.489	0.553	0.436	0.438	1.31	1.469	1.009	0.991	0.947	0.695	0.424	0.482	0.883	0.872	1.17
141	161.132	531.104	533.109	297.045	2.00539	8588	1	1	0.506	0.455	0.455	0.515	0.491	0.541	0.19	0.572	0.351	0.486	0.56	0.766	0.477	0.659	0.525	0.977	0.659	0.695	0.319	0.771	0.472	0.888	0.707	1.101	0.544	0.781	0.577	0.582	0.684	0.838	0.373	0.19	0.497	0.446	0.444	0.58	0.628	0.653	0.484	0.417	0.569
142	161.175	578.182	582.197	111.073	4.01439	7516	1	2	9.99	8.67429	1.707	1.99522	9.99	3.11459	5.291	1.68177	9.99	9.99	3.024	7.95349	3.016	1.742	1.533	9.99	9.99	9.75933	4.852	0.7	9.99	2.91129	7.824	9.99	7.208	1.344	9.868	8.19414	9.99	9.888	1.329	9.99	9.99	1.517	7.857	9.99	9.99	3.051	9.99	1.245	9.99
144	162.201	576.18	578.184	342.122	2.00365	4814	1	1	0.388	0.490794	0.1	0.1001	6.649	0.411905	0.1	0.1001	0.1	0.1001	0.1	0.1001	0.164	0.1001	0.318	0.365065	0.223	0.1001	0.1	0.443	0.377	0.1001	0.59	0.1001	0.221	0.641409	0.417	0.598	0.418	0.597	0.326	0.1	0.151	0.445416	0.345	0.1	0.547	0.4	0.1	0.294	0.1
145	162.706	495.155	497.161	261.096	2.00628	14043.8	1	1	0.865	1.059	0.833	0.824	0.899	0.912	0.807	0.6	1.032	0.941	0.746	0.906	0.928	1.073	0.691	1.058	0.586	0.651	0.903	0.957	0.48	0.616	0.409	0.534	0.698	0.997	0.467	0.587	0.583	0.628	0.861	0.848	0.828	0.816	0.628	0.643	0.613	0.757	0.607	0.7	0.56
147	163.191	582.196	584.202	348.138	2.00638	6068.5	1	1	0.68	0.821	0.693	0.68	0.707	0.660596	0.789	0.69	0.76	0.68	0.983	1.169	0.943	0.982	0.797	0.714	0.858	1.06	0.841	0.782	0.669	0.68	0.853	0.68	1.09	0.824	0.583	0.697	0.705	0.819	0.691	0.68	0.865672	0.91	0.805	1.022	0.68	0.688	0.68	0.77	0.68
149	164.264	478.031	480.037	243.972	2.0066	4786	1	1	0.922	0.784	0.789	0.633	1.184	1.239	0.574	0.497	1.007	0.796	0.79	0.823036	1.029	0.983	0.764	1.06617	0.632	0.957	0.675	0.79	1.213	1.213	1.185	1.046	1.066	0.697	0.79	0.901236	0.691	1.134	0.79	0.607	1.003	0.963	0.787	0.79	0.853	0.962864	0.931	0.74	1.043
151	164.994	618.166	620.172	384.107	2.00624	4566.67	1	1	0.749	1.01	1.114	0.825	0.774	0.82	0.73	0.713	0.67	0.671	0.76	1.28817	0.824	0.85	0.88	0.918	0.759	0.574	0.683	0.757	0.401	0.404	0.658	0.603	0.824	1.063	0.716	0.48	0.735	0.91	0.824	0.337	0.971	1.134	0.824	0.974	0.825	0.729	0.813	0.802	0.72
156	166.202	509.17	511.176	275.111	2.00652	219538	1	1	0.982	0.996	1.349	1.297	0.511	0.511	0.68	0.634	0.641	0.634	0.554	0.526	0.474	0.501	0.911	0.897	1.017	0.635	0.786	0.844	0.482	0.474	0.584	0.563	0.656	0.726	0.297	0.319	0.534	0.487	0.573	0.373	0.64	0.648	0.599	0.992	1.045	1.029	1.216	1.235	0.911
157	166.374	380.127	382.134	146.069	2.00672	9098.24	1	1	0.901	1.053	1.109	1.254	0.558	0.466	0.636	0.621	0.724	0.64	0.615	0.632	0.53	0.585	0.838	0.703	0.999	0.583	0.877	0.634	0.516	0.396	0.686	0.563	0.771	0.734	0.55	0.313	0.846	0.589	0.519	0.412	0.636	0.633	0.612	1.107	0.944	0.901	1.115	1.09	0.825
158	166.451	414.121	416.128	180.063	2.0065	26933.2	1	1	0.612	0.704	0.809	0.834	1.007	0.77	0.678	0.605	0.706	0.79	0.787	0.712	0.875	0.821	0.8	0.785	0.922	0.929	0.801	1.121	0.846	0.955	0.985	1.001	0.98	1.07	1.036	1.105	1.144	0.872	0.794	0.848	0.703	0.784	0.853	0.852	0.523	0.556	0.86	1.002	0.62
159	166.568	464.148	466.155	230.09	2.00658	5499.81	1	1	0.979	0.941	1.173	1.169	0.526	0.501	0.628	0.52	0.699	0.57	0.612	0.515	0.466	0.512	0.895	0.821	1.042	0.645	0.776	0.746	0.481	0.514	0.562	0.56	0.708	0.783	0.32	0.326	0.508	0.441	0.6	0.343	0.753	0.572	0.618	0.904	1.045	1.114	1.17	1.242	0.822
161	167.042	531.152	533.158	297.094	2.00589	22835	1	1	1.509	3.087	2.136	4.55	1.145	3.589	1.211	3.58	1.118	3.689	1.254	0.863	0.948	1.695	1.34	3.768	1.475	0.986	1.328	5.259	1.112	6.314	1.212	9.99	1.288	4.65	1.007	0.743	1.079	1.241	1.039	1.119	1.729	1.112	1.049	1.644	1.722	1.81	1.902	1.83	1.641
162	167.118	509.17	511.177	275.112	2.00648	114604	1	1	1.009	0.996	1.362	1.312	0.506	0.511	0.68	0.635	0.641	0.634	0.555	0.608	0.474	0.501	0.912	0.893	1.027	0.639	0.791	0.883968	0.493	0.47	0.585	0.565	0.646	0.725	0.293	0.319	0.537	0.499	0.573	0.472	0.641	0.649	0.599	0.99	1.058	1.029	1.219	1.23	0.914
164	168.491	481.138	483.145	247.08	2.00641	5557.49	1	1	0.88	0.74	0.704	0.8	1.141	0.99	0.808	0.705	1.016	0.965	1.091	1.071	1.686	1.871	0.6	0.581	0.569	0.663	0.848	1.035	0.535	0.63217	0.382	0.273	1.287	1.721	0.876	1.014	1.088	1.065	1.209	1.075	0.792	0.734	0.713	0.635	0.33	0.307	0.372	0.263	0.754
169	169.391	471.122	473.13	237.064	2.00771	6034	1	1	0.274	0.374	0.229	0.238	0.369	0.383	0.34	0.345	0.293	0.324	0.314	0.362	0.436	0.449	0.393	0.367	0.364	0.417	0.316	0.351	0.446	0.409	0.483	0.417	0.458	0.358	0.404	0.506	0.31	0.321	0.389	0.477	0.347	0.309	0.347	0.359	0.418	0.344	0.322	0.343	0.296
170	170.077	367.097	369.102	133.039	2.00455	4272.86	1	1	0.933	0.744	1.156	0.819	0.738	1.348	0.57	0.908	0.803	0.816	0.733	0.743	0.562	0.77	0.945	1.243	0.844	1.517	0.65	1.644	0.76	0.921	0.662	1.175	0.788	1.298	0.803	1.123	0.742	0.928	0.836	1.46	0.903	0.714	0.713	1.038	0.999	1.017	0.99	0.844	0.931
172	170.4	683.242	685.25	898.367	2.00793	1806	2	2	0.845	1.087	1.099	1.206	1.03	1.408	0.956	1.11	1.017	1.48	0.977	1.129	0.946	1.209	0.903	0.859	0.92	1.057	0.854	0.919938	0.896	1.09863	0.905	1.00124	0.88	1.158	0.907	1.169	1.08	1.107	0.924	1.139	1.049	1.019	1.079	0.93	0.736	0.948	0.602	0.935	0.499
174	171.414	552.176	554.182	318.117	2.00601	3772.25	1	1	0.134	0.201	0.292	0.56	0.727223	0.56	0.338	0.203	0.212	0.158	0.567262	0.56	0.695872	0.804431	0.749395	0.518692	1.362	0.56	0.56	0.11	0.56	0.56	0.56	0.56	0.786	0.413	0.222	0.935543	0.239	1.03706	0.722328	0.640654	0.56	0.291	0.56	0.56	1.226	1.06	1.425	1.157	0.681
175	171.435	383.127	385.134	149.069	2.00645	25806	1	1	0.755	0.794	0.718	0.647	1.04	0.978	0.917	0.744	0.906	0.805	0.838	0.884	0.759	0.784	0.846	0.821	0.755	0.705	0.981	1.497	1.302	1.304	0.881	0.876	0.622	0.771	0.748	0.768	0.688	0.644	1.281	0.769	1.011	0.982	0.969	0.787	0.708	0.741	1.118	1.283	0.813
176	171.532	426.131	428.139	192.073	2.00795	7019.26	1	1	0.505	0.504	1.546	1.35	0.829	0.787	1.429	1.149	0.545	0.507	0.482	0.391	0.952	1.053	0.424	0.35	0.39	0.527	0.993	0.917	0.895	0.762	0.471	0.476	1.263	1.356	0.437	0.581	1.484	1.419	0.537	0.506	1.896	1.463	1.465	0.781	0.263	0.209	0.94753	0.293	0.702
177	171.609	538.196	540.203	304.138	2.00646	4399.27	1	1	0.86	0.88	1.033	1.148	0.527	0.454	0.591	0.512	0.536	0.471	0.628	0.599	0.439	0.421	0.978	0.983	1.085	0.664	0.836	0.94	0.454	0.364	0.581	0.442	0.403	0.544	0.378	0.329	0.614	0.69	0.479	0.359	0.738	0.745	0.56	0.788	1.278	1.432	0.802	1.038	0.71
179	172.405	296.033	298.039	61.9745	2.00659	8550.45	1	1	1.038	0.808	1.077	0.781	0.832	0.697	0.691	0.559	0.706	0.841	0.749	0.766321	1.001	0.921	0.856	1.702	0.611	1.00165	0.747	0.814	1.091	1.767	0.997	1.286	1.095	0.738	1.046	0.84	0.91	0.969	0.745	0.674	0.95	0.921	0.81	1.005	0.853	0.999	1.108	0.976	1.071
180	172.472	314.096	316.103	80.0376	2.00716	3910	1	1	0.6	0.360504	0.6	0.234687	0.594	0.309551	0.68	0.28398	0.692	0.293092	0.537	0.286831	0.514	0.582	0.621	0.472754	0.353	0.473527	0.53	0.465987	0.681	0.476642	0.535	0.33557	0.644	0.823	0.412	0.502	0.372	0.497	0.374	0.984	0.921	0.7	0.362	0.503	0.787	0.696	1	0.982	0.522
182	173.963	396.12	398.127	162.062	2.00676	15194.6	1	1	0.598	0.422	0.547	0.268	0.409	0.423	0.415	0.441	0.402	0.475	0.347	0.337	0.4	0.435	0.453	0.454	0.218	0.456	0.41	0.421	0.504	0.524	0.589	0.416	0.499	0.542	0.39	0.341	0.321	0.256	0.412	2.272	0.287	0.28	0.449	0.48	0.202	0.197	0.313	0.318	0.234
183	174.95	408.195	410.201	174.136	2.00657	6674.65	1	1	0.463	0.513	0.454	0.496	0.421	0.301	0.948	0.866	0.504	0.453	1.106	0.987	0.446	0.424	0.961	0.875	0.5	1.019	0.445	0.446	0.795	0.717	0.645	0.593	0.582	0.679	0.565	0.556	0.36	0.389	0.401	0.25	0.645	0.65	0.618	0.456	1.114	1.23	0.53	0.513	0.46
185	175.62	351.112	353.118	117.054	2.00654	4621.88	1	1	1.045	1.065	1.609	1.713	0.9	1.045	0.825	0.622	0.74	0.844	0.826	0.584	1.358	1.331	1.181	1.271	1.313	1.239	0.961	0.969	1.074	1.124	1.184	1.14	1.084	0.882	1.275	1.24	1.4	1.569	1.33	0.919	0.832	0.676	0.834	1.326	0.997	1.158	1.33	1.304	0.939
186	176.472	481.175	483.181	247.116	2.00581	2977	1	1	0.776	0.925	1.544	1.529	1.122	0.81	1.197	0.945	0.584	0.57	0.682	0.463	0.892	0.798	0.813	0.786	0.528	0.596	0.923	1.078	0.812	0.702	0.548	0.625	0.89	0.808	0.572	0.612	1.332	1.131	0.691	0.672	0.925	0.732	0.88	0.709	0.564	0.322	1.786	0.775	0.582
187	177.171	422.21	424.217	188.152	2.00652	7742.92	1	1	0.789	1.029	0.54	0.564	0.599	0.552	0.37	0.376	0.869	0.786	1.084	1.063	0.81	1.083	0.767	0.81	0.787	0.546	0.619	0.673	0.791	0.759	0.775	0.763	0.75	0.871	0.471	0.469	0.991	0.9	0.609	0.279	0.67	0.569	0.588	0.736	0.983	1.009	0.869	0.941	0.911
190	178.183	529.148	531.155	295.09	2.00665	5573.96	1	1	0.337	0.52	0.273	0.331	0.36	0.459	0.279	0.359	0.396	0.464	0.309	0.46	0.378	0.557	0.257	0.389	0.157	0.353	0.297	0.374	0.14	0.152	0.203	0.262	0.361	0.646	0.34	0.464	1.21	1.125	0.429	1.509	0.366	0.324	0.294	0.288	0.17	0.189	0.175	0.186	0.144
191	178.393	495.154	497.16	261.096	2.00629	5408.99	1	1	0.868	0.769	0.811	0.735	0.919	1.004	0.796	0.804	1.032	0.814	0.746	0.535	0.952	1.285	0.697	0.519	0.619	0.61	0.886	0.823	0.454	0.16	0.415	0.246	0.701	0.997	0.468	0.467	0.577	0.626	0.857	0.836	0.834	0.79	0.611	0.637	0.609	0.841	0.632	0.695	0.542
194	178.933	424.117	426.124	190.059	2.00657	48516.5	1	1	0.879	1.022	0.506	0.491	0.412	0.371	0.593	0.571	0.381	0.344	0.493	0.38	0.534	0.642	0.715	0.574	0.526	0.377	0.466	0.533	0.762	0.75	0.676	0.546	0.914	1.136	0.599	0.661	0.678	0.609	0.842	0.55	0.574	0.538	0.51	0.418	0.447	0.466	0.528	0.582	0.913
196	179.871	468.143	470.15	234.085	2.0065	33613	1	1	0.862	1.327	0.982	1.024	0.662	0.769	0.591	0.609	0.712	0.891	0.555	0.608	0.683	0.986	0.718	1.012	0.46	0.67	0.712	0.979	0.629	0.746	0.758	0.888	0.857	1.124	0.56	0.536	0.599	0.65	0.543	0.435	0.696	0.674	0.614	0.732	0.517	0.561	0.626	0.651	0.525
197	180.641	293.106	295.112	59.0472	2.00624	5149	1	1	0.64	0.455	0.329	0.297	0.756	0.801	0.624	0.548	0.473	0.395	6.263	5.018	0.537	0.363	0.339	0.338	0.561	8.699	0.828	0.318	0.11	0.11	4.62023	0.11	0.958	1.235	0.661	0.769	7.879	7.88	0.914	1.082	0.428	0.709	0.324	0.778	0.743	0.643	0.43	0.397	0.657
199	182.595	274.051	276.057	39.9928	2.00636	30992	1	1	0.954	0.773	1.038	0.76	0.826	0.764	0.679	0.56	0.709	0.736	0.703	0.714	0.981	0.99	0.835	0.904	0.635	0.936	0.698	0.804	1.089	1.152	1.009	1.107	1.085	0.862	1.032	0.835	0.996	1.015	0.834	0.656	0.979	0.906	0.843	0.947	0.822	0.84	1.04	1.076	1.08
200	182.724	518.135	520.141	284.076	2.00599	2436	1	1	0.333	0.401	1.071	0.53	0.821	0.782	0.677	0.540396	0.607	0.719	0.643	0.616	0.96	0.808	0.695	0.547	0.506	0.613	0.659	0.647	0.698	0.557	0.663	0.755	0.849	0.645	1.085	1.31	1.001	0.793	0.661	0.739	0.916	0.992	1.071	1.033	0.802	0.558	0.736	0.679	0.614
202	184.083	502.139	504.145	268.081	2.00635	27872.6	1	1	0.1001	0.1001	0.84	0.79	0.1001	0.1001	0.566	0.575	0.1	0.1	0.1001	0.1	0.1	0.1	0.1001	0.1	3.046	0.1	0.1	0.1	0.1001	0.1001	0.1	0.1	0.12	0.132	0.1	0.1	0.1001	0.1	0.1001	0.1001	0.1	0.1	0.1001	0.1001	4.14	4.378	7.549	7.679	3.446
204	184.429	366.101	368.106	132.042	2.00563	9872	1	1	0.44	0.126	0.774	0.739	0.44	0.44	0.655	0.533	0.139	0.171	0.347	0.1	0.44	0.44	0.44	0.38	3.026	0.178	0.44	0.344	0.44	0.1	0.202	0.962	0.173	0.161	1.212	0.209	0.193	0.121	0.44	0.44	0.191	0.635	0.105	0.44	4.148	3.137	8.127	7.961	3.452
207	184.775	496.139	498.146	262.08	2.00696	3892	1	1	0.757	0.951	0.703	0.662	0.927	0.808	0.551	0.648	0.467	0.674	0.675	1.221	0.911	0.887567	0.744	0.945	0.441	0.595	0.792	0.988886	0.884	1.341	0.932	0.954837	0.837	1.037	0.803	1.034	0.925	0.724	0.74	0.658	0.926	0.939	1.063	0.646	0.441	0.45	0.605	0.506	0.735
208	185.433	515.171	517.177	281.112	2.00651	19834.4	1	1	0.648	0.694	0.664	0.594	0.748	0.637	0.609	0.509	0.612	0.737	0.658	0.573	0.786	0.821	0.815	0.763	0.754	0.77	0.626	0.697	0.992	1.055	0.985	0.844	0.977	0.863	0.812	0.806	0.791	0.758	0.552	0.558	0.695	0.654	0.744	0.758	0.685	0.692	0.834	0.824	0.629
210	185.702	471.144	473.148	237.085	2.00478	6656.21	1	1	2.11	0.997	1.763	2.418	3.43	0.784	0.649	0.613	0.733	2.387	2.787	2.275	4.667	1.317	2.646	0.758	0.541	0.669	0.504	0.729	2.008	1.566	3.937	2.016	3.411	0.852	4.068	2.924	4.757	4.178	0.706	0.822	1.202	1.306	3.776	4.126	0.434	0.419	0.498	0.554	0.454
211	185.728	691.23	693.232	914.343	2.00253	2734	2	2	0.63	1.33	1.10163	0.981064	0.4	1.051	1.04	1.57166	0.919	1.34356	1.246	0.95	1.126	1.213	0.801	0.854	1.14	1.458	1.147	1.03508	1.10163	1.10163	0.4	1.10163	1.009	0.948132	0.77	0.4	0.908	0.931369	1.857	0.965	0.4	1.248	0.947	0.91	0.999556	1.219	0.983886	1.028	0.4
212	185.762	380.163	382.17	146.105	2.0063	52071.5	1	1	1.21	0.543	1.905	3.217	3.973	0.508	0.454	0.454	0.507	2.721	3.972	2.412	4.265	0.706	3.922	0.716	0.516	0.519	0.441	0.709	1.519	1.423	1.661	1.182	4.638	0.826	4.634	3.108	6.119	5.044	0.495	0.159	0.973	0.998	3.958	4.782	0.229	0.227	0.333	0.354	0.291
213	185.969	437.149	439.155	203.09	2.00668	3035.5	1	1	0.737	0.842	1.225	1.115	0.909	0.93	1.041	0.946667	0.751	0.702	0.919	0.508	1.13	1.287	0.642	0.57155	0.686	0.920992	1.066	0.946067	1.15489	0.29	0.87284	0.685	0.847	1.083	0.469	0.385	1.266	1.202	0.814	0.828	1.253	1.241	1.149	0.989	1.1188	0.555	0.895	0.746	0.853
214	187.738	415.131	417.137	181.073	2.00573	8008.47	1	1	0.594	0.651	0.553	0.633	0.423	0.39	0.383	0.314	0.199	0.295	0.455	0.392	0.567	0.506	0.348	0.39	0.387	0.425	0.253	0.379	0.347481	0.248	0.328	0.471	0.415	0.673	0.435	0.624	0.558	0.726	0.455	0.281	0.482	0.419	0.473	0.545	0.61	0.518	0.492	0.437	0.41
215	188.485	456.126	458.132	222.067	2.00627	8886.83	1	1	0.579	0.472	0.46	0.381	0.658	0.643	0.58	0.604	0.846	0.723	0.883	0.83	0.731	0.996	0.627	0.637	0.24	0.538	1.014	0.95	0.477	0.326	0.396	0.375	0.53	0.729	0.545	0.762	0.35	0.361	0.77	0.626	1.648	1.541	1.361	0.463	0.21	0.209	0.161	0.198	0.255
216	190.914	407.139	409.145	173.08	2.00638	6828	1	1	1.085	1.0404	1.109	1.062	1.189	1.036	1.023	1.019	0.815	0.973	0.886	1.06701	1.213	1.679	1.1	0.768	1.102	1.29668	1.235	1.33218	0.746	0.863895	0.821	0.937	1.237	1.341	0.71	1.005	1.166	1.018	1.005	0.944	1.483	1.305	1.551	0.856	0.875	1.13	1.456	1.241	1.081
217	192.384	366.111	368.118	132.053	2.00663	3.6649e+06	1	1	0.731	0.811	0.655	0.609	0.953	0.917	0.907	0.849	0.726	0.648	0.837	0.793	0.857	0.942	0.854	0.848	0.8	0.824	0.863	0.919	0.788	0.801	0.695	0.713	0.958	1.138	0.746	0.794	0.502	0.491	0.844	0.541	0.917	0.912	0.825	0.73	0.631	0.614	1.018	1.013	0.832
218	193.95	414.122	416.128	180.063	2.00652	297410	1	1	0.565	0.258	0.588	0.401	0.721	0.323	0.404	0.256	0.444	0.505	0.696	0.445	0.884	0.435	0.74	0.351	0.399	0.324	0.45	0.475434	0.69	0.543	0.873	0.483	0.916	0.498	0.843	0.662	2.402	1.739	0.506	0.873	0.318	0.445	0.788	0.906	0.359	0.425	0.431	0.651	0.312
219	196.05	422.185	424.192	188.127	2.00656	28663.1	1	1	0.481	0.579	1.066	1.111	0.639	0.587	0.597	0.611	0.819	0.762	0.697	0.656	0.523	0.604	0.874	0.935	0.638	1.136	0.62	0.612	0.633	0.678	0.464	0.409	0.853	1.126	0.818	0.972	0.492	0.512	0.909	0.45	0.839	0.825	0.728	0.516	0.925	0.936	0.826	0.726	1.201
220	196.21	468.143	470.15	234.085	2.00652	31539.4	1	1	0.83	0.665	0.937	0.798	0.638	0.575	0.584	0.404	0.684	0.376	0.562	0.367	0.688	0.721	0.705	0.425	0.45	0.301	0.677	0.576	0.593	0.199	0.737	0.171	0.842	1.058	0.562	0.576	0.595	0.616	0.529	0.417	0.665	0.661	0.607	0.738	0.513	0.554	0.619	0.653	0.526
221	196.846	414.119	416.126	180.061	2.00659	301025	1	1	0.554	0.263	0.582	0.4	0.742	0.326	0.398	0.26	0.438	0.499	0.692	0.455	0.884	0.442	0.728	0.343	0.418	0.351	0.443	0.374	0.696	0.548	0.872	0.512	0.909	0.488	0.852	0.671	2.448	1.798	0.5	0.871	0.348	0.34	0.786	0.906	0.347	0.328	0.434	0.438	0.319
222	196.954	718.761	720.769	969.405	2.00823	1192	2	2	1.392	1.141	1.416	2.52869	2.186	1.086	2.095	2.90598	2.054	2.63005	1.496	1.48348	2.344	1.332	2.21	2.67809	1.422	2.10943	2.067	1.94015	1.731	1.24074	1.825	1.63787	2.13	3.45892	2.242	0.64	3.59	2.261	1.307	2.013	1.334	9.99	2.627	2.479	1.5	7.33	1.28	1.161	1.158
224	198.846	454.127	456.134	220.069	2.00633	5789.44	1	1	0.416	0.463	0.773	0.874	1.343	1.271	1.015	1.069	1.222	1.135	0.625	0.571	0.953	1.308	0.483	0.381	0.106	0.604	0.934	1.078	0.187	0.236	0.318	0.379	1.11	1.368	1.168	1.399	0.74	0.849	0.815	0.784	1.024	1.211	1.03	0.974	0.519	0.624	1.125	1.433	0.173
225	198.925	558.163	560.17	324.105	2.00655	3385.79	1	1	0.779	0.952	0.34	0.312	2.588	1.797	0.831	0.692	1.412	1.392	0.413	0.37	1.179	1.121	0.382	0.373	0.741	0.484	0.676	0.624	2.016	1.872	2.269	2.00591	0.507	0.787	0.688	0.921	1.22	1.226	0.424	0.741	0.659	0.77	0.656	0.702	0.437	0.686	0.245	0.258	0.242
231	200.763	553.183	555.189	319.125	2.00609	2973.5	1	1	0.552	0.432	0.69	0.634	0.728	0.459	0.499	0.359	0.512	0.488	0.678	0.447	0.881	0.528	0.789	0.423	0.463	0.413	0.577	0.43	0.731	0.474	0.856	0.43	0.913	0.586	0.925	0.78	2.211	1.651	0.53	0.839	0.42	0.462	0.758	0.889	0.523	0.45	0.458	0.557	0.453
232	201.188	567.175	569.181	333.116	2.00639	3435.69	1	1	0.687	0.749	0.375	0.467	0.63	0.705	0.474	0.554	0.764	0.601	0.582	0.379	0.387	0.417	0.432	0.329	0.488	0.287	0.655	0.514	0.76	0.76	0.946949	0.424	0.764	0.788	0.711	0.505	0.75	0.767	0.443	0.452	0.382	0.252	0.358	0.725	0.515	0.547	0.451	0.342	0.361
233	201.519	539.181	541.187	305.122	2.00615	2893.52	1	1	1.347	1.65097	0.562	0.41	0.17	0.17	0.871	0.808	0.651928	0.790636	1.086	2.42939	0.655759	0.17	1.854	1.47193	1.169	1.64285	1.224	0.17	0.873022	0.986564	1.21517	0.17	1.745	1.04	1.686	0.17	1.36	1.089	1.354	2.085	0.773	0.546	0.864	1.01808	1.357	1.434	1.725	1.612	1.356
234	201.8	694.105	696.112	460.046	2.00768	4130	1	1	0.189	0.352	0.211	0.229	0.234	0.222211	0.244	0.255	0.224	0.216	0.196	0.196	0.322	0.423	0.203	0.296	0.504	0.267	0.204	0.1	0.221	0.283	0.225	0.278	0.292	0.342	0.207	0.237	0.29	0.263	0.295	0.282	0.236	0.23	0.233	0.23	0.314	0.338	0.225	0.264431	0.204
235	201.876	347.055	349.061	225.994	2.00599	2721.83	2	2	1.187	1.55732	1.066	1.581	1.33	1.239	1.282	1.276	1.539	1.684	1.071	1.019	1.85	2.357	0.993	1.68162	2.436	2.17796	1.104	1.10721	1.263	1.017	1.501	1.964	1.368	1.784	1.429	1.272	1.25	1.343	1.743	1.412	1.389	1.279	1.27	1.113	1.643	2.222	1.642	1.126	1.337
238	202.853	471.143	473.149	237.085	2.00608	13082.9	1	1	2.09	0.828	1.848	1.337	3.382	0.797	0.628	0.554	0.753	1.381	2.768	0.75	4.563	1.202	2.826	0.541	0.562	0.777	0.46	0.451	2.046	1.358	3.998	1.456	3.293	0.712	4.013	1.481	4.742	3.87	0.754	0.902	1.169	1.25	3.751	3.956	0.432	0.426	0.502	0.554	0.422
240	203.238	404.127	406.134	170.069	2.00712	2210	1	1	1.324	1.104	0.963	1.115	1.18	1.641	0.19938	0.3	1.101	1.161	1.691	1.311	0.799	0.674	0.645	0.5	1.845	1.518	1.3	0.976	0.465	0.396879	0.708	0.76	0.551	0.535	0.211646	0.3	0.147711	0.217065	0.553	0.231508	0.643	0.48	0.709	1.052	2.613	2.612	0.557386	0.543	1.128
241	203.587	576.174	578.181	342.116	2.00681	2290.57	1	1	0.467	0.689	0.143	0.249411	6.886	1.909	0.351	0.499	0.674	1.244	0.325	0.687	0.713	0.725357	0.388	0.470601	0.512	0.612	0.684	0.622	0.867	1.416	0.927	1.315	0.412	0.503	0.491	0.669	0.86	0.874	0.433	0.411	0.407	0.378	0.4	0.44	0.513	0.796	0.113	0.255	0.163
242	203.69	363.068	365.074	258.019	2.00668	2710.85	2	2	0.635	0.788	0.708	0.802	0.582	0.579	0.541	0.501	0.807	0.478	0.54	0.724	0.699	0.803	0.793	0.608	0.797	0.908	0.786	0.705	0.941	0.819	0.882	0.843	0.8	0.793	0.768	0.807	0.673	0.602	0.609	0.617	0.525	0.506	0.549	0.779	0.773	0.571	0.582	0.887	0.784
244	204.172	436.201	438.207	202.143	2.00661	8795.45	1	1	0.537	0.524	0.721	0.721	0.753	0.732	0.678	0.658	0.759	0.673	0.541	0.472	0.642	0.721	0.869	0.759	0.666	0.665	0.661	0.617	0.999	0.827	0.912	0.828	0.73	0.808	0.828	0.765	0.603	0.61	0.787	0.371	0.869	0.872	0.749	0.582	0.736	0.689	0.8	0.763	0.627
245	204.2	414.119	416.125	180.06	2.0066	574928	1	1	0.554	0.265	0.593	0.403	0.737	0.332	0.41	0.268	0.421	0.497	0.674	0.463	0.867	0.45	0.731	0.349	0.441	0.364	0.456	0.394	0.681	0.555	0.876	0.533	0.925	0.485	0.862	0.671	2.422	1.867	0.536	0.884	0.341	0.324	0.751	0.899	0.37	0.317	0.406	0.426	0.323
247	206.397	397.142	399.149	163.084	2.00657	10691.4	1	1	0.381	0.414	0.633	0.641	0.757	0.582	0.719	0.619	0.748	0.606	0.379	0.257	0.678	0.499	0.926	0.596	0.775	0.81	1.069	1.016	0.861	0.893	0.744	0.723	0.902	0.914	1.085	1.144	0.249	0.216	0.659	0.625	0.644	0.713	0.712	0.597	0.389	0.42	0.863	0.889	0.456
249	207.559	535.186	537.192	301.127	2.00688	2395.33	1	1	0.901	1.041	0.631	0.779	0.705	0.566	0.433	0.522	0.605	0.579	0.773	0.714	0.439	0.624	0.842	0.787	1.335	0.908	0.429	0.506	0.581	0.573	0.621	0.868637	1.05	0.908	0.748	0.785	2.258	2.188	0.541	0.504	0.56	0.607	0.594	0.528	1.075	0.993	0.703	0.674	0.83
250	208.27	440.149	442.155	206.09	2.00656	13724.1	1	1	0.714	0.586	1.565	1.362	0.725	0.635	1.225	1.21	0.821	0.643	0.707	0.558	0.899	0.877	0.661	0.561	0.524	0.697	1.237	1.039	0.1	0.112	0.333	0.407	1.64	1.569	0.625	0.642	1.028	0.988	0.772	0.774	1.219	1.245	1.198	0.969	0.842	0.943	0.306	0.271	0.342
252	212.471	380.317	382.325	146.258	2.0083	377468	1	1	0.954	9.99	0.9	0.891508	0.867	0.933176	0.888	0.900649	0.88	0.853149	0.812	0.835018	0.849	0.931269	0.941	1.0062	0.924	0.995542	0.953	1.04176	0.976	1.05403	0.957	1.01624	0.88	0.887317	0.791	0.76321	0.757	0.702	0.974	0.717	0.931	0.905	0.919	0.925	1.007	0.918	1.128	1.07	0.826
253	212.899	380.127	382.134	146.069	2.00674	1.78583e+07	1	1	0.825	0.992	0.784	0.82	0.817	0.878	0.765	0.88	0.749	0.886	0.68	0.77	0.747	0.805	0.897	1.04	0.9	1.05	0.904	0.932	0.98	0.948	0.928	0.9	0.753	0.845	0.56	0.6	0.576	0.561	0.844	0.514	0.894	0.864	0.805	0.846	0.935	0.951	1.154	1.122	0.799
254	213.841	380.595	382.603	146.537	2.00814	1.13442e+06	1	1	0.826	0.91	0.772	0.72	0.736	0.777	0.738	0.649367	0.77	0.63185	0.697	0.646742	0.775	0.724561	0.849	0.831834	0.869	0.84839	0.912	0.819	0.986	0.911613	0.917	0.849355	0.705	0.863	0.48	0.6	0.518	0.531	0.799	0.42	0.807	0.865	0.756	0.772	0.933	0.965	1.152	1.142	0.712
256	218.814	321.09	323.097	87.0318	2.00653	85199.2	1	1	0.525	0.512	0.545	0.515	0.707	0.619	1.96	1.629	0.685	0.558	0.997	0.924	0.683	0.691	2.132	1.943	0.526	0.369	1.163	1.165	1.146	1.035	0.77	0.746	1.197	1.372	0.593	0.599	0.42	0.438	1.477	1.258	0.799	0.763	0.733	0.815	0.442	0.391	0.924	0.987	1.47
259	220.966	317.132	319.136	83.0733	2.00482	6778	1	1	0.959	0.846	1.025	0.844	0.961	0.854	0.904	0.838	0.928	0.896	0.962	0.867	0.99	0.818	0.944	0.807	0.974	0.815	0.962	0.854	0.922	0.815	0.947	0.838	0.892	0.844	0.971	0.883	0.909	0.938	0.85	0.91	0.884	0.867	0.92	0.852	0.859	0.825	0.863	0.797	0.926
260	221.268	438.132	440.139	204.074	2.00659	114384	1	1	1.013	1.585	0.854	1.093	0.719	0.647	0.57	0.486	1.021	1.018	0.614	0.541	0.857	1.116	0.696	0.982	0.487	0.687	0.641	0.728	0.577	0.815	0.973	1.326	0.788	0.929	0.511	0.524	0.488	0.489	0.593	0.473	0.755	0.708	0.677	0.907	0.906	0.919	0.658	0.666	0.499
261	221.303	364.145	366.151	130.086	2.00586	6464.19	1	1	0.396	0.604	0.449	0.559	0.239	0.318	0.24	0.296	0.12	0.347	0.327	0.414	0.437	0.384	0.364	0.414	0.503	0.336	0.26	0.407	0.12	0.201913	0.29	0.481	0.259	0.518	0.279	0.534	0.46	0.53	0.365	0.174	0.333	0.331	0.35	0.368	0.512	0.54	0.44	0.441	0.415
262	221.632	482.159	484.165	248.1	2.00653	21251.4	1	1	0.801	0.863	0.886	0.979	0.878	0.676	0.597	0.53	1.049	0.995	0.779	0.769	0.866	0.701	0.754	0.865	0.614	0.609	0.721	0.843	0.522	0.578	0.575	0.591	0.884	1.029	0.507	0.402	0.539	0.53	0.578	0.429	1.32	1.469	1.321	0.745	0.522	0.49	0.612	0.577	0.481
263	221.7	385.089	387.095	151.031	2.00597	16960	1	1	0.466	0.471	0.499	0.513	0.611	0.595	1.736	1.6721	0.615	0.583	0.937	0.852278	0.617	0.627	1.847	1.6864	0.491	0.288	1.077	0.784	1.073	1.02825	0.744	0.72	1.205	1.23	0.542	0.511	0.374	0.356	1.464	1.13	0.784	0.714	0.686	0.819	0.356	0.364	0.918	0.832	1.445
264	222.172	510.19	512.196	276.132	2.00628	18439.6	1	1	1.965	0.928	2.175	2.201	2.827	0.854	0.534	0.66	0.669	2.233	2.181	1.616	2.574	0.876	2.516	0.952	0.397	0.681	0.596	1.218	1.652	1.848	1.557	1.32	2.126	0.687	2.874	2.318	4.086	2.602	0.564	1.99	1.134	1.105	2.84	3.572	0.229	0.215	0.21	0.222	0.202
265	222.208	417.122	419.128	183.064	2.00583	7030.29	1	1	0.577	0.351	0.442	0.275	0.254	0.244	0.213	0.232	0.209	0.222	0.228	0.205	0.273	0.25	0.185	0.215	0.206	0.232	0.229	0.224	0.21	0.235	0.246	0.243	0.182	0.296	0.133	0.189	0.161	0.174	0.203	0.557	0.35	0.326	0.195	0.255	0.267	0.314	0.284	0.36	0.208713
266	222.342	594.208	596.215	360.15	2.00647	7986.88	1	1	0.651	0.592	0.582	0.496	0.59	0.497	0.574	0.464	0.58	0.506	0.586	0.452	0.661	0.673	0.617	0.589	0.674	0.654	0.69	0.579	0.978	0.801	0.998	0.952	0.726	0.745	0.666	0.732	2.544	2.05	0.632	0.696	0.543	0.523	0.486	0.611	0.653	0.617	0.868	0.799	0.659
267	222.506	455.148	457.154	221.089	2.0065	103603	1	1	0.55	0.598	0.582	0.506	0.571	0.481	0.539	0.413	0.568	0.441	0.557	0.467	0.719	0.69	0.626	0.553	0.616	0.607	0.686	0.578	0.952	0.814	0.989	0.83	0.78	0.777	0.668	0.751	2.557	2.166	0.688	0.691	0.537	0.533	0.508	0.693	0.64	0.639	0.834	0.802	0.665
268	223.044	396.111	398.117	162.052	2.00628	23501.9	1	1	0.682	0.582	0.628	0.509	1.069	0.56	0.585	0.435	0.606	0.539	0.617	0.447	0.782	0.667	0.611	0.608	0.707	0.66	0.631	0.687	0.992	0.875	0.988	0.878	0.816	0.782	0.771	0.774	2.503	2.19	0.675	0.85	0.516	0.586	0.627	0.75	0.675	0.613	0.828	0.8	0.678
270	223.575	409.154	411.16	175.095	2.00659	1.21334e+06	1	1	0.847	0.948	0.675	0.632	0.743	0.694	0.604	0.561	0.669	0.611	0.805	0.764	0.598	0.621	0.952	0.908	0.87	0.802	0.923	0.964	0.938	0.936	0.938	0.883	0.525	0.605	0.823	0.876	0.734	0.713	0.687	0.36	0.926	0.925	0.868	0.702	1.052	1.075	0.763	0.759	0.703
271	223.729	693.103	697.115	225.993	4.01266	2506.8	1	2	1.242	1.72	1.189	1.197	1.302	1.546	1.44	0.714	1.404	1.572	1.032	1.238	2.176	2.59	1.24	1.49	3.141	1.257	1.207	1.242	1.173	1.397	1.599	1.705	1.734	2.391	1.316	1.514	1.423	1.572	1.991	1.514	1.322	1.296	1.25	1.262	1.787	2.006	1.511	1.511	1.289
272	225.199	510.153	512.16	276.095	2.0064	12618.5	1	1	0.759	0.93	0.903	0.914	1.006	0.906	0.749	0.635	1.056	0.883	1.008	0.867	1.568	1.649	0.659	0.626	0.117	0.656	0.801	1	0.213	0.189	0.354	0.278	1.085	1.247	0.89	0.886	1.091	1.005	1.028	0.954	1.03	1.028	0.96	0.746	0.222	0.229	0.125	0.124	0.14
274	226.317	318.076	320.085	84.018	2.00881	4141	1	1	0.594	0.709	1.274	0.63	0.705	0.517	0.669	0.491	0.607	0.5	0.651	0.541	0.918	0.765	0.746	0.586	0.816	0.747	0.841	0.698	1.121	0.859	1.144	0.947	0.967	0.92	0.74	0.829	3.06	2.442	0.81	0.765	0.669	0.599	0.61	0.812	1.124	0.717	0.942	0.917	0.808
275	227.184	477.131	479.137	243.072	2.00651	5245	1	1	0.563	0.589	0.617	0.472	0.593	0.533	0.553	0.474	0.618	0.493	0.577	0.497	0.678	0.664	0.598	0.544	0.622	0.657	0.683	0.762	0.987	0.658	0.994	0.893	0.769	0.822	0.721	0.763	2.495	2.082	0.673	0.633	0.531	0.533	0.524	0.701	0.612	0.594	0.8	0.795	0.699
279	231.051	576.174	578.181	342.116	2.00653	14519.6	1	1	0.258	0.224	0.107	0.1	9.99	1.90914	0.1	0.1	0.147	0.119	0.125	0.1	0.404	0.1	0.13	0.1001	0.713	0.1	0.915	0.1	0.11	0.144	0.165	0.1	0.1	0.1	0.1	0.1	0.196	0.188	0.1	0.254	0.151	0.204	0.244	0.1	0.147	0.392	0.1	0.131	0.1
280	231.97	647.712	649.715	413.654	2.00274	1874	1	1	1.147	1.39	1.047	1.466	1.175	1.148	1.048	1.737	1.091	1.305	1.101	1.404	1.133	1.512	1.209	1.34	1.384	1.41	0.993	6.4	0.982	1.209	1.068	1.451	0.941	1.382	1.085	1.251	1.279	1.427	1.007	1.32	1.047	1.225	1.115	1.273	1.176	9.99	1.202	1.487	1.241
282	232.901	461.104	463.111	227.046	2.0066	2702	1	1	1	0.551	0.84	0.369	0.527	0.427	0.777	0.368	0.534	0.374	0.41	0.356	0.52	0.511	0.465	0.53	0.747	0.496	0.807	0.428	0.865	0.474	0.716	0.499	0.35	0.337	0.486	0.447	0.287	0.356	0.722	0.208	0.666	0.637	0.459	0.525	0.516	0.498	1.625	1.549	0.891
283	233.337	422.136	424.144	188.078	2.00729	2332	1	1	1.703	2.085	0.896	0.84	0.807	0.773	0.377	0.459	0.856	0.66	1.288	1.234	0.771	0.815	0.938	0.952	1.463	1.01	0.893	0.981	0.817	0.729	0.759	0.674	0.642	0.682	0.592	0.546	1.501	1.412	0.582	0.57	0.647	0.6	0.555	0.874	2.025	2.108	0.597	0.474	0.845
284	233.469	399.104	401.11	165.045	2.00646	179965	1	1	0.662	0.745	0.639	0.635	0.524	0.578	0.456	0.42	0.464	0.461	0.571	0.553	0.691	0.715	0.655	0.702	0.704	0.549	0.547	0.624	0.55	0.572	0.513	0.621	0.565	0.711	0.504	0.639	0.42	0.445	0.57	0.33	0.6	0.646	0.574	0.594	0.704	0.686	0.839	0.803	0.587
286	233.935	576.114	578.119	342.055	2.00546	2080	1	1	0.62	0.62	0.62	0.62	0.522	0.914	0.644	0.705	1.386	1.538	0.929	0.666	0.715	0.619	1.124	0.873	0.607	0.816	0.891	1.045	1.176	1.583	0.54	0.606797	0.531	0.62	1.035	1.929	0.873	0.738	0.797	0.458	0.62	0.227	0.62	0.553	0.62	0.333	0.799	0.903	0.824
288	234.495	492.144	494.149	258.086	2.00542	2190	1	1	0.732	0.661	0.859	0.666	0.729	0.567	0.761	0.925	0.468	0.526	1.025	0.616	0.971	0.713	0.714	0.576485	0.72	0.832	0.876	0.869	0.703	0.746	0.845	0.719	1.157	1.316	0.819	0.759	0.621	0.782	0.7	0.571	0.772	0.674	0.829	1.487	0.691	0.63	0.639	0.977	0.613
289	234.941	496.139	498.146	262.081	2.00677	3316	1	1	0.435	0.514	0.496	0.287	0.974	1.207	0.511	0.364846	0.801	0.66	0.577	0.558	1.086	0.98	0.416	0.517311	0.334	0.639	0.634	0.684	0.451	0.1001	0.532	0.363	0.43	0.592	0.991	1.193	0.377	0.339	0.588	0.728	1.259	1.025	1.081	0.381	0.1001	0.275	0.467	0.237	0.1001
290	235.028	734.245	736.252	500.187	2.00657	2838	1	1	0.594	0.6	0.6	0.6	0.661	0.6	0.6	0.766808	0.778	0.6	0.511	0.6	0.736	0.524	0.675	0.342647	0.6	0.475	0.6	0.75	0.698	0.518	0.926	0.468999	0.737	0.548	0.807	0.602304	2.152	1.431	0.539	0.736	0.6	0.483	0.695	0.951	0.6	0.405	0.6	0.643	0.766808
294	236.05	694.104	696.111	460.046	2.00719	3686	1	1	0.179	0.335	0.335	0.235	0.25	0.28	0.259	0.271	0.234	0.236	0.186	0.325	0.328	0.413	0.209	0.306	0.498	0.269	0.207	0.228	0.227	0.294	0.228	0.231	0.272	0.273	0.217	0.341	0.256	0.263	0.307	0.28	0.338	0.22	0.224	0.234	0.365	0.328	0.282	0.264	0.227
299	237.1	396.121	398.128	162.063	2.0069	6180	1	1	0.561	1.022	0.739	0.98	0.792	1.099	0.821	1.119	0.404	0.4	0.564	0.656	0.96	1.289	0.334	0.272	0.183	0.697	0.683	0.775	0.415	0.467	0.403	0.455	0.526	0.831	0.362	0.473	1.212	1.156	0.411	0.317	1.029	0.901	0.832	0.402	0.231	0.195	0.223	0.269	0.263
300	237.395	388.107	390.113	154.049	2.00657	22416.5	1	1	0.282	0.309	1.069	1.166	0.913	0.728	1.152	1.067	0.676	0.745	0.694	0.623	1.131	1.07	0.582	0.526	0.601	0.541	0.709	0.828	0.479	0.509	0.629	0.504	1.048	1.077	1.356	1.652	0.557	0.705	0.808	0.594	0.922	1.083	1.133	0.469	0.599	0.598	0.579	0.635	0.345
301	237.576	640.229	642.234	812.341	2.00558	2382	2	2	1.062	1.379	0.903	1.273	1.105	1.123	0.997	1.368	0.955	1.242	0.806	1.445	0.846	1.337	0.901	1.166	0.913	1.085	0.883	0.62	0.946	1.003	0.98	1.099	0.987	1.387	0.832	1.039	0.905	1.277	1.446	1.31	0.965	1.618	0.947	0.854	1.003	1.108	0.969	1.136	0.79
302	237.576	504.141	506.148	270.083	2.00668	6242.38	1	1	0.359	0.376	0.421	0.449	0.747	0.652	0.657	0.559	0.491	0.531	0.571	0.573	0.609	0.604	0.728	0.618	0.644	0.744	0.73	0.735	0.501	0.537	0.627	0.615	0.749	0.819	0.578	0.655	0.818	0.914	0.5	0.454	0.663	0.627	0.758	0.806	0.579	0.515	0.766	0.806	0.52
303	237.632	647.713	649.715	827.309	2.00271	2315.43	2	2	1.147	1.39	1.047	1.466	1.175	1.148	1.048	1.539	1.091	1.305	1.101	1.404	1.133	1.648	1.209	1.269	1.384	1.382	0.993	6.4	0.982	1.209	1.068	1.451	0.941	1.382	1.085	1.251	1.279	1.265	1.007	1.32	1.047	1.225	1.115	1.273	1.176	9.99	1.202	1.555	1.241
305	238.125	639.727	641.734	811.338	2.00651	6486	2	2	1.962	2.913	1.926	2.728	2.023	2.472	1.934	2.354	2.222	2.752	1.952	2.98	1.856	2.41	2.037	2.458	1.786	2.506	1.81	1.753	1.898	2.125	1.744	2.684	1.893	2.449	2.045	2.388	2.025	2.585	2.719	2.631	1.869	2.272	2.012	1.898	2.061	2.992	1.929	2.427	2.053
306	238.125	639.727	641.734	405.669	2.00678	6034	1	1	1.962	2.913	1.926	2.728	2.023	2.472	1.934	2.586	2.222	2.752	1.952	2.749	1.856	2.41	2.037	2.458	1.786	2.506	1.81	1.753	1.898	2.125	1.744	2.684	1.893	2.449	2.045	2.388	2.025	2.585	2.719	2.631	1.869	2.272	2.012	1.898	2.061	2.992	1.929	2.427	2.053
307	239.088	661.228	663.233	427.169	2.00507	2604	1	1	0.596	0.464	0.495	0.556	0.585	0.652	0.642	1.014	0.725	0.91	0.652	0.523	0.876	0.771	0.588	0.561	0.363	0.711	0.627	0.492	0.762	0.709	0.828	0.792	0.803	0.904	0.887	0.961	0.668	0.53	0.791	0.542	0.795	0.62	0.747	0.658	0.535	0.573	0.658	0.765	0.648
312	239.448	553.183	555.189	319.124	2.00614	3264.65	1	1	0.56	0.528	0.685	0.499	0.767	0.372	0.494	0.438	0.512	0.666	0.693	0.54	0.952	0.495	0.707	0.503	0.487	0.57	0.55	0.509	0.757	0.664	0.875	0.654	0.884	0.659	0.91	0.632	2.203	1.621	0.53	0.866	0.435	0.512	0.743	0.902	0.415	0.456	0.504	0.65	0.379
313	239.512	414.121	416.128	180.063	2.00655	598247	1	1	0.51	0.288	0.563	0.346	0.654	0.353	0.465	0.296	0.512	0.43	0.618	0.473	0.742	0.492	0.645	0.375	0.525	0.389	0.549	0.449	0.755	0.558	0.896	0.564	0.783	0.616	0.726	0.629	2.497	2.008	0.595	0.724	0.414	0.422	0.655	0.756	0.478	0.443	0.578	0.593	0.451
315	240.975	307.121	309.128	73.0632	2.00671	6268.7	1	1	1.086	0.629	0.794	0.489	0.757	0.535	0.591	0.642	0.434	0.804	0.812	0.97	0.781	0.678	0.999	0.873	0.734	1.327	0.698	0.762	0.987	1.057	1.163	0.845	0.9	1.021	0.8	0.93	0.756	0.784	0.692	1.674	0.678	0.625	0.752	0.849	0.868	0.7	0.854	0.811	0.643
316	241.031	438.133	440.139	204.074	2.00655	96484	1	1	1.013	0.564	0.823	0.363	0.718	0.633	0.575	0.585	1.016	0.74	0.612	0.46	0.864	0.682	0.696	0.202	0.485	0.313	0.641	0.533	0.589	0.1	0.995	0.208	0.78	0.868	0.516	0.56	0.49	0.465	0.599	0.472	0.741	0.689	0.657	0.907	0.927	0.933	0.655	0.672	0.494
318	242.424	551.18	553.183	317.122	2.00236	4462.67	1	1	1.32485	1.276	1.63873	1.724	0.882	1.12937	0.501776	0.62	0.681	1.14	0.821	1.46947	0.887	1.22	1.187	0.806472	0.62	0.999186	0.62	0.391299	2.03258	1.25026	0.478	1.045	0.975	0.931004	0.781	0.909	0.322	0.356	0.62	0.62	0.62	0.811671	0.888	1.018	0.769754	0.528	0.62	0.546	0.62
321	243.015	272.034	274.039	37.9759	2.00429	59341.8	1	1	3.674	2.18	3.742	2.719	2.761	2.319	2.21	1.883	2.331	1.835	1.948	1.788	3.714	2.914	3.286	3.109	2.164	3.52	2.844	3.092	4.299	4.762	4.164	4.33	3.604	3.685	3.501	3.02	3.602	2.816	2.584	1.53126	2.86	2.622	3.009	3.5	1.933	1.645	3.709	3.187	2.715
322	243.037	302.025	304.029	67.9666	2.00386	4746	1	1	5.93699	9.99	9.99	1.88865	4.25	9.99	4.379	9.99	4.69008	9.99	4.7764	9.99	9.99	9.99	4.24977	9.99	5.07	9.99	3.85332	1.51	9.99	9.99	9.99	9.99	9.99	9.99	9.99	9.99	4.69426	4.993	3.522	3.003	4.803	9.99	4.12136	9.99	3.685	4.575	9.99	9.99	4.655
323	243.192	270.034	272.039	35.9757	2.00486	26684	1	1	2.857	2.14216	5.14177	0.776	3.425	1.70394	2.265	2.33867	3.70344	2.758	3.74571	1.85312	2.00397	2.64303	2.74084	1.188	2.327	0.967814	2.694	3.25204	1.41154	2.03269	0.580502	1.89624	0.743337	2.61651	3.64368	2.30548	3.53195	2.556	4.56	3.996	3.987	4.197	3.55	2.81698	3.487	3.118	3.162	1.51909	2.59
324	243.516	398.126	400.133	164.068	2.00666	48779.6	1	1	1.28	1.121	1.35	1.028	1.795	1.401	0.831	0.59	1.072	0.927	1.489	1.128	0.996	0.786	1.397	1.119	1.203	1.096	1.134	1.05	1.74	1.354	1.391	1.169	1.595	1.389	1.411	1.522	0.343	0.1	0.709	0.69	1.474	1.52	1.788	1.501	1.215	1.155	1.839	1.85	1.777
325	244.823	414.121	416.128	180.063	2.0066	1.23698e+06	1	1	0.501	0.277	0.568	0.33	0.653	0.338	0.472	0.263	0.526	0.422	0.582	0.352	0.72	0.457	0.644	0.321	0.52	0.371	0.562	0.39	0.788	0.541	0.901	0.508	0.778	0.536	0.656	0.585	2.524	2.029	0.602	0.723	0.426	0.452	0.625	0.702	0.496	0.494	0.629	0.646	0.457
326	245.256	292.533	294.54	116.95	2.00713	3915	2	2	1.079	1.154	1.106	0.783	0.835	0.966	0.884	0.944174	0.779	1.019	0.906	0.875	0.982	1.166	0.917	0.905	0.826	0.937	0.851	0.983056	0.836	1.082	0.983	1.094	0.878	1.052	0.819	1.024	0.764	0.969	0.853	1.378	0.952	1.032	0.785	0.907	0.863	0.907	0.995	1.055	0.939
327	245.671	683.149	685.154	449.091	2.00494	13487.4	1	1	0.55	0.55	0.55	0.55	0.434	0.55	0.55	0.55	0.55	0.55	0.524	0.55	0.556	0.421	0.55	0.55	0.55	0.329	0.476	0.294	0.433	0.43083	0.677	0.55	0.485	0.55	0.426	0.55	1.131	0.786	0.424	0.55	0.55	0.245	0.462	0.529	0.428	0.374	0.55	0.688	0.55
328	245.786	317.131	319.137	83.0723	2.00654	6186	1	1	0.945	0.919	0.953	0.768	0.92	0.846	0.92	0.841	0.912	0.861	0.971	0.854	0.983	0.787	0.958	0.791	0.945	0.842	0.957	0.846	0.948	0.843	0.958	0.825	0.939	0.869	0.931	0.897	0.897	0.885	0.845	0.818	0.869	0.803	0.869	0.859	0.874	0.828	0.859	0.81	0.916
330	246.861	414.122	416.128	180.063	2.00662	2.18241e+06	1	1	0.5	0.251	0.571	0.26	0.638	0.316	0.468	0.263	0.525	0.372	0.576	0.352	0.676	0.415	0.626	0.321	0.522	0.346	0.561	0.36	0.781	0.508	0.892	0.493	0.777	0.522	0.642	0.512	2.506	2.03	0.603	0.721	0.428	0.451	0.614	0.687	0.5	0.501	0.628	0.649	0.468
331	247.306	753.164	755.165	519.105	2.00074	7450	1	1	1.386	1.326	1.568	1.418	1.422	1.336	1.513	1.546	1.407	1.439	1.3	1.323	1.511	1.51	1.447	1.32	1.42	1.551	1.578	1.438	1.618	1.542	1.506	1.39626	1.697	1.552	1.6	1.228	1.492	1.37	1.299	1.256	1.425	1.42	1.425	1.481	1.473	1.367	1.63	1.523	1.343
333	249.585	299.049	301.057	129.982	2.00727	4629.72	2	2	1.14	1.183	1.047	1.021	0.815	0.983	0.91	1.156	0.833	1.032	1.025	1.056	1.033	1.047	0.905	1.047	0.882	1.064	0.869	1.076	1.003	1.093	0.956	1.106	0.934	1.053	0.918	1.091	0.726	0.89	0.915	1.623	1.111	0.885	0.838	0.913	0.867	0.86	0.972	1.106	0.905
334	250.272	290.045	292.051	111.973	2.00689	54921.1	2	2	1.082	0.948	1.035	0.845	0.762	0.922	0.835	0.831	0.783	0.965	0.901	0.971	0.942	1.075	0.856	1.019	0.77	0.895	0.853	1.046	0.901	1.012	0.907	0.917	0.846	1.087	0.822	0.998	0.706	0.918	0.851	1.422	1.025	0.934	0.807	0.917	0.79	0.844	0.968	0.912	0.905
335	250.276	261.545	263.552	54.9742	2.00667	40979.2	2	2	1.181	1.045	1.133	0.887	0.845	0.958	0.875	0.85	0.892	0.959	0.96	1.002	1.032	1.111	0.892	1.107	0.827	0.987	0.874	1.099	0.924	1.069	0.943	1.007	0.878	1.114	0.884	1.038	0.79	0.961	0.883	1.545	1.063	1.023	0.844	1	0.845	0.845	0.999	0.99	0.876
336	250.324	282.059	284.065	96.0004	2.00662	153260	2	2	1.05	0.981	0.967	0.801	0.796	0.878	0.886	0.832	0.785	0.888	0.882	0.981	0.942	1.12	0.844	1.042	0.831	0.977	0.812	1.009	0.842	1.022	0.872	0.903	0.832	1.048	0.808	0.984	0.705	0.918	0.827	1.457	0.975	0.961	0.776	0.854	0.824	0.81	0.943	0.953	0.849
337	250.429	468.144	470.149	234.085	2.00586	4524	1	1	0.608	0.955	0.888	0.83	1.434	1.69977	0.778	0.634837	0.836	1.071	0.606	0.47	1.043	1.352	0.676	0.804015	0.747	0.649	0.753	0.941357	1.086	2.109	1.022	0.5	1.146	0.918	1.266	1.067	0.802	0.794	0.81	0.627	1.1	1.307	1.072	0.712	0.627	0.546	0.735	0.799	0.89
338	250.445	291.064	293.07	114.01	2.00675	58533.7	2	2	1.003	0.958	0.938	0.772	0.845	0.901	0.855	0.841	0.771	0.873	0.853	0.976	0.923	1.179	0.869	1.097	0.8	1.01	0.805	0.929	0.835	1.08	0.849	0.872	0.818	1.054	0.814	1.004	0.734	0.998	0.886	1.466	0.977	0.936	0.771	0.843	0.868	0.801	0.908	1.059	0.882
339	253.965	399.104	401.11	165.046	2.00647	232264	1	1	0.661	0.741	0.641	0.632	0.523	0.561	0.463	0.423	0.461	0.449	0.571	0.517	0.687	0.633	0.642	0.603	0.704	0.534	0.539	0.61	0.548	0.553	0.513	0.589	0.561	0.691	0.502	0.585	0.409	0.439	0.57	0.33	0.595	0.643	0.575	0.594	0.704	0.685	0.833	0.8	0.584
340	255.569	302.572	304.579	137.028	2.00639	8230	2	2	1.074	0.979	1.03	0.842	0.825	0.929	0.906	0.837	0.847	0.959	1.012	0.955253	0.947	1.065	0.858	1.164	0.834	0.956	0.982	1.206	0.865	0.98	0.895	0.964	0.845	1.077	0.868	0.994	0.717	0.934	0.805	1.481	1.044	0.986	0.78	0.959	0.796	0.769	0.961	0.992	0.861
341	255.879	424.117	426.123	190.058	2.00645	11657.4	1	1	0.702	0.761	0.531	0.386	1.281	1.175	0.641	0.393	0.878	0.814	0.668	0.644	1.051	1.178	0.662	0.552	0.432	0.522	0.868	0.829	0.574	0.265	0.616	0.392	0.98	1.191	0.967	1.054	0.72	0.738	0.869	0.797	0.938	0.955	0.947	0.687	0.477	0.494	0.496	0.527	0.624
342	255.934	414.121	416.128	180.063	2.00652	420728	1	1	0.494	0.36	0.565	0.334	0.662	0.39	0.468	0.403	0.53	0.434	0.595	0.445	0.71	0.555	0.656	0.529	0.525	0.506	0.555	0.57	0.799	0.629	0.89	0.691	0.789	0.616	0.707	0.62	2.508	2.052	0.591	0.731	0.424	0.45	0.632	0.71	0.493	0.501	0.64	0.646	0.459
344	257.15	325.085	327.092	91.0267	2.00654	30913.7	1	1	0.89	0.913	0.88	0.846	0.896	0.816	0.839	0.677	0.832	0.752	0.773	0.669	0.824	0.924	0.902	0.933	0.969	1.052	0.88	0.895	1.133	1.094	1.046	0.934	1.035	1.146	0.967	1.038	0.842	0.83	0.739	0.582	0.752	0.787	0.736	0.902	1.191	1.094	0.922	0.874	0.982
345	257.212	353.116	355.123	119.058	2.00638	16477.9	1	1	0.817	0.718	0.844	1.361	1.333	0.612	0.67	0.656	0.799	1.464	0.963	1.31629	1.16	0.912	1.142	0.873	0.869	0.696	0.715	0.92	0.895	0.918	0.922	0.82	1.465	1.052	1.018	1.212	1.279	1.166	0.667	0.614	1.085	1.068	1.598	1.035	0.563	0.543	0.742	0.766	0.621
346	257.65	515.169	517.175	281.111	2.0062	25317.1	1	1	1.393	0.693	2.026	2.597	3.173	0.645	0.538	0.517	0.813	3.422	3.46	2.572	4.3	1.118	3.248	0.847	0.548	0.564	0.575	0.917	1.258	1.292	1.956	1.168	5.03	1.248	2.444	2.398	3.514	3.079	0.392	0.723	1.719	1.853	5.897	4.308	0.268	0.284	0.384	0.374	0.301
347	258.038	392.102	394.108	158.044	2.00658	84866	1	1	0.695	0.638	0.68	0.628	0.574	0.532	0.515	0.525	0.54	0.554	0.532	0.523	0.591	0.573	0.607	0.692	0.616	0.787	0.554	0.638	0.795	0.836	0.78	0.689	0.738	0.781	0.727	0.74	0.678	0.574	0.56	0.584	0.514	0.502	0.575	0.674	0.696	0.686	0.635	0.569	0.601
348	258.336	320.582	322.589	173.048	2.00666	3675.54	2	2	1.198	0.968	1.189	0.887	0.729	0.918	0.805	0.920187	0.758	0.733577	0.987	0.849304	1.012	1.097	0.817	1.04401	0.904	0.959	0.961	1.50293	0.92	1.075	0.991	1.061	0.848	1.247	0.875	0.946	0.907	0.965	0.782	1.365	0.965	1.028	0.864	1.018	0.876	0.858	1.058	0.998	0.891
349	258.44	404.127	406.134	170.069	2.0068	7446.59	1	1	1.309	1.663	1.093	1.067	1.193	1.055	0.151	0.143216	1.061	0.942	1.791	1.74	0.777	0.801	0.768	0.697	2.016	1.226	1.269	1.142	0.341	0.338	0.537	0.557	0.582	0.624	0.149	0.118	0.179	0.188	0.474	0.19	0.423	0.396	0.354	0.964	2.902	2.767	0.473	0.489	1.384
351	258.633	274.051	276.057	39.9926	2.00653	5258	1	1	0.948	0.765	0.989	0.759	0.805	0.825	0.696	0.577	0.69	0.759	0.693	0.751	0.98	1.022	0.847	0.893	0.641	1.04	0.705	0.673	1.142	1.178	1	1.13	1.045	0.838	1.005	0.863	0.97	0.991	0.876	0.679	0.933	0.912	0.831	0.932	0.835	0.846	1.039	1.037	1.046
352	258.642	290.043	292.05	55.9851	2.00684	13996	1	1	1.095	0.942	1.037	0.845	0.788	0.926	0.834	0.833	0.78	0.965	0.901	0.964	0.942	1.071	0.815	1.003	0.797	0.895	0.831	0.995	0.908	0.983	0.915	0.921	0.834	1.103	0.809	0.987	0.687	0.935	0.832	1.417	0.998	0.926	0.809	0.92	0.79	0.83	0.968	0.966	0.906
353	258.642	292.029	294.036	57.9711	2.0063	6452	1	1	1.051	0.951	0.918	0.806	0.792	0.918	0.863	0.831	0.765	0.885	0.882	0.949	0.94	1.149	0.897	1.06	0.726	0.9	0.766	0.997	0.815	0.949	0.906	0.892	0.912	1.084	0.831	1.029	0.77	0.924	0.891	1.466	0.94	0.991	0.764	0.949	0.887	0.841	0.946	0.977	0.892
354	259.574	276.057	278.065	41.999	2.00784	5106	1	1	9.99	2.605	4.856	3.912	2.79	2.065	5.218	2.821	2.966	1.92	2.831	3.68781	1.932	1.78	2.324	2.04909	3.132	1.583	3.646	0.368	2.418	2.249	3.336	1.707	2.376	3.18	2.936	2.111	2.911	1.576	1.69	2.294	9.99	4.756	3.451	2.347	3.978	0.394	9.99	0.313	4.647
355	259.605	424.118	426.124	190.059	2.00647	23492.6	1	1	0.691	0.740033	0.497	0.384	1.291	1.154	0.558	0.393108	0.878	0.86	0.642	0.643581	1.015	1.205	0.584	0.525942	0.369	0.465	0.824	0.864275	0.465	0.274	0.426	0.435092	1.07	1.207	0.953	1.036	0.66	0.724	0.881	0.831	0.919	0.94	0.954	0.687	0.441	0.466	0.276	0.509	0.405
356	259.889	282.058	284.065	95.9998	2.00655	22402.7	2	2	1.065	0.959	0.963	0.8	0.796	0.878	0.885	0.839	0.804	0.874	0.875	0.961	0.941	1.113	0.853	1.017	0.824	0.971	0.796	1.021	0.829	1.015	0.844	0.905	0.833	1.041	0.82	0.94	0.694	0.927	0.825	1.452	0.971	0.965	0.778	0.838	0.819	0.81	0.925	0.953	0.853
357	260.697	517.131	519.138	283.073	2.00618	3114	1	1	1.438	0.59	1.51	0.59	1.647	0.59	1.181	1.27746	0.762	1.27746	1.116	0.59	1.22992	0.950368	2.276	1.62	0.948	1.04345	1.876	0.718188	1.068	1.27746	3.471	0.59	0.830345	1.27746	1.017	2.72	2.422	1.41084	1.161	1.089	1.222	1.01	1.89079	0.59	0.9	0.505	1.155	1.693	0.852
358	264.809	339.101	341.107	105.042	2.00677	1.81688e+07	1	1	0.813	0.892	0.687	0.626	0.891	0.891	0.889	0.823	0.776	0.691	0.652	0.593519	0.913	1.039	0.722	0.716	0.578	0.717	0.814	0.91	0.711	0.693	0.904	0.914	0.897	1.113	0.686	0.76	0.665	0.667	0.898	0.596	0.987	0.999	0.861	0.647	0.429	0.428	0.685	0.684	0.521
359	267.692	410.138	412.144	176.079	2.00653	178276	1	1	0.353	0.127	0.815	0.439	0.403	0.188	0.669	0.643	0.308	0.1	0.305	0.1	0.549	0.195	0.408	0.1	0.935	0.13	0.431	0.17	0.1	0.1	0.1	0.1	0.599	0.333	0.239	0.109	0.53	0.528	0.234	0.262	0.393	0.385	0.384	0.41	0.883	0.907	1.406	1.44	1.314
360	271.866	499.173	501.18	265.115	2.0072	3649.45	1	1	0.663	0.638	0.486	0.521	0.696	0.542	0.569	0.491	0.565	0.579	0.709	0.527	0.724	0.728	0.57	0.574	0.595	0.596	0.652	0.75	0.791	0.948	0.732	0.703	0.742	0.849	0.69	0.772	0.752	0.638	0.615	0.451	0.727	0.813	0.785	0.595	0.661	0.524	0.644	0.704	0.542
361	271.977	507.235	509.246	273.176	2.01092	1990	1	1	1.182	2.05886	1.769	1.105	1.709	1.16722	1.701	1.43914	1.341	1.75329	1.357	0.87	1.934	0.87	1.662	0.87	2.397	0.87	1.687	0.87	1.51847	0.87	1.528	1.75506	1.8	1.53932	1.355	0.87	1.537	1.703	1.39176	1.656	2.006	1.81486	1.778	1.39329	2.287	2.206	4.101	4.507	2.732
362	272.112	505.222	507.232	271.164	2.00961	5014.33	1	1	0.664	0.749747	0.748	0.584114	0.601	0.613375	0.765	0.971614	0.594	0.459631	1.002	9.99	0.729	0.381133	0.617	7.21	0.611	4.96	0.739	9.99	0.378	0.76	0.447	0.558866	0.567	0.595648	0.432	0.395991	0.555	0.683	0.498	0.363	1.779	1.618	1.459	0.599	0.437	0.472	0.18306	0.719	0.463
365	273.009	309.036	311.042	74.9776	2.00608	3116	1	1	0.810061	0.378	0.45	0.493	0.45	0.865746	0.761	0.838	0.449	0.673	0.628	0.6	0.482	0.454	0.838	0.562	0.522	1.327	0.642	0.826	0.565	0.467	0.496	1.01543	0.566	0.621	0.613	0.793	0.572	0.649	0.617	1.478	0.45	0.254	0.751337	0.305	0.809596	0.317	0.66	0.793	0.86
366	273.151	534.165	536.171	300.107	2.00627	4906.71	1	1	0.132	0.192	0.255	0.287	0.295	0.233	1.031	1.08	0.254	0.213	0.22	0.163	0.189	0.204	0.131	0.144	0.82	0.144	0.195	0.174	0.1001	0.1001	0.143	0.102	0.234	0.256	0.387	0.455	0.399	0.409	0.214	0.169	0.28	0.255	0.234	0.416	0.899	0.978	0.896	0.937	0.354
367	273.409	477.142	479.147	243.084	2.00465	3116.31	1	1	0.19	0.19	0.350097	0.19	0.19	0.19	1.088	0.958	0.19	0.19	0.232	0.19	0.19	0.19	0.19	0.19	1.061	0.19	0.19	0.19	0.19	0.19	0.19	0.19	0.19	0.267599	0.19	0.593	0.19	0.19	0.19	0.19	0.19	0.219	0.252	0.697	1.182	1.272	1.428	0.789	0.466
370	274.663	651.244	653.25	417.186	2.00623	51779.7	1	1	0.137	0.159	0.261	0.273	0.283	0.278	1.138	1.023	0.245	0.236	0.191	0.169	0.16	0.145	0.108	0.1	0.766	0.138	0.192	0.161	0.1001	0.1001	0.1	0.1	0.251	0.247	0.381	0.401	0.376	0.31	0.171	0.111	0.248	0.239	0.273	0.436	0.927	0.974	0.81	0.795	0.394
371	274.764	322.134	324.144	88.0758	2.00968	3989.6	1	1	0.432	0.852	0.392	0.294	0.803	0.732	0.723	0.453	0.663	0.635	1.08	0.301	0.401	1.049	1.254	1.17	0.623	0.827	0.402	0.841	0.959	0.896	1.044	0.846	0.799	0.742	0.573	0.495	1.015	1.396	0.46	1.432	0.344	2.425	0.877	0.598	0.598	3.893	0.513	2.888	0.679
372	274.871	455.151	457.155	221.093	2.0037	23936	1	1	0.619	0.8	0.631	0.683	0.587	0.673	0.528	0.716	0.54	0.698	0.557	0.618	0.699	0.781	0.668	0.681	0.589	0.636	0.66	0.972	0.935	0.862	0.952	0.825	0.796	0.79	0.7	0.795	2.296	2.054	0.68	0.853	0.511	0.479	0.544	0.702	0.601	0.581	0.735	0.806	0.618
373	275.295	379.095	381.102	145.037	2.00663	3603.14	1	1	0.367	0.476	1.205	1.092	0.755	0.676	0.898	0.925	0.371	0.326	0.613	0.526	1.061	0.924	1.212	0.98	0.573	1.005	2.909	2.746	1.67	1.713	0.759	0.65	0.634	0.596	0.604	0.46	0.504	0.485	0.544	0.563	0.377	0.369	0.588	1.124	0.366	0.366	1.597	1.616	0.878
376	275.914	438.132	440.139	204.074	2.00697	4274.86	1	1	0.666	0.711	0.792	0.569	1.178	1.136	0.632	0.629	0.92	0.684	0.696	0.642	1.093	1.187	0.63	0.746	0.494	0.622	0.781	0.883	1.079	0.767	0.966	0.62	0.664	0.916	0.689	0.814	0.575	0.548	0.819	0.721	1.389	1.421	1.36	0.754	0.678	0.676	0.592	0.556	0.39
377	276.669	452.148	454.155	218.09	2.00656	113118	1	1	0.928	1.023	1.077	1.014	0.361	0.336	0.545	0.496	0.737	0.713	0.51	0.5	0.502	0.536	0.797	0.766	0.68	0.444	0.579	0.589	0.42	0.393	0.454	0.459	0.592	0.691	0.359	0.381	0.643	0.598	0.39	0.272	0.477	0.49	0.47	1.029	0.507	0.494	0.483	0.505	0.767
378	276.673	477.13	479.137	243.072	2.00668	4186.45	1	1	0.743	0.681	0.709	0.755	0.785	0.696	0.684	0.467	0.76	0.633	0.773	0.567	0.859	0.812	0.726	0.686	0.876	0.758	0.879	0.603	1.145	0.914	1.028	1.062	0.909	0.8	0.761	0.916	2.443	2.169	0.843	0.853	0.617	0.536	0.663	0.712	0.626	0.595	0.884	0.734	0.738
384	280.105	617.165	619.173	383.107	2.00836	2210	1	1	0.861	0.725	0.521	1.174	0.828	0.624145	0.65	0.786817	0.931	0.585063	0.788	0.640375	0.703	0.84882	0.876	0.836239	0.715	0.938811	1.106	0.867561	0.987	1.334	1.015	0.937	1.041	0.911	0.967	0.68885	1.183	1.053	0.613	0.29	0.785	0.701	0.894	1.014	0.743	0.588	0.929	0.735	0.29
385	280.233	455.15	457.155	221.091	2.00508	15496.8	1	1	0.604	0.736	0.612	0.564	0.573	0.649	0.509	0.722	0.531	0.635	0.542	0.602	0.682	0.764	0.639	0.659	0.579	0.637	0.64	0.972	0.929	0.925	0.947	0.809	0.781	0.781	0.682	0.808	2.285	2.048	0.672	0.87	0.496	0.466	0.529	0.687	0.593	0.577	0.732	0.809	0.606
386	280.664	299.084	301.09	65.0253	2.00664	4035	1	1	1.165	1.692	1.005	1.056	1.114	1.012	0.21	0.21	0.918	0.864	1.874	1.505	0.699	0.897	0.687	0.667	2.077	1.306	1.223	1.315	0.358	0.343	0.509	0.516	0.631	0.637	0.275	0.365	0.283	0.245	0.435	0.181	0.513	0.36	0.324	1.026	3.018	2.884	0.477	0.453	1.398
387	281.173	568.196	570.202	334.137	2.00625	2054	1	1	0.601	0.829	1.011	1.45	1.607	0.598	0.488	0.575	0.745	0.689	1.478	1.018	1.214	0.789	1.53	0.943	0.579	0.824	0.544	0.957	1.015	1.008	0.685	1.137	1.609	0.991	1.203	1.051	3.7	1.776	0.765	0.685	0.873	0.858	1.346	1.507	0.48	0.238	0.577	0.43	0.53
388	281.316	365.127	367.132	131.068	2.00571	11240.3	1	1	1.048	0.912	1.016	0.873	0.799	0.657	1.059	0.689	0.783	0.702	1.706	0.922	0.883	0.796	1.427	1.053	1.365	1.357	1.297	0.861	1.37	0.974	1.675	0.916	1.41	1.598	1.377	2.007	0.907	0.914	1.555	1.684	0.724	0.685	0.77	2.062	1.279	1	1.3	1.22	1.488
390	281.786	480.143	482.15	246.085	2.0067	7875.49	1	1	0.711	0.3	0.833	0.309	0.714	0.447	0.751	0.415	0.778	0.452	0.561	0.359	0.817	0.431	0.749	0.937	0.947	0.474	0.863	0.56	1.007	0.659	1.144	0.785	1.19	0.793	0.916	0.782	0.879	0.544	0.58	0.689	0.775	1.771	0.91	0.696	0.631	0.832	0.549	1.263	0.513
391	281.901	353.116	355.123	119.058	2.00657	21533.5	1	1	0.831	0.722	0.911	0.674	1.553	0.671	0.686	0.605	0.815	0.816	1.16	0.596	1.141	0.945	1.622	0.973	0.853	0.911	0.755	0.865	1.002	0.748	0.942	0.633	1.091	1.327	1.045	0.796	1.443	0.845	0.681	0.664	1.134	1.146	1.371	1.196	0.639	0.525	0.745	0.791	0.691
392	282.475	322.122	324.128	88.0635	2.00588	3517.78	1	1	0.597	0.621	0.561	0.56	0.682	0.553	0.406	0.415	1.392	1.102	0.717	0.618	0.541	0.713	0.612	0.386	1.571	0.746	1.216	1.054	0.657	0.847	0.944	0.643	0.48	0.474	0.354	0.445	0.342	0.577	0.384	0.543	0.268	0.481	0.671	0.604	0.774	0.676	0.653	0.865	0.517
393	283.129	422.137	424.144	188.079	2.00653	35924.7	1	1	1.239	1.542	1.012	1.1	1.052	1.039	0.285	0.196	1.003	0.874	1.592	1.507	0.794	0.856	0.849	0.755	1.606	1.27	1.264	1.169	0.594	0.452	0.628	0.543	0.671	0.718	0.372	0.261	0.259	0.32	0.58	0.454	0.473	0.491	0.447	0.903	2.374	2.419	0.686	0.615	1.223
394	283.344	519.191	521.197	285.132	2.00605	3529.29	1	1	0.33	0.197	0.563	0.564	0.309	0.656	0.14	0.14	0.25	0.234663	0.14	0.14	0.372	0.255	0.14	0.14	0.829	0.344	0.14	0.14	0.532	0.426	0.366	0.578	0.14	0.14	1.03	0.676	0.14	0.14	0.14	0.14	0.14	0.218	0.14	0.29	1.191	1.248	0.651	0.812	0.996
395	283.956	408.159	410.165	174.101	2.00645	20626.5	1	1	0.522	0.357	0.449	0.246	0.851	0.814	0.537	0.432	0.531	0.324	0.526	0.37126	0.563	0.318	0.719	0.482355	0.69	0.405	1.036	1.28889	0.882	0.834	0.706	0.468	0.782	0.864	1.326	0.98	0.52	0.541	1.468	0.873	0.456	0.565	0.417	0.51	0.486	0.545	1.993	2.027	0.848
397	284.257	422.138	424.144	188.08	2.00642	66240.5	1	1	1.239	1.351	1.012	1.095	1.047	1.028	0.285	0.203	1.003	0.868	1.618	1.507	0.793	0.85	0.856	0.755	1.629	1.177	1.264	1.169	0.538	0.553	0.628	0.569	0.678	0.715	0.287	0.32	0.302	0.324	0.573	0.461	0.506	0.499	0.438	0.901	2.4	2.533	0.625	0.635	1.234
398	287.014	381.111	383.118	147.053	2.00668	1.38811e+07	1	1	0.722	0.836	0.551	0.535	0.695	0.622	0.411	0.372	0.627	0.597	0.612	0.56	0.632	0.686	0.578	0.563	0.214	0.584	0.662	0.761	0.48	0.545	0.641	0.596	0.604	0.708	0.724	0.805	0.736	0.731	0.613	0.309	0.681	0.668	0.634	0.557	0.228	0.233	0.185	0.196	0.196
399	288.883	362.116	364.123	128.058	2.00655	382094	1	1	0.702	0.784	1.009	0.956	0.613	0.473	0.44	0.379	0.363	0.367	1.28	1.151	0.478	0.437	1.651	1.52	1.136	2.531	1.55	1.608	0.57	0.566	0.503	0.485	2.099	1.959	0.471	0.48	0.7	0.628	0.5	0.471	0.478	0.431	0.507	1.125	1.487	1.517	2.783	2.845	0.677
400	288.971	414.121	416.128	180.063	2.00662	4.48829e+06	1	1	0.471	0.456	0.503	0.387	0.528	0.433	0.448	0.335	0.491	0.385	0.481	0.386	0.568	0.547	0.527	0.456	0.539	0.515	0.548	0.506	0.773	0.659	0.809	0.687	0.634	0.657	0.583	0.609	2.344	2.112	0.611	0.634	0.425	0.435	0.453	0.552	0.534	0.527	0.674	0.683	0.532
401	290.965	367.095	369.102	133.037	2.00665	6.41755e+06	1	1	0.7	0.721	0.572	0.515	0.862	0.846	0.673	0.614	0.933	0.884	0.63	0.621	0.95	0.952	0.646	0.608	0.233	0.629	0.612	0.632	0.225	0.203	0.408	0.359	0.949	1.082	0.749	0.825	0.836	0.859	0.745	0.643	0.821	0.839	0.772	0.758	0.288	0.283	0.289	0.276	0.208
402	291.834	404.127	406.134	170.069	2.00652	75340.5	1	1	1.348	1.739	1.066	1.121	1.19	1.075	0.143	0.128	1.045	0.912	1.846	1.73	0.777	0.826	0.751	0.657	2.011	1.289	1.241	1.268	0.331	0.302	0.54	0.523	0.588	0.627	0.147	0.156	0.182	0.179	0.454	0.187	0.418	0.391	0.356	0.959	2.958	2.829	0.467	0.468	1.394
403	292.741	398.126	400.133	164.067	2.00732	18900	1	1	1.033	0.459	1.008	0.403	1.277	0.853	0.598	0.365	0.764	0.611	1.005	0.680528	0.663	0.469	0.983	0.576	0.862	0.637	0.796	0.604354	1.212	0.875	1.074	0.686	1.018	0.925	0.942	0.821	0.49034	0.113086	0.519	0.799	0.77	0.784	1.446	1.196	0.75	0.645	0.993	1.024	0.92
405	295.319	402.087	404.093	168.028	2.00657	36442.8	1	1	0.858	0.63	1.123	0.846	0.693	0.52	0.637	0.507	0.651	0.589	0.906	0.68	0.511	0.372	1.154	0.837	0.907	0.944	1.055	0.95	0.945	0.774	0.62	0.477	0.898	0.84	1.08	0.981	0.987	0.895	0.44	0.633	0.454	0.474	0.585	1.011	0.71	0.754	0.681	0.669	1.067
406	296.094	365.116	367.123	131.058	2.00662	1.61741e+06	1	1	1.166	1.257	0.668	0.66	0.859	0.711	0.459	0.411	0.588	0.574	1.149	1.057	0.698	0.704	1.306	1.181	0.995	0.534	0.554	0.629	0.815	0.855	0.838	0.791	0.992	1.002	0.786	0.799	1.732	1.616	0.938	0.78	0.701	0.704	0.725	0.63	0.904	0.931	0.438	0.438	0.825
407	296.749	422.138	424.145	188.079	2.00712	19560.5	1	1	1.237	1.578	1.013	1.03	1.051	1.005	0.312	0.303	1.016	0.819	1.597	1.282	0.793	0.845	0.868	0.814	1.574	1.264	1.232	1.18	0.602	0.48	0.63	0.535	0.677	0.786	0.412	0.411	0.384	0.404	0.582	0.512	0.542	0.553	0.508	0.905	2.14	2.307	0.698	0.708	1.205
408	297.984	455.148	457.154	221.09	2.0065	112389	1	1	0.574	0.559	0.605	0.469	0.578	0.513	0.51	0.444	0.532	0.517	0.539	0.47	0.671	0.673	0.634	0.547	0.577	0.622	0.648	0.565	0.927	0.788	0.944	0.815	0.776	0.78	0.68	0.783	2.336	2.063	0.682	1.139	0.488	0.464	0.527	0.668	0.589	0.577	0.73	0.804	0.587
409	298.654	464.187	466.191	230.129	2.00402	2148	1	1	1.087	1.061	2.147	1.987	0.857	6.966	1.131	1.08654	1.119	9.99	0.956	9.902	0.743	0.614	1.018	1.262	0.835	0.841	1.199	9.99	0.626	6.229	0.793	0.747	0.768	1.126	0.741	9.809	0.704	0.967	0.736	0.739	0.842	0.896	0.77	0.928	0.622	0.753	1.12	1.107	1.017
410	299.166	471.089	473.095	237.03	2.00637	6367.32	1	1	0.539	0.604	0.459	0.488	0.574	0.534	0.418	0.401	0.52	0.514	0.423	0.437	0.447	0.54	0.559	0.641	0.551	0.654	0.65	0.755	0.875	0.869	0.74	0.671	0.693	0.848	0.706	0.68	0.919	1.002	0.537	0.457	0.614	0.584	0.508	0.537	0.442	0.473	0.522	0.596	0.512
411	299.385	408.123	410.129	174.065	2.00629	5486.33	1	1	0.698	0.707442	0.681	0.587	0.428	0.536	0.759	0.622	0.315352	0.5902	0.370844	0.78935	0.405	0.604271	0.23	0.779511	1.127	0.4	1.16293	0.483837	0.23	0.987178	0.324	0.570744	0.479	0.427	0.23	0.23	0.23	0.23	0.23	0.731	0.492	0.378	0.43	0.294	1.011	0.871	1.328	1.437	0.947
412	299.517	404.127	406.133	170.069	2.00651	10990.9	1	1	1.347	1.716	1.068	1.117	1.19	1.113	0.143	0.126	1.049	0.942	1.828	1.581	0.777	0.827	0.752	0.652	2.009	1.208	1.245	1.259	0.331	0.304	0.545	0.511	0.586	0.63	0.147	0.153	0.182	0.183	0.451	0.187	0.418	0.394	0.354	0.956	2.965	2.84	0.467	0.468	1.392
413	299.574	553.183	555.188	319.124	2.00568	2060	1	1	0.455	0.452	0.485	0.351	0.545	0.504	0.5	0.434	0.472	0.481	0.455	0.433	0.53	0.59	0.562	0.506	0.56	0.525	0.533	0.603298	0.801	0.661	0.825	0.69	0.755	0.638	0.709	0.643	2.136	2.13709	0.662	0.627	0.547	0.526	0.506	0.598	0.517	0.616	0.753	0.706	0.53
415	299.897	342.046	344.052	107.988	2.00661	7158	1	1	0.809	2.031	1.177	1.857	1.359	1.424	0.688	1.118	1.126	1.219	1.597	1.074	0.984	0.9	1.451	1.538	1.421	1.992	0.961	1.754	0.863	1.895	0.945	1.553	1.415	2.166	1.647	1.364	1.124	1.926	0.744	2.278	1.484	1.357	0.951	1.805	1.194	1.098	1.347	1.025	1.055
418	302.859	414.121	416.128	180.063	2.00663	6.21201e+06	1	1	0.47	0.454	0.506	0.387	0.532	0.432	0.447	0.333	0.49	0.386	0.482	0.391	0.568	0.561	0.527	0.457	0.54	0.518	0.549	0.512	0.77	0.664	0.809	0.692	0.637	0.656	0.585	0.605	2.334	2.108	0.61	0.636	0.427	0.437	0.455	0.556	0.531	0.525	0.675	0.683	0.531
419	303.897	339.101	341.107	105.042	2.00651	11908.6	1	1	0.822	0.908	0.677	0.673	0.909	0.94	0.923	0.817	0.806	0.726	0.648	0.579	0.929	0.985	0.74	0.74	0.614	0.716	0.855	0.858	0.749	0.73	0.934	0.938	0.916	1.112	0.69	0.776	0.688	0.704	0.943	0.624	1.012	0.999	0.897	0.682	0.452	0.465	0.703	0.711	0.557
420	306.178	479.243	481.25	245.185	2.00647	10011.2	1	1	0.93	0.802	0.818	0.687	0.76	0.834	0.903	0.878	0.756	0.619	0.792	0.761	0.854	1.017	0.77	0.899	0.868	0.97	0.786	0.943267	0.458	0.466	0.664	0.607	0.975	1.151	0.528	0.562	0.623	0.807	0.674	1.185	0.816	0.803	1.056	0.636	0.498	0.575	0.701	0.743	0.512
421	307.097	362.164	364.171	128.106	2.00661	734476	1	1	0.898	0.781	0.916	0.722	0.792	0.81	0.928	0.922	0.678	0.657	0.754	0.811	0.883	1.039	0.815	0.903	0.778	0.941	0.8	0.865	0.449	0.499	0.686	0.583	1.014	1.22	0.527	0.53	0.708	0.808	0.643	1.265	0.779	0.803	1.078	0.697	0.486	0.512	0.704	0.702	0.492
422	307.426	462.18	464.187	228.122	2.00662	3986.8	1	1	0.858	0.715	0.607	0.567	0.482	0.5	0.412	0.398	0.373	0.444	0.935	0.925019	0.55	0.639	0.667	0.635	0.754	0.569	0.56	0.735719	0.542	0.535	0.429	0.538	0.412	0.524	0.398	0.371	0.577	0.506	0.535	1.028	0.716	0.82	0.965	0.624	0.53	0.626	0.434	0.433	0.45
423	307.427	349.096	351.102	115.038	2.00654	9119.3	1	1	0.946	0.838	1.136	0.972	0.688	0.652	0.583	0.555	0.562	0.675	0.741	0.779	0.522	0.468	1.01	0.96	0.744	1.004	0.842	0.98	0.896	0.882	0.664	0.593	0.915	0.843	0.92	1.127	0.709	0.93	0.432	1.382	0.628	0.663	0.512	0.869	0.838	0.929	0.87	0.91	1.246
425	307.881	394.109	396.112	160.05	2.0028	7294	1	1	0.754	0.827501	0.703	1.823	0.627	0.431	0.976	0.837157	0.986	1.172	0.749	1.18588	0.688	0.750743	0.637	0.852162	0.771	0.628457	0.63	0.480233	0.479	0.63034	0.518	0.504255	0.649	0.545	0.793	0.656	0.194	0.166	0.578	0.339	0.749	0.548	0.917	0.729	0.801	0.644	0.599	0.408	0.752
426	308.232	523.186	525.192	289.128	2.00613	3824.67	1	1	1.768	1.299	0.404	0.449	0.43	0.43	0.43	0.43	0.366	0.43	0.401	0.661271	0.705	0.674	0.538	0.661	0.704	0.43	0.43	0.43	0.438	0.244	0.477	0.383	0.817	1.077	0.43	0.43	0.959	0.965	0.649	0.439	0.43	0.247	0.43	0.43	0.384	0.458	0.515	0.42	1.096
427	308.705	367.17	369.174	133.112	2.00388	3584.15	1	1	1.753	1.393	1.402	1.18	1.509	1.249	1.747	1.249	1.514	1.093	1.642	1.206	1.524	1.479	1.513	1.43	1.406	1.301	1.603	0.922	1.903	1.517	1.568	1.691	1.516	1.374	1.524	1.432	1.569	1.042	1.434	0.922	1.745	0.809	1.581	1.832	1.874	1.361	1.867	1.314	1.455
428	308.738	562.232	564.239	328.174	2.00644	70128.7	1	1	0.862	1.228	1.382	2.011	0.895	1.009	0.558	0.626	0.887	1.008	0.941	0.962	0.692	0.74	0.99	1.012	0.743	1.067	0.966	1.014	1.194	1.478	1.123	1.22	1.277	1.567	1.348	1.42	0.636	0.817	0.651	1.07	0.793	0.789	0.734	1.013	0.765	0.78	1.176	1.169	1.334
429	308.807	653.359	655.365	419.301	2.00568	2106	1	1	0.754	0.855599	0.833	1.162	0.547	0.701	0.903	0.847624	0.89	1.108	0.784	0.39	1.001	1.08666	0.799	1.06467	0.718	0.848	0.894	1.2053	0.74	0.478716	0.834	1.01094	0.958	1.41307	0.638	0.770918	1.032	1.006	0.651	1.015	0.773	0.911	1.027	0.735	0.475	1	0.912	0.981	0.891
430	308.888	380.163	382.17	146.105	2.00655	6633.56	1	1	0.846	1.3	1.455	2.051	1	0.999	0.608	0.753	0.909	0.956	1.04	1.02	0.673	0.814	0.999	1.098	0.772	1.052	0.972	1.051	1.256	1.485	1.165	1.21	1.363	1.52	1.331	1.724	0.653	0.933	0.726	1.118	0.81	0.842	0.82	1.035	0.862	0.789	1.229	1.311	1.457
431	309.785	408.159	410.165	174.1	2.00677	4023.86	1	1	0.644	0.869	0.54	0.612	0.803	0.828	0.62	0.575	0.623	0.663	0.548	0.500915	0.705	0.781	0.711	0.843237	0.652	0.547	0.835	0.906043	0.872	0.782	0.783	0.791	0.757	0.843	1.32	1.698	0.519	0.646	0.907	0.709	0.54	0.799	0.535	0.51	0.52	0.599	0.964	1.059	0.869
432	309.934	492.18	494.188	258.122	2.00778	1774	1	1	1.05129	0.528953	0.790761	0.442	0.44	0.957	0.587	0.603321	0.734	1.47581	0.44	0.638831	2.44434	0.530601	0.839	0.519771	0.44	0.662447	0.942	0.618	0.44	0.911104	0.912	0.765	1.27898	0.44	0.44	0.983	1.012	0.919	0.44	0.44	0.817	0.64	1.20467	2.2412	0.44	0.393	0.44	0.644	0.44
433	309.937	394.142	396.15	160.084	2.00721	3254	1	1	0.819	0.680831	0.603	0.777	0.676	0.623	0.66	0.449	0.566	0.493	0.483	0.50684	0.683	0.762	0.424	0.549	0.617	1.471	0.601	1.0228	1.166	1.292	0.675	0.722	0.559	0.696	0.543	0.728	0.635	0.671	0.919	0.787	0.9	0.985	0.753	0.864	0.363	0.338	1.821	2.275	0.651
435	310.426	455.148	457.154	221.09	2.00651	35742.3	1	1	0.55	0.518	0.596	0.441	0.573	0.493	0.5	0.441	0.532	0.501	0.547	0.474	0.671	0.636	0.638	0.555	0.566	0.61	0.658	0.552	0.924	0.813	0.938	0.828	0.782	0.764	0.681	0.752	2.329	2.03	0.678	1.182	0.483	0.464	0.525	0.668	0.589	0.576	0.73	0.755	0.585
438	311.613	317.132	319.138	83.0736	2.00642	8112	1	1	0.952	0.877	0.981	0.891	0.94	0.895	0.879	0.78	0.939	0.838	0.968	0.814	1.07	0.775	0.976	0.777	0.9	0.811	0.978	0.926	0.919	0.878	0.939	0.821	0.949	0.863	1.002	0.893	0.951	0.891	0.86	0.844	0.871	0.799	0.881	0.896	0.859	0.866	0.857	0.817	0.894
439	311.861	288.103	290.109	108.089	2.00606	2312	2	2	2.075	2.067	3.956	1.343	2.252	1.91	2.882	1.926	2.101	2.124	1.617	1.473	2.68	2.229	2.399	1.116	1.264	2.306	1.676	1.032	3.185	2.538	2.732	3.417	1.642	1.893	3.672	1.947	2.203	2.542	2.797	1.396	2.359	2.437	2.067	3.344	2.03	2.855	3.192	1.74	3.132
441	312.49	600.2	602.207	366.142	2.00654	8435.72	1	1	0.487	0.506	0.507	0.501	0.666	0.64	0.597	0.5	0.582	0.521	0.531	0.502	0.538	0.623	0.674	0.638	0.489	0.6	0.571	0.671	0.779	0.777	0.744	0.666	0.766	0.841	0.686	0.742	0.657	0.672	0.65	0.349	0.687	0.657	0.609	0.565	0.53	0.586	0.687	0.636	0.395
443	312.734	465.18	467.186	231.122	2.00608	3711.88	1	1	1.048	1.141	1.208	1.649	1.011	1.21	0.949	0.957	1.394	1.186	1.944	1.841	2.413	2.777	1.385	1.137	0.165	0.936	1.364	1.382	0.582	0.511	0.489	0.312	2.146	2.341	0.715	0.654	1.489	2.014	2.253	1.937	0.709	0.75	0.633	0.693	0.389	0.464	0.585	0.47	0.309
444	313.765	294.09	296.097	60.0321	2.00655	9273.5	1	1	0.957	0.939	0.686	0.537	0.65	0.618	0.456	0.482	0.812	0.587	0.843	0.838	0.946	0.808	0.818	0.711	0.778	0.869	0.781	0.731	0.852	0.737	0.737	0.518	0.894	0.813	0.689	0.88	0.591	0.714	0.702	0.99	0.553	0.584	0.532	0.527	1.272	1.263	0.662	0.62	0.574
445	314.547	367.095	369.102	133.037	2.00654	51018.8	1	1	0.568	0.172	0.421	0.368	0.643	0.567	0.516	0.387	0.902	0.884	0.472	0.138	0.743	0.269	0.48	0.283	0.193	0.312	0.469	0.173	0.248	0.700839	0.691	0.373	0.757	0.779	0.587	0.554	0.641	0.612	0.597	0.455	0.638	0.666	0.643	0.609	0.245	0.225	0.243	0.229	0.175
446	314.972	395.127	397.133	161.068	2.00612	19909	1	1	1.411	0.93	1.646	1.886	2.455	0.529	0.486	0.486	0.54	1.961	2.547	3.447	3.065	0.77	2.588	0.794	0.575	0.575	0.598	0.876	1.177	1.418	1.802	0.916	2.874	0.722	2.88	2.407	3.615	3.062	0.607	0.815	0.917	0.744	3.102	3.141	0.422	0.413	0.516	0.472	0.496
447	315.514	337.158	339.164	103.099	2.00663	2.13766e+06	1	1	0.557	0.55	0.817	0.758	0.846	0.692	0.674	0.557	0.739	0.687	0.842	0.633	0.994	0.761	0.742	0.602	0.267	0.533	0.727	0.711	0.519	0.419	0.447	0.378	0.818	0.835	1.08	1.263	0.664	0.715	0.591	0.638	0.999	1.001	0.971	0.667	0.302	0.294	0.335	0.334	0.282
448	317.316	414.121	416.128	180.063	2.00656	84088.5	1	1	0.473	0.462	0.507	0.399	0.535	0.434	0.514	0.421	0.474	0.411	0.49	0.392	0.576	0.567	0.543	0.465	0.515	0.524	0.547	0.504	0.779	0.644	0.836	0.664	0.64	0.657	0.604	0.615	2.294	2.07	0.602	0.888	0.429	0.437	0.46	0.562	0.459	0.452	0.661	0.661	0.512
449	317.567	422.174	424.181	188.116	2.00656	20843.4	1	1	0.716	0.682	0.559	0.54	0.663	0.602	0.811	0.705	0.667	0.663	0.741	0.699	0.596	0.568	0.709	0.654	0.741	0.675	0.661	0.735	1.086	1.05	1.007	0.914	0.839	0.915	0.911	0.965	0.711	0.643	0.821	0.326	0.684	0.71	0.718	0.568	0.61	0.622	0.759	0.704	0.684
450	319.168	450.134	452.14	216.075	2.00593	4942	1	1	0.713	1.078	0.886	0.867	0.957	1.103	0.848	0.978	0.628	0.788	0.721	0.905	0.635	0.996	0.943	1.346	1.251	0.901	0.702	1.358	0.522	0.976	0.688	1.183	0.795	1.217	0.701	0.953	0.764	0.691	0.677	1.895	0.818	0.9	0.974	1.076	0.895	0.888	0.688	0.915	0.773
451	319.387	303.114	305.122	69.0561	2.00778	12199.5	1	1	1.695	1.216	1.186	0.763	0.967	0.69	0.733	0.603	0.78	0.737	1.007	0.768	0.984	0.824	0.871	0.796	0.916	0.69	0.778	0.821	0.903	0.712	0.735	0.672	0.672	0.791	0.78	0.746	0.558	0.638	0.903	0.701	0.856	0.922	0.793	0.911	0.545	0.498	0.662	0.569	0.619
453	320.782	379.132	381.138	145.073	2.0065	381074	1	1	0.501	0.1	0.719	0.439	0.485	0.1	0.274	0.1	0.711	0.549	0.611	0.1	0.409	0.1	0.579	0.135	0.82	0.452	0.605	0.555	0.503	0.1	0.339	0.125	0.514	0.199	0.465	0.105	0.325	0.566	0.1	0.688	0.639	0.628	0.817	0.48	0.1	0.502	0.122	0.481	0.139
454	321.583	363.148	365.155	129.09	2.00654	282655	1	1	1.307	1.153	1.251	1.08	0.98	1.106	1.141	1.083	0.912	0.882	1.139	0.985	1.266	1.29	1.051	1.246	1.078	1.283	1.083	1.202	0.599	0.582	0.823	0.746	1.201	1.581	0.669	0.782	0.837	1.119	0.77	1.326	1.542	1.599	1.255	0.797	1.024	0.958	1.248	1.232	0.974
455	321.825	477.18	479.186	243.122	2.0065	108287	1	1	0.717	0.822	0.662	0.596	0.649	0.604	0.682	0.605	0.689	0.618	0.878	0.756	0.646	0.687	0.702	0.61	0.934	0.54	0.919	0.786	0.671	0.562	0.483	0.44	0.368	0.4	0.308	0.351	0.43	0.427	0.522	0.498	1.365	1.38	1.226	0.627	0.83	0.795	0.744	0.705	0.556
457	324.449	353.116	355.123	119.058	2.00675	1.74813e+07	1	1	0.597	0.727	0.752	0.739	0.88	0.904	0.851	0.856	1.011	0.948	0.76	0.747	0.862	0.947	0.836	0.851	0.772	0.73	0.714	0.97	0.695	0.721	0.735	0.701	1.135	1.268	0.596	0.628	0.556	0.543	0.591	0.336	1.346	1.343	1.268	0.774	0.619	0.636	0.902	0.945	0.686
458	326.488	395.127	397.133	161.068	2.0066	96531.2	1	1	1.503	0.921	1.659	0.503	2.776	0.39	0.486	0.439	0.524	0.493	2.767	0.7	3.29	0.393	2.76	0.783	0.601	0.584	0.598	0.618	1.186	0.568	1.886	0.458	2.89	0.532	3.033	0.649	3.596	3.159	0.607	0.765	0.881	0.774	3.376	2.944	0.417	0.421	0.516	0.472	0.495
459	327.887	389.128	391.134	155.069	2.00609	116889	1	1	1.28	0.866	1.384	2.609	3.437	0.58	0.303	0.417	0.439	2.342	1.845	2.16911	2.532	1.022	2.112	0.857	0.224	0.66	1.712	3.12325	0.955	1.325	1.441	1.259	4.037	0.856	2.238	2.66	4.358	3.229	3.739	4.784	0.73	0.614	1.961	2.423	0.422	0.528	0.335	0.422715	0.184
460	330.452	462.169	464.175	228.111	2.00619	84872	1	1	0.985	1.212	0.942	0.968	0.806	0.787	0.991	0.868	0.494	0.484	0.96	1.224	0.6	0.67	1.13	1.147	1.062	1.007	0.973	1.171	0.655	0.656	0.855	0.763	0.86	0.909	0.788	0.82	0.973	0.871	0.418	0.335	1.17	1.202	1.212	0.672	0.755	0.763	0.967	0.934	0.987
461	334.021	511.174	513.184	277.116	2.00913	21993.5	1	1	0.437	0.463	0.451	0.351	0.397	0.394	0.367	0.301	0.386	0.296	0.557	0.336	0.381	0.49	0.37	0.358	0.516	0.338	0.537	0.577	0.416	0.477	0.358	0.352	0.312	0.333	0.287	0.253	1.131	1.271	0.367	0.547	0.665	0.625	0.672	0.379	0.436	0.438	0.371	0.363	0.328
462	335.225	415.099	417.106	181.041	2.00647	44458	1	1	0.557	0.587	0.831	0.678	0.52	0.555	0.444	0.446	0.352	0.416	0.28	0.417655	0.462	0.489	0.622	0.549	0.597	0.774421	0.713	0.838199	0.881	0.787411	0.518	0.503	0.772	0.882	0.874	0.816	0.458	0.501	0.61	0.422	0.675	0.654	0.541	0.428	0.495	0.372	1.161	0.979	0.494
463	336.219	457.088	459.094	223.03	2.00614	26650.5	1	1	1.415	1.234	1.631	1.306	1.696	1.352	1.428	1.212	1.656	1.323	1.448	1.088	2.193	1.649	1.828	1.507	1.471	1.753	1.746	1.632	2.53	2.07	2.268	2.166	2.223	1.984	1.853	1.92	2.051	1.893	1.452	0.897	1.596	1.609	1.571	1.74	1.326	1.326	1.749	1.808	1.634
464	336.637	295.111	297.117	61.0525	2.00661	1242348	1	1	0.592	0.63	0.577	0.609	0.787	0.743	0.649	0.581	0.83	0.696	0.637	0.586	0.865	0.966	0.731	0.749	0.615	0.831	0.846	0.858	0.631	0.597	0.639	0.552	0.756	0.915	0.889	1.056	0.446	0.51	0.925	0.863	1.085	1.089	0.88	0.602	0.573	0.559	0.644	0.635	0.456
465	337.118	404.174	406.181	170.116	2.00634	9116	1	1	0.994	0.471	0.572	0.295	0.528046	0.456	0.378	0.421	0.306	0.501	0.658	0.869	0.417	0.387	0.639	0.632	0.624	0.636	0.566	0.656	0.523	0.641	0.473	0.303	0.355	0.506	0.371	0.344	0.519	0.555	0.371	0.92	0.603	0.62	0.664	0.44	0.451	0.394	0.408	0.334	0.376
466	337.275	408.159	410.165	174.1	2.00631	12098.7	1	1	0.73	0.801452	0.531	0.660242	0.783	0.856917	0.665	0.609	0.777	0.689564	0.616	0.21	0.741	0.830416	0.904	0.21	0.514	0.289	0.701	0.657	0.797	0.781976	0.842	0.679596	0.739	0.832003	1.404	1.018	0.622	0.714	0.911	0.45	0.723	0.797	0.734	0.55	0.57	0.627	0.966	0.862	0.836
467	337.785	466.163	468.17	232.105	2.00661	10135.2	1	1	1.365	1.562	0.87	0.847	0.48	0.441	0.548	0.589	0.729	0.654	0.747	0.713	0.546	0.425	1.259	1.299	0.891	0.608	0.991	0.966	0.987	1.111	0.538	0.56	0.71	0.715	0.381	0.375	0.881	0.875	0.63	0.404	0.405	0.376	0.374	0.709	0.623	0.68	0.744	0.704	0.712
468	337.919	339.137	341.143	105.078	2.00632	17173	1	1	2.381	1.636	2.662	1.545	1.902	1.802	1.491	1.511	1.337	1.313	1.704	1.398	4.887	1.731	2.82	1.661	1.532	2.622	1.214	1.859	3.107	2.434	2.538	2.066	9.99	1.849	1.75	1.477	2.574	1.543	1.747	1.059	1.588	1.65	5.386	1.514	1.034	1.084	1.886	1.866	1.147
471	339.343	411.104	413.111	177.046	2.00655	16784.7	1	1	0.348	0.441	0.141	0.1	0.226	0.188	0.109	0.1001	0.496	0.115	0.905	0.815157	0.579	0.424	0.318	0.268	0.383	0.109209	0.12	1.977	0.344	0.378	0.236	0.262	0.611	0.777	0.525	0.567	0.161	0.206	1.594	1.238	0.12	0.12	0.12	0.38	0.12	0.146	0.208	0.198	1.348
472	340.711	346.12	348.127	112.061	2.00676	1916	1	1	1.401	2.209	1.01	1.078	1.096	1.386	1.33	1.383	1.212	1.035	0.988	1.096	0.943	1.308	1.15	1.546	1.411	1.558	1.019	1.371	1.864	2.071	2.013	1.783	0.801	1.279	0.631	0.974	0.824	0.784	1.777	5.65	1.435	1.758	1.235	1.141	2.24	2.267	1.551	1.947	0.644
473	341.08	384.111	386.117	150.053	2.00587	12794.8	1	1	0.335	0.265	2.475	1.802	0.581	0.425	3.133	2.166	0.377	0.272	0.638	0.423	0.567	0.462	0.401	0.336	1.813	0.461	0.343	0.316	0.111779	0.168276	0.492	0.331	0.517	0.537	0.323	0.336	1.002	1.057	0.288	0.363	0.419	0.414	0.462	0.435	1.796	1.766	2.018	2.027	1.355
474	341.674	361.118	363.122	127.06	2.00438	5626	1	1	2.514	1.774	2.39127	1.487	2.022	1.626	1.32	1.613	1.231	1.156	1.903	1.373	4.451	1.79	2.532	1.687	1.607	2.785	1.045	2.007	3.261	2.345	2.397	2.003	9.99	1.913	1.738	1.47	2.33	1.612	1.615	0.988	1.671	1.537	5.654	1.528	1.005	1.081	1.72	1.87	1.11162
475	341.911	380.127	382.134	146.069	2.00661	25688.9	1	1	0.801	0.848	1.022	0.961	1.034	0.953	1.292	1.217	0.563	0.46	0.778	0.611	1.099	1.238	0.497	0.585	0.584	0.847	0.882	0.96	0.835	0.778	0.721	0.639	0.837	0.913	0.45	0.382	1.163	1.124	0.548	0.322	1.431	1.252	1.352	0.676	0.503	0.563	0.656	0.735	0.707
477	342.691	339.1	341.107	105.042	2.00662	4342	1	1	0.802	0.933	0.764	0.631	0.931	0.943	0.898	0.747	0.859	0.67	0.692	0.679	1.02	1.065	0.828	0.762	0.69	0.733	0.829	0.779	0.837	0.704	0.979	0.918	0.968	1.072	0.774	0.728	0.762	0.823	0.985	0.709	1.024	1.025	0.971	0.732	0.527	0.513	0.711	0.795	0.624
478	342.705	367.092	369.099	133.034	2.00691	4316	1	1	1.103	0.753	1.168	0.575	1.54	0.784	1.481	0.587	1.317	0.858	1.088	0.505	1.621	0.872	1.328	0.461	0.914	0.677	1.403	0.518	1.262	1.284	1.401	1.667	1.124	1.211	0.839	0.732	0.661	0.982	0.85	1.667	0.996	0.896	0.928	0.92	0.438	0.72	0.886	0.937	0.552
480	342.958	337.157	339.164	103.098	2.00759	10845.1	1	1	0.558	0.622	0.838	0.766	0.865	0.761	0.67	0.602	0.743	0.76	0.822	0.621	1.012	0.779	0.778	0.641	0.315	0.562	0.742	0.69	1.181	1.591	0.47	0.442	0.805	0.871	1.067	1.216	0.678	0.71	0.611	0.649	0.99	1.001	0.973	0.689	0.337	0.354	0.357	0.362	0.316
481	344.755	317.131	319.138	83.073	2.00655	6514.33	1	1	0.94	0.886	1	0.869	0.928	0.862	0.919	0.881	0.94	0.863	0.996	0.841	1.061	0.776	0.991	0.884	0.926	0.828	1	0.787	0.946	0.87	0.957	0.849	0.933	0.83	0.973	0.834	0.95	0.87	0.867	0.832	0.868	0.814	0.906	0.923	0.855	0.859	0.889	0.838	0.884
482	344.809	470.036	472.043	235.978	2.00659	7924.45	1	1	0.461	0.265	0.468	0.229	0.333	0.198	0.354	0.219	0.14	0.262	0.304	0.257	0.14	0.258	0.366	0.283	0.331	0.272	0.39	0.237	0.373	0.262	0.14	0.268	0.331	0.385	0.296	0.265	0.311	0.309	0.347	0.448	0.432	0.363	0.282	0.283	0.425	0.497	0.493	0.543	0.479
483	345.263	335.128	337.134	101.07	2.00582	19185.3	1	1	0.543	0.155	0.577	0.149	0.584	0.179	0.335	0.122	0.407	0.139	0.208	0.124	0.381	0.14	0.485	0.188	0.323	0.208	0.542	0.185	0.614	0.184	0.232	0.165	0.232	0.159	0.292	0.133	0.276	0.358	0.201	0.316	0.187	0.17	0.256	0.348	0.26	0.164	0.267	0.431	0.277
484	345.563	350.153	352.159	116.094	2.00675	3612	1	1	0.805	1.219	1.969	2.641	1.52	1.225	0.853	0.832	1.078	1.156	1.176	1.162	1.319	1.469	0.967	0.972	0.636	1.006	1.001	0.926	4.77	4.827	1.42	1.767	1.086	1.441	0.974	1.036	1.568	1.309	1.152	1.434	1.005	1.371	1.678	1.447	0.827	0.821	0.922	0.847	0.807
485	345.695	513.187	515.196	279.128	2.00893	3693.5	1	1	2.702	1.94461	2.835	1.7	2.948	2.42857	3.017	1.4804	2.079	1.501	2.86	1.833	2.812	1.8138	3.081	1.82119	3.049	1.47459	3.004	1.57349	2.775	1.117	1.906	1.96971	2.984	0.63	3.074	1.525	3.517	3.271	2.513	2.457	1.878	1.785	2.558	3.163	1.839	1.742	2.565	2.388	2.539
486	345.987	431.127	433.134	197.069	2.00694	2948.67	1	1	0.71	0.979	0.592	0.614	3.775	3.758	0.595	0.384	0.684	0.732	0.569	0.341	1.156	0.961	0.787	0.439029	0.377	0.421786	0.625	0.424	0.23	0.23	0.605	0.482839	0.413	0.416	0.659	0.79	0.583	0.795	0.403	0.18	1.164	1.313	1.242	0.511	0.454	0.35	0.23	0.179	0.23
488	346.878	519.155	521.162	285.096	2.00705	2294	1	1	0.652	0.567994	0.969	0.857	0.725	0.793	0.854	0.466	0.636	0.569	0.63	0.303	0.519	0.56	0.728	0.816886	0.523	0.62193	0.602	0.774	1.32	0.969	1.491	0.903	0.897	0.927	0.804	0.802	0.63	0.719	0.555	0.393	0.721	0.919	0.873	0.588	0.715	0.745	0.612	0.545	0.554
489	347.359	442.106	444.113	208.048	2.00669	4274.67	1	1	0.708	0.698	0.785	0.725	0.798	0.561	0.736	0.639	0.643	0.757	0.617	0.509	0.865	0.753	0.901	0.834	0.937	0.877	0.814	0.834	1.224	0.97	1.086	1.004	1.134	1.066	0.999	0.916	0.873	0.914	0.577	0.661	0.723	0.822	0.888	0.766	0.837	0.788	0.74	0.821	0.622
490	347.511	478.127	480.134	244.069	2.00648	212292	1	1	0.646	0.652	0.7	0.704	0.746	0.607	0.689	0.546	0.651	0.602	0.583	0.482	0.661	0.616	0.893	0.776	0.731	0.748	0.777	0.805	1.031	0.963	1.089	0.981	1.077	0.986	0.939	0.991	0.847	0.799	0.65	0.545	0.757	0.754	0.829	0.668	0.719	0.711	0.805	0.715	0.627
493	347.858	461.08	463.086	227.021	2.00626	2912	1	1	0.536915	0.829	0.580086	0.615	0.389014	0.547	0.431238	0.589	0.635362	0.466	0.409504	0.615	0.709	0.767	0.574346	0.599	0.679066	0.723	0.383266	0.504	0.752925	0.688	0.687	0.678	0.81	0.698	0.516	0.78	0.587312	0.804248	0.509191	0.514252	0.55318	0.617	0.389109	0.599587	0.602	0.893	0.688976	0.25	0.676594
495	348.203	482.134	484.137	248.076	2.00222	2458.33	1	1	5.177	4.54027	4.579	4.036	4.883	7.161	5.279	6.661	4.211	4.496	4.611	4.19973	4.509	7.499	6.114	5.987	6.108	5.878	5.174	5.946	5.195	5.95	3.348	4.60359	4.876	3.822	4.809	3.649	4.932	4.243	6.014	3.845	3.713	4.12	5.272	4.513	5.715	6.845	4.337	9.99	4.268
498	348.554	388.096	390.103	154.037	2.00693	3265.33	1	1	0.735	0.808	0.9	0.677	0.769	0.562	0.752	0.718	0.992	0.652	0.67	0.617157	0.854	0.521	0.917	1.333	0.86	0.842	0.757	0.865	0.968	0.925022	1.259	1.324	0.902	1.393	1.089	0.957	0.869	0.757	0.656	0.661	0.809	0.796	1.008	0.765	0.638	0.817	0.915	0.829	0.628
503	349.655	398.126	400.133	164.068	2.00653	163299	1	1	1.304	1.116	1.246	0.989	1.76	1.403	0.754	0.566	1.014	0.904	1.453	1.052	0.976	0.761	1.329	1.063	1.203	1.093	1.177	1.059	1.659	1.426	1.342	1.157	1.555	1.433	1.386	1.397	0.1	0.1	0.646	0.616	1.457	1.478	1.651	1.456	1.202	1.098	1.787	1.765	1.658
505	350.056	522.201	524.208	288.143	2.00642	22052.6	1	1	0.138	0.138	0.268	0.248	0.34	0.292	1.417	1.395	0.212	0.214	0.132	0.12	0.223	0.238	0.1	0.108	0.422	0.143	0.209	0.202	0.1001	0.1001	0.1	0.1001	0.255	0.288	0.222	0.206	0.516	0.531	0.153	0.101	0.464	0.453	0.475	0.311	0.728	0.679	0.466	0.452	0.216
506	350.594	348.101	350.107	114.042	2.00658	858802	1	1	0.909	0.923	0.754	0.713	1.113	1.046	1.149	1.029	0.845	0.793	0.926	0.886	1.011	1.128	0.989	1.016	0.901	0.979	1.014	1.07	0.924	0.937	0.871	0.786	1.062	1.286	0.827	0.916	0.565	0.519	0.989	1.726	1.027	0.999	0.988	0.823	0.668	0.695	1.236	1.208	0.878
507	350.707	540.191	542.197	306.133	2.00612	8762.75	1	1	0.713	1.012	0.479	0.513	0.561	0.751	0.527	0.666	0.512	0.549	0.668	0.59	0.551	0.765	0.445	0.538	0.571	0.581	0.463	0.562	0.241	0.186	0.3	0.262	0.55	0.938	0.331	0.434	0.516	0.568	0.558	0.529	0.845	0.851	0.695	0.41	0.579	0.622	0.425	0.486	0.399
509	351.216	473.183	475.189	239.124	2.00658	3490.56	1	1	0.86	1.128	0.901	0.776	0.955	0.88	1.157	0.758	0.916	0.822	0.885	0.895189	0.927	1.037	0.973	1.273	1.02	1.196	1.022	0.933	1.131	1.22	1.071	1.289	0.828	1.004	0.558	0.689	0.525	0.673	0.937	1.212	0.893	0.851	1.036	0.809	1.055	0.927	1.297	1.427	0.808
510	352.083	334.122	336.128	100.063	2.00663	4.42202e+06	1	1	1.098	0.971	0.957	0.753	0.916	0.932	1.036	0.849	0.982	0.881	0.848	0.716	0.922	0.942	1.004	1.057	1.028	1.028	1.136	1.132	1.183	1.064	1.082	1.031	0.767	1.043	0.578	0.733	0.584	0.591	0.929	1.417	1.023	0.998	0.912	0.902	0.959	0.953	1.365	1.308	0.758
512	354.487	436.153	438.16	202.095	2.00656	43110.8	1	1	0.691	0.595	0.631	0.53	0.727	0.662	0.768	0.536	0.678	0.534	0.786	0.641	0.821	0.726	0.554	0.437	0.595	0.417	0.855	0.6	0.517	0.407	0.509	0.475	0.997	1.399	0.369	0.431	0.528	0.563	0.52	0.514	1.417	1.152	1.417	0.521	0.393	0.34	0.466	0.402	2.403
513	355.497	299.599	301.606	131.082	2.00669	8568.69	2	2	0.618	0.654	0.613	0.614	0.52	0.702	0.344	0.419	0.224	0.407	0.417	0.382	0.418	0.369	0.339	0.499	0.455	0.35	0.488	0.574	0.359	0.42	0.361	0.626	0.333	0.542	0.364	0.631	0.333	0.439	0.456	0.216	0.782	0.637	0.564	0.602	0.57	0.678	0.432	0.1001	0.465
514	356	415.132	417.138	181.074	2.0061	13968	1	1	0.371	0.153	0.212	0.132	0.312	0.145	0.254	0.139	0.353	0.154	0.427	0.195011	0.518	0.304	0.374	0.491	0.436	0.215	0.284	0.202075	0.369	0.288	0.347	0.205718	0.27	0.297	0.645	0.417	0.318	0.403	0.202	0.117	0.826	0.825	0.355	0.308	0.501	0.526	0.559	0.587	0.587
515	356.14	353.566	355.573	239.016	2.00665	3581.43	2	2	0.275277	0.966	0.747	0.832	0.379412	0.55	0.48399	0.723433	1.07848	0.840072	0.386	0.92	0.36	0.547	0.512763	0.929	0.688	0.819	0.318224	0.724089	0.417343	0.6	0.407417	0.715	1.21735	1.047	0.444	0.645	0.53	0.722	0.241763	0.326	0.677	0.493	0.356	0.966	1.025	0.993	0.743	0.618814	1.109
517	356.233	428.1	430.107	194.042	2.00677	8586.14	1	1	0.561	0.818	0.476	0.542	0.558	0.499	0.561	0.396	0.477	0.552	0.485	0.462	0.594	0.736	0.599	0.755	0.706	0.7	0.601	0.693	0.871	0.595	0.871	0.703	0.739	0.804	0.747	0.739	2.507	1.833	0.702	0.362	0.492	0.527	0.512	0.875	0.517	0.465	0.816	0.625	0.734
518	356.279	465.18	467.186	231.121	2.00636	4759.84	1	1	0.951	1.374	1.221	1.129	1.218	1.084	0.977	0.837	0.902	0.701	1.059	0.692	2.059	1.828	0.684	0.405	0.498834	0.597	1.009	1.467	1.398	0.969558	0.82	0.389	1.437	0.722	0.926	1.192	1.278	1.795	1.612	1.546	0.92	0.962	1.291	0.79	0.878	1.026	1.06	1.93	0.159846
519	356.331	362.067	364.074	256.018	2.0067	3133.06	2	2	0.456	0.638	1.154	0.838	0.18	0.854	0.18	0.768	0.18	0.363	0.383	0.18	0.18	0.341	0.18	0.832	0.559	0.78	0.18	0.18	0.18	0.457017	0.18	0.81	0.18	0.998	0.18	0.766	0.18	0.759	0.602	0.446	0.796	0.834	0.348	0.753	0.881	0.886	0.676	0.18	0.886
520	356.498	389.127	391.134	155.069	2.0067	156194	1	1	1.28	0.1	1.191	0.376	2.051	0.1	0.255	0.417	0.403	0.229	1.845	0.13	2.532	0.424	1.99	0.372	0.202	0.56	2.74	2.8693	0.902	0.355	1.441	0.1	3.943	3.872	2.046	0.808	4.326	3.229	4.343	4.786	0.69	0.614	1.816	1.966	0.422	0.269	0.335	0.422715	0.184
521	356.55	394.142	396.149	160.083	2.0076	10987.3	1	1	0.793	1.048	0.59	0.68	0.581	0.642	0.841	0.598	0.633	0.51	0.544	0.573	0.726	0.687	0.424	0.333	0.753	0.486	0.621	0.988	1.24	1.055	0.781	0.498	0.634	0.839	0.527	0.695	0.688	0.702	0.598	0.428	0.884	0.83	0.59	0.625	0.587	0.639	0.507	0.929	0.824
522	356.714	342.046	344.052	107.988	2.00619	11980.5	1	1	0.944	2.158	1.398	2.71	2.616	1.923	0.859	1.548	1.839	1.557	2.865	1.94	1.339	1.101	2.277	2.166	2.02	1.873	1.29	1.701	1.184	2.12	1.622	2.309	2.259	2.553	2.398	2.255	1.245	2.628	0.916	2.588	2.631	1.346	1.555	2.058	1.376	0.915	1.357	0.958	0.977
523	356.919	498.136	500.143	264.078	2.00624	2806.67	1	1	1.038	0.98	0.776	0.782	0.655	0.763083	1.718	2.279	0.81	0.618	0.713	0.761406	0.754	0.789	1.468	1.836	0.754	0.714	0.964	0.967	1.143	1.045	0.826	0.814811	0.879	0.985	0.527	0.63	0.63	0.63	0.641	0.63	0.607	0.636	0.708	0.921	0.411	0.506	0.64	0.629	0.919
524	357.07	394.138	396.147	160.08	2.00861	8150	1	1	0.794527	1.075	0.590193	0.607	0.628782	0.705	0.807272	0.754	0.795674	0.541	0.706376	0.553	0.725634	0.647	0.749	0.613	0.792984	0.588	0.689691	0.763	1.08937	1.057	0.549	0.544	0.606549	0.811	0.64853	0.701	0.675069	0.757524	0.62097	0.573843	0.934	0.811	0.666	0.682392	0.46	0.955	2.24497	1.166	0.823367
526	361.605	309.09	311.097	75.0317	2.00683	1.7952e+07	1	1	0.88	0.995	0.638	0.624	0.867	0.825	0.84	0.739	0.878	0.695	0.647	0.58	0.914	1.108	0.692	0.71	0.647	0.875	0.696	0.83	0.753	0.78	1.136	1.305	0.684	0.852	0.827	0.91	0.617	0.624	1.024	0.887	0.949	0.964	0.85	0.727	0.612	0.686	0.839	0.825	0.472
527	362.181	309.512	311.521	75.454	2.00834	1.26089e+06	1	1	0.739	1.063	0.541	0.683	0.895	0.867	0.91	0.801	0.809	0.725	0.559	0.639591	0.831	1.16	0.734	0.766	0.586	0.946	0.614	0.787	0.821	0.845	1.305	1.197	0.755	0.721	0.841	0.766	0.667	0.684	1.129	0.92	0.889	0.973	0.886	0.773	0.656	0.627	0.677	0.826	0.482
529	368.331	418.081	420.088	184.023	2.0065	23334.1	1	1	0.998	0.792	1.412	1.148	0.677	0.541	0.612	0.505	0.617	0.644	0.906	0.738	0.434	0.311	1.084	0.806	0.779	0.905	1.058	0.926	0.863	0.793	0.567	0.436	0.841	0.784	1.115	1.093	1.012	0.93	0.436	0.995	0.651	0.572	0.579	1.023	0.842	0.86	0.877	0.841	1.426
531	369.269	575.205	577.212	341.147	2.00664	4207.33	1	1	0.511	0.591	0.894	1.02	0.59	0.336	0.362	0.365	0.389	0.219	0.635	0.374	0.672	0.575	0.564	0.464	0.457	0.272	0.492	0.535	0.8	0.8	0.8	0.8	0.802	0.91	0.397	0.39	0.391	0.556	1.003	0.8	0.8	0.271	0.277	0.367	0.516	0.558	0.76	0.757	0.294
532	369.33	344.106	346.112	110.047	2.00656	175528	1	1	1.207	1.045	0.996	0.838	1.285	1.069	1.291	0.934	1.285	1.087	1.203	0.828	1.426	1.138	1.27	1.185	0.844	1.225	1.27	1.334	1.348	1.147	1.402	1.052	1.274	1.462	0.712	1.046	0.513	0.748	0.815	1.769	1.021	1.027	0.955	0.837	0.735	0.702	1.017	0.946	0.526
533	369.393	473.08	475.087	239.022	2.00698	8324	1	1	0.985	0.865	0.577207	0.765	0.639274	0.83	0.725236	0.571	0.635	0.552	0.77	0.68	0.665	0.809	0.597	0.687	0.62	0.69	0.464	0.748	0.810009	0.661	0.692	0.627	0.55	0.76	0.633	0.721	0.908	0.63	0.703	0.732	0.594954	0.71106	0.514	0.67	0.762	0.71106	0.566	0.71106	0.422
536	370.47	412.106	414.116	178.048	2.01035	5562.67	1	1	0.493	0.377	0.689	0.526	0.626	0.453	0.535	0.385	0.553	0.513	0.653	0.452	0.666	0.518	0.666	0.359	0.577	0.461	0.578	0.335	0.685	0.441	0.647	0.674	0.626	0.519	0.623	0.44	7.78	8.64	0.498	0.842	0.585	0.541	0.618	0.629	0.546	0.431	0.488	0.729	0.617
538	370.841	317.131	319.138	83.0732	2.00665	6353.31	1	1	0.93	0.867	1.059	0.908	0.978	0.868	0.941	0.871	0.954	0.842	1.029	0.95	1.065	0.859	0.994	0.866	0.914	0.854	1.099	0.84	1.018	0.869	0.976	0.889	0.98	0.832	0.991	0.84	0.946	0.887	0.884	0.824	0.876	0.862	0.931	0.946	0.871	0.866	0.884	0.853	0.907
539	370.951	464.149	466.155	230.09	2.00674	4646.1	1	1	0.58	0.578	0.575	0.771	0.807	0.675	0.585	0.475	0.752	0.713	0.827	0.699	0.816	0.838	0.676	0.689	0.544	0.486	0.702	0.743	0.634	0.676	0.571	0.435	0.698	0.716	0.731	0.674	0.625	0.657	0.573	0.663	1.057	1.053	1.022	0.627	0.514	0.53	0.565	0.61	0.57
541	371.703	398.126	400.133	164.068	2.00654	398692	1	1	1.294	1.276	1.24	1.161	1.777	1.479	0.747	0.6	1.004	0.94	1.448	1.203	0.963	0.774	1.325	1.152	1.164	1.267	1.161	1.144	1.687	1.545	1.33	1.211	1.538	1.501	1.387	1.448	0.1	0.1	0.64	0.614	1.47	1.48	1.627	1.448	1.206	1.1	1.784	1.765	1.686
544	372.156	365.116	367.123	131.058	2.00646	49225.3	1	1	0.9	0.558	0.72	0.578	0.683	0.621	1.048	0.937	0.776	0.779	0.716	0.445	0.629	0.638	0.892	0.844	0.933	0.649	0.695	0.703	1.046	0.919	0.849	0.781	0.995	0.901	1.151	0.852	0.979	0.861	0.718	0.8	0.817	0.987	0.956	0.898	1.052	1.053	0.785	0.751	0.768
545	372.24	334.121	336.128	100.063	2.00666	7332.9	1	1	1.084	0.959	1.02	0.759	0.991	0.967	1.11	0.854	0.965	0.869	0.832	0.754	0.913	0.909	1.038	1.05	1.033	1.049	1.145	1.141	1.221	1.065	1.083	1.016	0.877	1.064	0.61	0.79	0.574	0.575	0.936	1.452	1.062	1.064	0.927	0.978	1.011	0.976	1.405	1.255	0.783
546	372.509	582.19	584.196	348.131	2.00637	2964.04	1	1	0.553	0.619	0.677	0.535	0.673	0.557	0.642	0.569	0.763	0.625	0.618	0.532	0.747	0.897	0.703	0.703	0.689	0.741	0.764	0.742	0.988	0.763	0.925	0.957	0.846	0.942	0.808	0.949	0.84	0.711	0.63	0.384	0.797	0.778	0.774	0.666	0.593	0.623	0.875	0.794	0.457
547	372.679	452.184	454.191	218.126	2.00661	16830.9	1	1	0.535	0.559	0.864	0.813	0.995	0.819	0.483	0.463	0.587	0.559	0.736	0.602	1.006	0.913	0.967	0.751	0.176	0.401	0.724	0.796	0.243	0.254	0.203	0.206	0.898	0.977	0.977	1.108	0.8	0.868	0.677	0.292	0.708	0.586	0.707	1.076	0.295	0.324	0.366	0.354	0.302
549	373.01	437.138	439.144	203.079	2.00614	3626.18	1	1	0.732	0.623	0.71	0.571	0.823	0.626	0.885	0.517	0.833	0.655	0.721	0.526953	1.058	0.572	0.975	0.605	0.859	0.679	0.824	0.68	1.44	0.936	0.964	0.83	0.955	0.892	1.013	0.913	2.402	1.986	0.858	0.591	0.863	0.603	0.729	0.839	0.858	0.833	1.141	0.875	0.893
550	373.207	309.09	311.097	75.0317	2.00661	261361	1	1	0.88	0.986	0.615	0.606	0.82	0.768	0.839	0.738	0.86	0.703	0.645	0.58	0.915	1.061	0.687	0.702	0.646	0.869	0.671	0.706	0.76	0.75	1.198	1.269	0.697	0.857	0.763	0.864	0.618	0.623	1.049	0.866	0.955	0.966	0.813	0.724	0.621	0.584	0.81	0.787	0.468
553	374.277	445.154	447.16	211.096	2.00578	2892	1	1	0.909	0.654	0.88	0.882	0.325	0.438	0.611	0.752	0.432	0.628	0.349	0.61	0.257	0.465	0.562	0.825	0.774	0.678	0.712	0.829	0.316	0.435	0.379	0.553	0.431	0.739	0.238	0.248	0.3	0.243	0.473	1.077	0.392	0.408	0.366	0.539	0.978	0.794	1.249	1.141	0.74
554	374.631	422.174	424.18	188.116	2.00657	7018.99	1	1	0.921	0.797	1.038	1.026	0.615	0.756	1.06	0.822	0.968	0.906	1.507	1.23	0.44	0.551	0.512	0.664	0.496	1.216	0.457	1.112	0.636	0.668	0.596	0.536	0.82	0.778	0.913	0.696	0.587	0.765	0.721	0.255	0.878	1.019	1.184	1.134	1.031	0.995	0.548	0.44	0.609
555	375.151	402.086	404.093	168.028	2.0065	135303	1	1	0.93	0.917	1.333	1.264	0.793	0.65	0.686	0.6	0.723	0.739	1.085	0.927	0.548	0.422	1.329	1.045	1.03	1.194	1.203	1.232	1.022	0.989	0.665	0.566	1.067	0.989	1.294	1.285	1.174	1.104	0.478	0.918	0.542	0.584	0.697	1.202	0.813	0.83	0.8	0.809	1.248
557	375.323	381.147	383.154	147.089	2.00658	299144	1	1	0.626	0.715	0.725	0.67	0.627	0.551	0.654	0.549	0.578	0.481	0.636	0.608	0.601	0.555	0.753	0.707	0.685	0.629	0.752	0.749	0.974	0.941	0.917	0.727	0.661	0.732	0.873	0.922	0.604	0.65	0.845	0.556	0.466	0.583	0.504	0.553	0.661	0.668	0.879	0.894	0.874
558	375.605	351.137	353.143	117.078	2.00658	13563.4	1	1	0.681	0.705	1.006	0.912	0.684	0.709	0.698	0.703	0.78	0.773	0.607	0.553	0.737	0.713	0.728	0.655	0.982	0.716	0.818	0.83	0.805	0.848	0.72	0.71	0.829	0.882	0.642	0.793	0.636	0.619	0.651	0.825	0.9	0.963	0.738	0.588	0.524	0.556	0.596	0.807	0.587
560	377.16	423.122	425.128	189.063	2.00644	22651.1	1	1	1.709	1.033	1.567	1.508	2.038	0.715	1.686	1.303	1.439	3.3	2.931	2.34	2.826	1.097	2.432	0.982	0.811	0.495	0.591	0.717	1.977	2.266	1.205	1.299	3.405	1.11	3.442	3.705	3.589	2.79	0.401	0.419	0.96	0.938	2.433	2.228	0.394	0.414	0.637	0.577	0.57
561	377.197	442.117	444.123	208.058	2.00632	3880.12	1	1	0.507	0.183	0.36	0.178	0.227	0.217	0.221	0.261	0.24	0.316	0.246	0.249	0.294	0.349	0.227	0.252	0.244	0.222	0.239	0.251	0.388	0.388	0.472	0.338	0.304	0.342	0.273	0.261	0.798	0.694	0.252	1.846	0.304	0.149	0.223	0.287	0.328	0.165	0.389	0.238	0.249
563	377.746	363.173	365.18	129.115	2.00656	79161.8	1	1	0.588	0.579	0.588	0.533	0.429	0.416	1.133	0.985	0.531	0.548	1.296	1.111	0.492	0.477	1.087	1.172	0.475	1.288	0.503	0.488	0.878	0.843	0.715	0.613	0.64	0.774	0.526	0.622	0.339	0.396	0.395	0.628	0.681	0.749	0.677	0.468	1.287	1.268	0.576	0.612	0.515
564	377.789	427.099	429.105	193.04	2.00647	5064	1	1	0.906	0.904	0.654	0.563	0.876	0.815	0.402	0.435	0.82	0.795	0.885	0.734	0.695	0.65	0.862	0.597	0.721	0.493	0.698	0.646	0.665	0.478	0.834	0.651	0.664	0.973	0.88	0.828	0.838	0.786	0.752	0.675	0.58	0.486	0.539	0.987	0.622	0.482	0.515	0.531	0.834
565	378.6	842.255	844.262	608.196	2.00739	1852	1	1	1.273	0.986	1.29425	0.837	1.24623	1.041	1.251	0.934	1.234	1.014	1.25707	1.45	1.381	1.498	1.526	1.623	1.325	1.225	1.526	1.441	2.062	1.453	1.747	1.527	1.056	1.136	1.353	1.499	2.277	2.314	1.086	2.369	1.222	1.138	1.229	1.273	1.393	1.427	1.195	1.612	1.075
566	378.678	776.286	778.294	542.228	2.00741	2866	1	1	0.37	0.347	0.353	0.375836	0.335	0.285	0.444	0.13	0.375	0.472	0.445	0.289	0.388	0.459	0.37	0.364	0.466	0.596	0.554	0.53	0.406	0.448554	0.38	0.13	0.303	0.13	0.448	0.452	0.329	0.221	0.417	0.447	0.58	0.573	0.605	0.39	0.397	0.36	0.478	0.317	0.289
567	379.246	899.369	901.375	1330.62	2.00655	2027.2	2	2	0.321	1.855	0.485	1.266	0.988	1.523	0.363	0.855	0.792	0.848	1.037	0.804	0.226	0.937	0.693	1.658	1.196	0.963	0.545	1.104	0.357	1.565	0.887	1.994	0.594	1.437	1.165	0.994	0.342	1.7	0.431	1.67	2.382	2.286	0.4	1.104	0.989	0.891	0.618	0.781	0.632
570	379.66	612.229	614.234	378.171	2.00497	3476.29	1	1	0.727	3.22	0.808	2.249	1.679	2.25	0.359	1.897	1.335	1.183	1.846	1.326	0.485	1.424	1.241	2.526	2.095	2.002	0.682	1.838	0.472	2.615	1.096	2.971	1.025	2.756	1.61	1.639	0.699	3.015	0.521	1.791	3.443	3.394	0.767	1.989	1.89	1.667	0.983	1.164	0.993
573	379.701	367.095	369.102	133.037	2.00661	171771	1	1	0.53	0.158	0.344	0.1	0.167	0.18	0.213	0.187	0.185	0.184	0.164	0.131	0.215	0.263	0.146	0.124	0.1	0.124	0.162	0.144	0.203	0.134	0.281	0.179	0.193	0.211	0.137	0.116	0.132	0.137	0.2	0.503	0.232	0.286	0.238	0.171	0.1	0.127	0.179	0.191	0.118
574	379.86	899.367	901.374	665.308	2.00758	2604.4	1	1	0.321	1.855	0.485	1.32	0.988	1.523	0.363	0.855	0.792	0.848	1.037	0.862	0.226	0.807	0.693	1.658	1.196	0.963	0.545	1.104	0.357	1.565	0.887	2.087	0.594	1.458	1.165	0.94	0.342	1.7	0.431	1.67	2.382	2.286	0.4	1.104	0.989	0.891	0.618	0.781	0.632
575	379.907	385.128	387.134	151.07	2.00659	54580.1	1	1	1.012	0.781	0.703	0.529	0.751833	0.735	0.699	0.558	0.743	0.661	0.824	0.786	0.678	0.664	0.946	0.948	0.826	0.821	0.99	0.975	1.034	0.982	1.01	0.79	0.508	0.591	0.776	0.772	0.631	0.687	0.649	1.432	0.779	0.851	0.911	0.726	0.899	0.923	0.702	0.684	0.528
576	379.96	522.154	524.16	288.095	2.00614	9027.73	1	1	2.044	0.921	2.006	2.69	3.92	0.683	0.631	0.499	0.693	2.995	3.144	2.577	4.857	1.131	4.005	1.058	0.428	0.887	0.834	1.172	2.091	1.581	2.681	1.487	5.101	0.991	3.865	3.281	4.425	3.506	0.649	1.215	1.089	1.187	3.745	4.133	0.267	0.249	0.412	0.433	0.364
577	380.023	326.105	328.112	92.047	2.00662	7366.21	1	1	0.372	0.205	0.664	0.385	0.791	0.574	0.381	0.25	0.568	0.437	0.409	0.245	0.555	0.499	0.917	0.587	0.199	0.51	0.474	0.417	1.047	0.808	1.107	0.718	0.702	0.565	0.45	0.373	1.344	0.995	0.573	0.955	0.309	0.3	0.448	0.434	0.374	0.49	0.705	0.669	0.22
578	380.048	898.868	900.874	664.809	2.00584	2110.67	1	1	0.346	1.658	0.52	1.275	0.864	1.272	0.413	0.936	0.756	0.847	1.109	0.776	0.24	1.03	0.55	1.705	1.236	1	0.488	0.985	0.29	1.321	0.88	1.495	0.474	1.229	0.926	0.934	0.359	1.264	0.221	1.088	1.849	2.127	0.422	1.155	1.015	1.131	0.587	0.746	0.681
579	380.052	392.163	394.17	158.105	2.00652	7667.43	1	1	0.626	0.739	0.725	0.708	0.698	0.611	0.619	0.606	0.739	0.718	0.826	0.881	0.861	0.91	0.644	0.654	0.669	0.715	0.913	0.965	0.625	0.501	0.441	0.344	0.456	0.614	0.655	0.695	0.455	0.538	0.609	0.584	1.656	1.83	1.582	0.632	0.589	0.573	0.463	0.557	0.447
581	380.248	761.318	763.325	527.26	2.00639	4139.36	1	1	0.898	0.689	0.697	0.523	0.648	0.704	0.628	0.589	0.649	0.88	0.841	0.917	0.771	0.587	0.982	0.845	0.868	0.817	0.875	0.931	1.054	0.896	1.312	0.711	0.424	0.551	0.563	0.937	0.682	0.61	0.625	1.201	0.795	0.688	0.808	0.779	0.873	0.928	0.76	0.624	0.527
583	380.368	385.13	387.137	151.072	2.00661	65383.4	1	1	0.965	0.767	0.726	0.522	0.752	0.746	0.721	0.579	0.741	0.676	0.828	0.803	0.617	0.653	0.968	0.928	0.816	0.844	0.998	0.975	1.008	0.975	0.991	0.792	0.482	0.593	0.752	0.766	0.617	0.663	0.661	1.43	0.776	0.82	0.91	0.716	0.864	0.873	0.688	0.688	0.516
585	380.657	480.143	482.15	246.085	2.00659	29236.7	1	1	0.603	0.568	0.786	0.703	0.7	0.554	0.644	0.548	0.589	0.564	0.552	0.433	0.594	0.536	0.862	0.692	0.742	0.683	0.708	0.69	0.989	0.885	1.105	0.949	1.055	0.985	0.874	0.937	0.713	0.664	0.56	0.522	0.813	0.871	0.876	0.632	0.693	0.722	0.71	0.654	0.558
587	380.697	778.293	780.298	544.235	2.0053	2010.33	1	1	1.71	1.34	1.148	1.214	1.261	1.303	1.084	1.088	1.358	1.208	1.486	1.453	1.389	1.069	1.62	1.166	1.241	1.072	1.395	1.588	1.331	1.048	1.424	0.826	0.93	1.164	1.194	1.58	1.017	1.123	1.28	1.577	2.061	2.132	1.837	1.372	1.355	1.092	1.113	0.98	0.917
589	380.719	747.271	749.277	513.213	2.00652	17748.9	1	1	0.45	0.439	0.361	0.252	0.388	0.363	0.392	0.288	0.38	0.316	0.419	0.443	0.372	0.311	0.484	0.446	0.408	0.385	0.478	0.468	0.476	0.486	0.542	0.431	0.301	0.274	0.351	0.454	0.297	0.324	0.333	0.676	0.388	0.417	0.434	0.338	0.448	0.495	0.363	0.374	0.308
591	381.01	749.277	751.283	515.219	2.00608	11637.2	1	1	1.676	1.256	1.48	1.013	1.361	1.347	1.339	1.172	1.403	1.338	1.465	1.446	1.174	1.182	1.665	1.522	1.384	1.543	1.96	1.647	1.953	1.733	2.015	1.581	0.998	1.08	1.487	1.311	1.378	1.238	1.314	2.556	1.37	1.446	1.771	1.345	1.633	1.491	1.226	1.16	0.947
593	381.592	456.132	458.138	222.074	2.00649	165372	1	1	0.561	0.527	0.566	0.444	0.611	0.548	0.579	0.418	0.601	0.504	0.57	0.463	0.686	0.697	0.653	0.596	0.691	0.642	0.659	0.635	0.935	0.834	0.986	0.824	0.739	0.759	0.652	0.725	2.491	2.391	0.717	0.863	0.498	0.491	0.543	0.65	0.602	0.606	0.795	0.804	0.563
595	382.407	401.104	403.11	167.046	2.00595	4482.82	1	1	0.973	0.798	0.756	0.471	0.842	0.688	0.784	0.631	0.811	0.724	0.933	0.774	0.624	0.618	0.938	1.051	0.74	0.882	1.039	0.953	1.025	1.161	0.994	0.861	0.498	0.744	0.78	0.825	0.655	0.665	0.725	1.373	0.937	0.868	0.957	0.778	0.925	0.984	0.703	0.683	0.621
596	382.723	623.029	625.033	388.97	2.00391	2244.8	1	1	2.162	1.807	2.47977	1.988	1.31	1.954	1.203	1.539	0.36	1.469	1.185	1.639	1.466	1.393	1.204	2.407	1.899	1.709	1.466	1.198	1.508	2.446	1.771	4.206	1.285	3.105	1.364	1.653	1.661	1.636	1.951	3.40897	1.508	2.164	1.063	2.128	1.75	1.09	3.222	1.223	3.113
597	382.773	340.03	342.037	105.972	2.00659	3734	1	1	0.907	1.897	1.295	1.83	1.73	1.811	0.829	1.299	1.417	1.276	1.716	1.843	1.023	1.084	1.73	2.068	1.818	1.579	1.005	2.11	1.055	1.875	1.394	2.111	1.741	2.305	2.021	2.401	1.481	2.077	0.912	1.988	1.552	1.709	1.343	1.818	1.256	1.362	1.554	1.258	1.299
602	383.802	483.144	485.149	249.086	2.00448	6570	1	1	0.657	0.385	0.585	0.415	0.292	0.247	0.341	0.336	0.42	0.238	0.355	0.436	0.405	0.431	0.429	0.393	0.518	0.48	0.435	0.424	0.325	0.506	0.428	0.495	0.413	0.4	0.502	0.412	0.518	0.493	0.368	0.964	0.312	0.299	0.319	0.349	0.299	0.268	0.402	0.339	0.367
605	384.731	436.189	438.196	202.131	2.00687	11700.1	1	1	0.579	0.594	0.659	0.609	0.813	0.632	0.931	0.874	0.594	0.549	0.712	0.609	0.736	0.694	1.344	1.343	0.566	0.57	0.807	0.839	1.252	1.197	1.382	1.258	1.283	1.275	1.153	1.069	0.698	0.682	0.966	0.899	0.649	0.708	0.716	0.386	0.561	0.602	0.566	0.646	0.378
606	385.315	428.137	430.143	194.079	2.00641	4441.71	1	1	0.403	0.26	0.666	0.261	0.646	0.245	1.456	1.476	0.749	0.335	0.369	0.335	0.678	0.272	0.715	0.285	0.552	0.34	2.393	2.154	0.609	0.281	1.294	1.018	1.3	1.332	1.27	0.53	0.496	0.474	1.413	1.582	0.369	0.317	0.404	0.702	0.681	0.252	1.113	1.042	0.938
607	385.376	474.065	476.072	240.007	2.00753	4522	1	1	0.804	0.762	0.692	0.665	0.411	0.586	0.482	0.432	0.524	0.441	0.481	0.624	0.511	0.565	0.46	0.603	0.697	0.643	0.485	0.75377	0.537	0.681	0.512	0.28	0.458	0.933484	0.481	0.657	0.564	1.16	0.529	1.426	0.534	0.28	0.482	0.832	0.682	0.75377	0.819	0.75377	0.969
608	385.417	478.164	480.17	244.106	2.00655	12102.8	1	1	0.693	0.67	0.476	0.471	0.6	0.52	0.343	0.304	0.521	0.588	0.755	0.717	0.58	0.626	0.466	0.428	0.224	0.386	0.697	0.735	0.349	0.347	0.343	0.314	0.275	0.377	0.437	0.499	0.586	0.601	0.408	0.389	0.98	0.98	1.065	0.426	0.244	0.236	0.146	0.153	0.164
610	385.799	552.19	554.196	318.132	2.00613	3176.9	1	1	0.12	0.12	0.429	0.571	0.451	0.386	0.442	0.399	0.441	0.385	0.221	0.135253	0.306	0.363	0.38	0.394	1.182	0.313	0.39	0.404	2.996	3.479	0.912	0.954	1.096	1.035	0.417	0.482	0.481	0.417	0.228	0.12	0.281	0.218	0.343	0.682	0.339	0.167	0.411	0.353	2.065
611	385.97	621.03	623.035	386.971	2.00532	4217.09	1	1	0.711	0.841	0.666	0.521	0.948	0.623	1.135	0.516	0.811	0.6	0.807	0.609	0.85	0.782	0.928	0.865	1.276	0.81	1.412	0.728	1.576	0.852	1.557	0.771	0.843	0.789	0.85	1.056	0.879	0.735	0.93	0.664	1.107	0.995	0.755	0.749	1.221	1.073	1.353	1.166	1.195
612	386.32	381.147	383.154	147.089	2.00693	10278.9	1	1	0.625	0.762	0.73	0.694	0.758	0.719	0.649	0.632	0.59	0.572	0.67	1.074	0.603	0.608	0.755	0.716	0.676	0.686	0.741	0.818	0.969	0.872	0.911	0.786	0.664	0.792	0.867	0.883	0.602	0.653	0.841	0.544	0.514	0.577	0.541	0.568	0.658	0.673	0.892	0.911	0.815
613	386.501	317.132	319.138	83.0733	2.0066	6273.71	1	1	0.932	0.879	1.072	0.941	0.981	0.856	0.948	0.864	0.917	0.865	1.027	0.849	1.054	0.872	0.988	0.935	0.912	0.822	1.108	0.91	1.005	0.937	0.982	0.89	0.96	0.869	0.987	0.85	0.942	0.88	0.875	0.831	0.87	0.861	0.918	0.931	0.851	0.853	0.888	0.867	0.909
615	387.168	351.101	353.109	117.042	2.00803	7873.2	1	1	0.889	0.825	0.987	0.87	1.6	1.125	0.884	0.573	1.54	1.124	1.007	0.805	1.19	0.783	0.929	0.757	1.385	1.204	1.096	0.861	1.313	1.449	1.394	1.137	1.355	1.337	0.866	1.031	0.727	0.663	0.942	0.798	0.891	0.866	0.909	1.19	1.141	1.075	1.551	1.46	1.049
616	387.228	700.228	702.234	466.17	2.00606	2634	1	1	0.21	0.21	0.21	0.21	0.21	0.517	0.21	0.21	0.21	0.21	0.21	0.21	0.21	0.21	0.21	0.21	0.729	0.21	0.558	0.21	0.21	0.21	0.21	0.21	0.565	0.692	0.319	0.21	0.21	0.21	0.21	0.21	0.21	0.21	0.21	0.21	0.688	0.861	0.91	1.012	0.855
617	387.371	537.201	539.208	303.143	2.00676	2683.5	1	1	1.173	1.631	0.596	0.352	0.596	0.326	0.741	0.743	0.461	0.671	0.558	0.601	0.572	0.703	0.617	0.628	1.062	0.427	0.448	0.467	0.746	0.659342	0.561	0.516	0.665	0.904	0.588	0.68	0.635	0.692	0.851	0.661	0.529	0.577	0.495	0.355	0.497	0.443	0.614	0.611	0.752
618	388.478	364.169	366.175	130.11	2.00648	7062.37	1	1	0.627	0.569	0.906	0.979	0.591	0.577	0.743	0.723	0.663	0.57	0.732	0.485	0.793	0.809	0.708	0.788	0.631	0.881	0.621	0.672	1.008	0.953	0.783	0.744	1.07	1.144	1.027	1.135	0.535	0.614	0.674	0.534	0.627	0.735	0.733	0.657	0.692	0.641	0.657	0.59	0.398
621	389.087	634.103	636.109	400.045	2.0059	2992	1	1	0.218	0.443	0.223	0.352	0.239	0.255	0.289	0.311	0.224	0.374	0.24	0.22	0.318	0.392	0.214	0.267	0.371	0.409	0.255	0.435	0.397	0.637	0.499	0.492	0.268	0.442	0.236	0.274	0.707	0.735	0.295	0.161	0.264	0.19	0.12	0.208	0.12	0.12	0.35	0.275	0.207
622	389.789	348.137	350.144	114.079	2.0066	77077.4	1	1	0.878	0.792	0.703	0.64	0.657	0.673	0.703	0.648	0.685	0.567	0.676	0.521	0.599	0.644	0.609	0.67	0.601	0.597	0.749	0.782	0.67	0.733	0.576	0.552	0.433	0.692	0.595	0.62	0.404	0.532	0.514	0.51	1.14	0.755	0.611	0.586	0.687	0.501	0.634	0.517	0.476
623	389.976	358.041	360.047	123.983	2.00644	14007.1	1	1	1.026	0.885	0.986	0.662	0.677	0.868	0.951	0.489	0.577	0.543	0.554	0.593	0.547	0.571	0.645	0.715	0.987	0.78	1.327	0.678	1.243	1.011	1.251	1.054	0.61	0.742	0.706	0.759	0.648	0.613	0.979	1.264	0.669	0.634	0.56	0.658	0.62	0.612	1.836	1.741	1.022
624	390.132	386.151	388.157	152.092	2.00656	5056.04	1	1	0.65	0.481	0.791	0.952	0.676	0.559	0.698	0.672	0.632	0.512	0.542	0.554435	0.81	0.752	0.578	0.719	0.538	0.533	0.579	0.606	1.014	0.938	0.832	0.634	1.083	1.096	1.007	0.994	0.502	0.625	0.46	0.506	0.746	0.646	0.651	0.576	0.598	0.548	0.692	0.701	0.357
625	390.392	406.143	408.149	172.084	2.00622	2522	1	1	4.176	2.615	3.935	1.804	3.764	1.839	3.417	2.856	3.961	2.483	2.686	2.522	4.862	2.498	4.245	2.599	3.927	4.628	2.927	2.916	4.947	7.378	5.203	4.038	5.674	3.099	4.627	3.699	4.309	3.593	3.127	2.198	3.485	4.137	4.352	4.354	3.548	2.965	3.553	3.544	4.521
627	391.604	348.101	350.107	114.042	2.00674	72311.4	1	1	1.083	0.901	0.67	0.502	1.068	0.845	1.059	0.835	1.109	0.699	0.94	0.817	0.859	0.963	0.908	0.727	1.21	0.872	0.941	0.717	0.851	0.719	0.842	0.568	0.943	1.485	0.726	1.005	0.672	0.615	1.102	1.347	0.864	0.949	0.859	0.777	1.389	1.399	1.061	1.217	0.794
628	392.036	315.108	317.115	162.1	2.00652	17373.7	2	2	0.517	0.549	0.539	0.681	0.349	0.469	0.383	0.536	0.27	0.444	0.371	0.383	0.404	0.297	0.383	0.465	0.575	0.482	0.28	0.394626	0.391	0.482	0.27	0.538	0.423	0.779	0.27	0.53	0.375	0.485	0.483	0.18	0.492	0.413	0.452	0.514	0.566	0.596	0.756	1.28	0.54
629	392.223	396.111	398.117	162.052	2.00683	43347.8	1	1	0.613	0.578	0.591	0.492	0.629	0.537	0.661	0.425	0.612	0.493	0.592	0.464	0.71	0.69	0.658	0.55	0.658	0.632	0.66	0.619	0.915	0.756	1.019	0.869	0.729	0.786	0.65	0.704	2.374	2.3	0.658	0.924	0.52	0.552	0.534	0.657	0.579	0.572	0.741	0.803	0.559
631	393.435	306.607	308.614	145.097	2.0067	32962.5	2	2	0.451	0.581	0.563	0.665	0.409	0.461	0.43	0.52	0.24	0.393	0.351	0.382	0.334	0.338	0.304	0.473	0.634	0.488	0.297	0.462	0.272	0.392	0.325	0.57	0.333	0.7	0.306	0.525	0.359	0.51	0.455	0.184	0.496	0.516	0.483	0.454	0.671	0.602	0.8	0.681	0.511
632	393.656	492.143	494.15	258.085	2.00641	2867.03	1	1	0.657	0.738	0.942	1.078	0.961	0.614	0.842	0.852	1.076	0.651	0.927	1.229	1.417	0.905	0.858	0.677	0.762	0.795625	0.801	0.84	1.539	0.921	1.617	1.345	1.342	1.266	1.016	1.11	1.063	1	1.041	1.657	0.996	1.102	1.149	0.716	0.726	0.646	0.595	0.659	0.634
633	393.758	629.209	633.222	162.099	4.01333	26033.8	1	2	0.437	0.56	0.573	0.657	0.45	0.571	0.422	0.516	0.45	0.409	0.45	0.376	0.45	0.383	0.45	0.482	0.563	0.497	0.45	0.45	0.45	0.379	0.45	0.557	0.45	0.841	0.45	0.535	0.45	0.542	0.457	0.205	0.482	0.562	0.508	0.482	0.668	0.655	0.818	0.45	0.536
634	394.16	362.116	364.123	128.058	2.00664	5.6378e+06	1	1	0.999	1.168	0.928	0.93	0.982	0.874	1.039	0.848	0.894	0.773	0.831	0.769	0.911	0.996	1.159	1.142	1.12	1.171	1.121	1.148	1.176	1.082	1.091	1.038	0.94	1.103	0.638	0.749	0.67	0.64	0.973	1.105	1.063	0.98	0.964	0.984	1.085	1.109	1.564	1.512	0.877
635	394.539	447.071	449.077	213.013	2.00558	2539	1	1	0.534	0.911	1.125	1.165	1.187	1.098	0.765	0.922	1.156	0.696	1.253	0.674	0.806	0.854	1.215	1.32	1.167	1.2	1.148	1.283	0.743	0.965	0.817	1.177	1.017	1.118	1.203	0.961	1.393	1.519	0.802	0.349	1.508	1.405	1.271	1.597	0.778	0.75	1.613	1.535	1.463
636	395.267	323.105	325.112	89.0472	2.00665	910430	1	1	0.761	0.916	0.587	0.468	0.601	0.529	0.508	0.361	0.695	0.65	0.738	0.886	0.724	0.611	0.757	0.843	0.69	0.731	0.615	0.635	0.542	0.428	0.71	0.712	0.64	0.581	0.58	0.54	0.694	0.787	0.552	0.371	0.573	0.589	0.533	0.773	0.524	0.479	0.447	0.428	0.583
637	395.549	456.132	458.138	222.074	2.00648	132589	1	1	0.569	0.545	0.571	0.487	0.607	0.55	0.578	0.415	0.617	0.484	0.573	0.456	0.681	0.687	0.655	0.609	0.678	0.668	0.655	0.63	0.943	0.798	0.984	0.798	0.739	0.768	0.646	0.72	2.468	2.385	0.712	0.857	0.491	0.49	0.539	0.653	0.598	0.609	0.796	0.808	0.565
638	396.164	480.179	482.186	246.121	2.00653	74279.5	1	1	1.121	1.197	0.98	0.874	0.558	0.539	0.366	0.338	0.909	0.903	0.868	0.827	0.709	0.804	0.909	0.867	0.572	0.52	0.697	0.803	0.685	0.693	0.848	0.776	0.601	0.768	0.367	0.392	0.719	0.758	0.486	0.343	0.512	0.523	0.48	0.827	0.605	0.607	0.469	0.462	0.575
640	396.884	450.169	452.176	216.111	2.00657	32457.1	1	1	0.549	0.603	0.731	0.655	0.743	0.61	0.725	0.669	0.908	0.952	1.026	0.954	0.794	0.859	0.713	0.595	0.794	0.406	0.795	0.784	0.513	0.476	0.427	0.335	0.597	0.748	0.366	0.419	0.482	0.478	0.394	0.523	1.823	1.829	1.732	0.624	0.524	0.582	0.549	0.585	0.576
641	397.697	437.094	439.101	203.036	2.00618	18097.4	1	1	0.794	1.098	1.205	1.61	0.95	0.996	0.634	0.777	0.749	0.74	1.003	0.901	1.241	1.373	1.272	1.602	0.989	1.214	0.996	1.594	1.328	1.698	1.701	1.981	1.069	1.223	1.149	0.935	0.959	1.059	0.734	1.668	0.733	0.723	0.877	1.182	0.994	1.036	1.158	1.252	1.3
642	398.22	570.201	572.207	336.142	2.00668	4055.83	1	1	0.657	0.767	0.958	0.891	0.497	0.506	0.756	0.618	0.848463	0.19	0.245	0.19	0.956	1	1.419	0.19	0.494	0.897	0.577	0.455	1.15	1.227	0.476	0.358	0.484	0.451	0.19	0.19	0.651	0.659	0.19	0.19	3.03	3.162	2.285	0.409	0.19	0.828	0.637	0.603	0.717
643	398.291	420.122	422.128	186.064	2.00654	15998.2	1	1	0.658	0.514	0.418	0.389	0.728	0.73	0.716	0.63	0.9	0.875	0.516	0.537	0.646	0.608	0.242	0.218	0.504	0.327	0.56	0.518	0.1001	0.1001	0.272	0.191	0.726	0.8	0.535	0.639	0.387	0.356	0.457	1.137	0.399	0.399	0.493	0.521	1.096	1.05	0.782	0.754	0.309
648	400.392	408.159	410.165	174.1	2.00669	6527.33	1	1	0.754	1.098	0.837	0.945	0.799	0.695	0.797	0.431	0.671	0.575	0.882	0.67	1.075	1.083	0.882	0.683	0.91	0.768	0.868	0.977	2.473	2.15967	1.351	1.17	0.774	0.789	0.52	0.694	0.708	0.704	0.9	0.773	0.768	0.758	0.826	0.629	0.798	0.655	1.102	1.125	0.933
649	400.735	347.116	349.123	113.058	2.00685	25338	1	1	1.146	1.032	0.97	0.996	0.983	0.935	0.913	1.084	0.973	0.885	0.985	0.924	0.951	1.019	1.385	1.249	1.266	1.462	0.973	0.848	1.076	1.116	1.183	1.274	1.174	1.532	1.133	1.149	1.445	1.437	0.984	1.584	0.955	0.795	0.981	1.002	1.012	0.912	1.17	1.091	0.942
650	400.892	408.122	410.129	174.064	2.00668	162637	1	1	0.671	0.248	0.479	0.157	0.191	0.213	0.228	0.221	0.191	0.246	0.183	0.192	0.181	0.25	0.186	0.217	0.181	0.228	0.196	0.23	0.241	0.251	0.267	0.249	0.157	0.212	0.126	0.119	0.128	0.139	0.222	0.434	0.233	0.301	0.236	0.261	0.26	0.422	0.384	0.423	0.212
651	401.227	456.072	458.078	222.013	2.0062	7960.57	1	1	0.604	0.715	0.617	0.636	0.843	0.799	0.581	0.673	0.742	0.697	0.701	0.586	0.616	0.631	0.812	0.826	0.729	0.899	0.853	0.921	0.57	0.626	0.52	0.527	0.717	0.865	0.777	0.875	1.023	1.126	0.806	0.831	0.901	0.918	0.801	0.797	0.55	0.575	0.688	0.631	0.613
653	401.906	465.18	467.186	231.121	2.00664	42219.2	1	1	0.131	0.133	0.479	0.449	0.257	0.24	1.319	1.253	0.197	0.186	0.153	0.14	0.172	0.156	0.1	0.1	0.369	0.151	0.169	0.182	1.31809	0.1001	0.1	0.1	0.26	0.284	0.191	0.197	0.666	0.694	0.175	0.112	0.495	0.483	0.405	0.319	0.574	0.553	0.302	0.272	0.107
657	402.673	512.151	514.158	278.093	2.00635	26205.9	1	1	1.17	1.3	1.27	1.261	0.522	0.491	0.486	0.494	0.914	0.891	0.838	0.808	0.783	0.764	1.059	1.061	0.743	0.64	0.793	0.772	0.741	0.748	0.673	0.675	0.713	0.869	0.455	0.441	0.457	0.474	0.53	0.302	0.606	0.621	0.573	1.014	0.778	0.742	0.798	0.751	0.627
658	402.681	595.05	597.056	360.992	2.00593	3894.71	1	1	0.903	0.72	0.585	0.694	1.024	0.74	1.128	0.625	0.46	0.547	0.694	0.606	0.876	0.52	0.795	0.825	1.114	0.71	1.227	0.44	1.213	0.892	1.32	0.771	0.722	0.685	0.96	0.89	0.725	0.674	1.064	0.641	1.194	1.08	0.689	0.702	1.317	1.027	1.291	1.292	1.092
659	404.23	391.18	393.186	157.122	2.00643	13397.4	1	1	1.156	0.527	0.89	0.36	0.458	0.422	0.858	1.114	0.522	0.469	3.895	1.959	0.42	0.24	1.717	1.46	0.523	1.012	0.47	0.416	0.829	0.604	0.403	0.537	0.568	0.655	0.388	0.903	0.217	0.24	0.471	0.191	0.548	0.458	0.71	0.598	1.527	1.644	0.352	0.314	0.418
662	404.562	358.121	360.128	124.063	2.0066	7926.43	1	1	1.116	0.823	0.71	0.593	0.678	0.796	0.455	0.475	0.653	0.903	0.974	0.93	0.657	0.579	0.885	1.06	0.804	1.187	0.841	0.954	0.932	1.022	0.859	0.764	0.61	0.855	0.532	0.648	0.532	0.598	0.67	2.334	0.643	0.618	0.625	0.527	0.885	0.692	0.743	0.728	0.526
665	405.109	366.064	368.071	132.006	2.00658	4793.33	1	1	0.403	0.416	0.407	0.373	0.391	0.471	0.649	0.644	0.84	0.504	0.56	0.808	0.574	0.737	0.518	0.672	0.479	0.951	0.827	0.803	0.741	0.555	0.425	0.388	0.683	0.905	0.571	1.081	0.909	0.849	1.138	0.929	0.403	0.425	0.393	0.489	0.887	0.659	1.291	1.182	1.281
666	405.112	431.172	433.178	197.114	2.00593	2470	1	1	1.075	0.56	0.986	0.56	0.746	0.56	0.914	1.87804	0.481	0.56	2.954	0.78	0.728	0.56	1.036	0.56	0.775	0.56	0.893	0.56	1.87804	1.87804	0.56	1.87804	0.844	0.56	0.56	0.66	0.56	1.87804	0.56	0.56	0.488	0.56	0.56	0.56	1.076	1.708	0.527	9.99	0.488
671	405.707	445.055	447.064	210.997	2.00915	4499.67	1	1	0.582	1.05	0.673	0.823	0.747	0.579	0.491	0.792	0.923	0.863135	0.623	0.615	0.68	0.818	0.766	1.051	1.115	0.994	0.71	1.207	0.433	0.633	0.54	0.848	0.728	0.975	0.679	0.676	0.533	0.836	0.537	0.865	0.61	0.688	0.703	1.185	0.789	0.727	0.829	0.796	0.983
674	406.098	317.131	319.138	83.0729	2.00705	6410.16	1	1	0.983	0.894	1.098	1.083	0.939	0.941	0.91	0.866	0.906	0.918	1.019	0.918	1.023	0.88	0.926	0.896	0.921	0.882	1.023	0.927	0.962	0.937	0.957	0.984	0.935	0.881	0.949	0.875	0.902	0.825	0.855	0.8	0.868	0.852	0.867	0.902	0.813	0.81	0.898	0.853	0.89
675	406.191	561.19	563.196	327.132	2.00636	2580.67	1	1	0.753	0.584	0.484	0.578	0.851	0.555	0.493	0.424	0.422	0.664	0.834	0.854	1.016	0.637	0.745	0.219	0.459	0.413	0.619	0.511	0.516	0.448	0.587	0.479	0.993	0.584	0.992	0.837	2.057	1.755	0.643	0.971	0.44	0.422	0.762	0.999	0.625	0.43	0.502	0.436	0.18
676	406.465	437.146	439.153	203.088	2.00709	12615.7	1	1	0.658	0.351	0.464	0.164	0.162	0.184542	0.297	0.19	0.151	0.241	0.225	0.23105	0.225233	0.19	0.174	0.326	0.3	0.19	0.229	0.19	0.249	0.352779	0.248	0.19	0.176518	0.19	0.156	0.19	0.592885	0.374712	0.216	0.333	0.344	0.384121	0.183	0.141	0.331	0.19	0.324	0.93496	0.282
677	406.848	309.126	311.133	75.0681	2.00674	10506.6	1	1	0.549	0.505	0.616	0.734	0.519	0.494	0.543	0.563	0.683	0.645	0.754	0.511	0.553	0.558	0.457	0.448	0.564	0.472	0.804	0.848	0.6	0.572	1.076	0.989	1.972	2.535	0.538	0.712	0.453	0.529	0.659	0.631	0.81	0.801	0.527	0.73	0.687	0.629	0.708	0.606	0.604
681	407.861	479.195	481.202	245.137	2.00656	6774.96	1	1	0.82	1.052	0.875	0.97	0.521	0.52	0.761	0.7	0.452	0.243	0.437	0.2	1.245	1.21	0.215	0.197	0.403	0.24	0.495	0.39	0.426	0.265	0.246	0.232	0.355	0.526	0.187	0.151	0.674	0.642	0.892	0.66	4.418	4.104	2.208	0.431	0.396	0.334	0.59	0.672	0.835
682	408.176	459.12	461.126	225.061	2.00637	6851.87	1	1	0.661	0.898	0.633	0.5	0.571	0.605	0.619	0.449	0.6	0.68	0.628	0.645	0.839	0.696	0.645	0.63	0.716	0.809	0.752	0.867	1.105	1.014	1.032	0.871	0.817	0.877	0.783	0.825	2.335	2.252	0.716	0.773	0.572	0.627	0.547	0.742	0.63	0.61	0.795	0.815	0.65
683	408.243	374.08	376.088	140.022	2.00805	4600	1	1	0.917	0.49	1.239	0.901878	0.49	0.901878	4.16	0.901878	0.901878	0.901878	0.49	0.49	0.49	3.47	0.725685	0.49	0.49	1.49	0.84	4.54	0.843988	0.49	1.18	0.901878	0.84	1.24	0.901878	0.901878	0.49	0.901878	0.87	0.49	0.883	0.901878	0.901878	0.901878	0.864	0.901878	1.421	0.901878	1.238
686	408.321	362.116	364.123	128.058	2.00651	22668.6	1	1	1.008	1.047	0.924	0.881	0.962	0.866	1.06	0.877	0.913	0.815	0.823	0.765	0.885	1.003	1.129	1.031	1.132	1.088	1.116	0.892	1.109	1.114	1.12	1.044	0.956	1.039	0.654	0.734	0.647	0.64	0.947	1.088	1.017	0.972	0.963	0.967	1.098	1.101	1.564	1.455	0.862
687	408.371	437.138	439.148	203.08	2.00955	9139.42	1	1	0.725181	0.707	0.629	0.587	0.736	0.481	0.562	0.468	0.525	0.515	0.61	0.483	0.747	0.693	0.727	0.518	0.684	0.682	0.705	0.594	0.888	0.741	0.974	0.885	0.731	0.695	0.699	0.714	1.996	2.232	0.738	0.955	0.482	0.498	0.476	0.696	0.698	0.523	0.699	0.71	0.682
688	408.388	571.185	573.191	337.127	2.00588	3550.83	1	1	0.765	0.838	1.129	1.23	0.944	0.824	0.897	1.034	0.405	0.298	0.57017	0.363	1.259	1.126	0.617675	0.296	0.425	0.566	0.539	0.472	0.797	0.718	0.255	0.41	0.641	0.575	0.413	0.446	0.591	0.656	0.533	0.626059	2.279	2.243	1.777	0.291	0.422351	0.353061	0.348	0.247	0.203
689	408.499	379.132	381.138	145.073	2.00648	16358.8	1	1	0.109	0.135	0.433	0.434	0.1	0.1	0.14	0.1	0.656	0.626	0.121	0.115	0.202	0.156	0.121	0.1	0.564	0.656	0.476	0.517	0.158	0.17	0.477	0.413	0.511	0.505	0.121	0.103	0.1	0.1	0.178	0.11	0.1	0.1	0.1	0.202	0.196	0.125	0.12	0.106	0.202
690	408.574	493.211	495.217	259.152	2.00674	11023	1	1	0.862	1.161	1.224	1.193	0.699	0.621	1.013	0.847	0.37	0.287	0.598	0.513	1.156	1.189	0.362	0.387	0.517	0.402	0.603	0.555	0.951	0.746	0.532	0.585	0.6	0.756	0.263	0.291	0.938	0.721	0.376	0.264	3.323	3.239	1.894	0.557	0.331	0.617	0.629	0.64	0.758
691	408.676	366.1	368.107	132.042	2.00715	8169.79	1	1	0.443	0.958	0.926	0.752	1.171	0.943	0.72	0.744	0.569	0.777	0.823	1.05	0.876	0.925	1.359	0.998	2.378	0.656	1.046	1.345	0.841	0.963	1.089	0.768	0.775	1.125	1.459	1.57	0.971	0.996	1.073	1.049	0.791	1.114	1.021	0.903	2.656	3.104	5.856	5.201	2.614
693	413.833	323.537	325.546	89.4792	2.00814	1.31257e+06	1	1	0.705	0.795	0.603	0.575	0.596	0.525	0.751	0.808	0.677	0.638	0.656	0.63	0.751	0.853	0.616	0.765	0.723	0.653	0.598	0.593	0.617	0.721	0.663	0.604	0.652	0.701	0.788	0.874	0.683	0.75	0.593	0.322	0.674	0.676	0.592	0.774	0.45	0.433	0.525	0.538	0.621
694	414.215	323.28	325.288	89.2214	2.00819	443415	1	1	0.835	0.917	0.73	0.749	0.75	0.672	0.868	0.744	0.817	0.74	0.795	0.736	0.874	0.835	0.797	0.749	0.832	0.733	0.751	0.744	0.752	0.724	0.802	0.751	0.784	0.846	0.883	0.927	0.772	0.876	0.733	0.489	0.745	0.822	0.782	0.878	0.571	0.596	0.669	0.689	0.759
696	415.476	323.106	325.113	89.0475	2.00687	1.643e+07	1	1	0.799	0.748	0.589	0.566	0.595	0.49	0.689	0.77	0.76	0.6	0.775	0.61	0.807	0.87	0.744	0.73	0.742	0.7	0.61	0.72	0.706	0.55	0.74	0.579	0.725	0.69	0.767	0.85	0.706	0.827	0.562	0.372	0.65	0.741	0.603	0.83	0.563	0.592	0.643	0.471	0.599
698	417.725	424.153	426.16	190.095	2.00651	11348.5	1	1	0.1	0.136	0.1	0.1	0.1	0.201	0.488	0.216	0.435	0.1	0.1001	0.1001	0.1	0.123	0.1	0.212	0.134	0.128	0.644	0.391	0.115	0.1	0.1	0.1	0.1001	0.141	0.1	0.1	0.1	0.1	0.462	0.387	0.1	0.1	0.1001	9.99	0.106	0.106	0.132	0.115	0.1
699	418.234	396.111	398.117	162.053	2.00646	97559.3	1	1	0.589	0.514	0.559	0.447	0.614	0.466	0.618	0.39	0.591	0.469	0.572	0.427	0.696	0.646	0.617	0.539	0.641	0.616	0.645	0.614	0.905	0.783	0.975	0.824	0.728	0.754	0.629	0.66	2.353	2.265	0.654	0.896	0.522	0.534	0.53	0.622	0.575	0.561	0.744	0.795	0.559
700	419.844	478.127	480.134	244.069	2.0065	216217	1	1	0.369	0.373	0.583	0.589	0.916	0.788	0.723	0.585	0.642	0.636	0.843	0.701	0.756	0.634	1.097	0.912	0.552	0.621	0.999	1.059	0.816	0.751	0.764	0.672	0.919	0.855	1.248	1.365	0.75	0.759	0.935	0.842	0.811	0.822	0.833	0.739	0.635	0.642	0.719	0.679	0.833
702	420.515	399.146	401.152	165.087	2.00666	48531.7	1	1	1.522	0.776	1.513	0.63	0.789	0.326	0.405	0.312	0.485	0.395	0.845	0.529	0.851	0.521	0.55	0.515	0.892	0.508	0.368	0.374	0.587	0.406	0.487	0.258	0.711	0.598	0.584	0.549	0.408	0.36	0.719	0.417	0.818	0.789	0.459	0.57	0.443	0.485	0.888	0.834	0.616
704	421.061	477.161	479.168	486.206	2.00668	18677.2	2	2	0.555	0.648	0.561	0.446	0.615	0.729	0.482	0.529	0.647	0.525	0.46	0.433	0.504	0.733	0.557	0.626	0.556	0.619	0.641	0.659	0.847	0.914	0.556	0.686	0.644	0.969	0.661	0.831	0.577	0.616	0.645	0.372	0.771	0.645	0.555	0.445	0.697	0.601	0.592	0.595	0.581
705	421.106	317.131	319.138	83.073	2.00664	62138	1	1	1.03	0.698	1.181	0.668	0.871	0.452	0.777	0.377	0.891	0.456	1.003	0.583	1.016	0.568	0.921	0.503	0.921	0.531	0.934	0.437	0.935	0.467	0.924	0.469	0.892	0.693	0.853	0.729	0.808	0.743	0.857	0.744	0.838	0.847	0.815	0.871	0.783	0.787	0.871	0.847	0.884
706	421.254	446.174	448.18	212.116	2.00655	12874.5	1	1	0.654	0.796	1.835	1.618	0.715	0.761	0.952	0.784	0.8	0.549	0.626	0.593	0.548	0.641	0.923	0.901	0.909	0.824	0.954	0.929	0.652	0.637	0.546	0.612	0.796	0.937	0.589	0.649	0.69	0.704	0.719	0.899	0.727	0.664	0.663	0.987	0.591	0.594	1.033	1.105	0.65
707	421.824	337.121	339.128	103.063	2.00658	37849.1	1	1	0.594	0.657	0.62	0.641	0.756	0.673	0.727	0.713	0.696	0.7	0.594	0.635	0.693	0.736	0.791	0.748	0.746	0.764	0.63	0.735	0.801	0.847	0.767	0.69	0.805	0.879	0.752	0.871	0.663	0.714	0.771	0.75	0.671	0.678	0.667	0.58	0.482	0.519	0.672	0.699	0.475
708	422.181	402.086	404.093	168.028	2.00651	482919	1	1	0.908	0.943	1.42	1.306	0.806	0.609	0.671	0.546	0.727	0.689	1.085	0.87	0.537	0.393	1.354	0.991	1.001	1.121	1.247	1.21297	1.012	0.929	0.648	0.512	1.041	0.913	1.214	1.208	1.092	1.053	0.461	0.53	0.603	0.616	0.633	1.151	0.871	0.864611	0.84	0.829	1.347
710	423.451	406.143	408.149	172.084	2.00658	73908.8	1	1	0.787	0.682	0.657	0.431	0.713	0.58	0.691	0.584	0.66	0.597	0.768	0.716	0.847	0.775	0.529	0.478	0.622	0.499	0.705	0.71	0.646	0.506	0.659	0.626	0.41	0.453	0.473	0.537	0.638	0.625	0.593	0.412	1.401	1.466	1.311	0.61	0.515	0.506	0.49	0.497	0.36
711	423.68	504.181	506.186	270.122	2.00494	3210.72	1	1	3.073	1.369	2.41	1.393	2.094	1.326	1.591	0.939	2.255	1.086	1.755	1.191	1.941	0.989	2.11	0.801	2.433	0.974	2.372	1.139	1.661	1.096	1.835	1.025	1.464	1.147	1.505	1.064	1.304	1.289	1.474	1.323	2.295	0.821	1.511	1.666	2.405	0.895	2.501	0.77	2.357
713	423.764	477.162	479.169	243.104	2.00667	6197	1	1	0.555	0.643	0.561	0.455	0.615	0.786	0.482	0.598	0.647	0.51	0.46	0.385	0.504	0.769	0.557	0.647	0.583	0.466	0.641	0.521	0.847	0.906	0.556	0.788	0.644	0.937	0.661	0.831	0.611	0.616	0.645	0.359	0.771	0.645	0.555	0.445	0.697	0.601	0.592	0.595	0.581
714	423.775	486.168	488.176	252.11	2.00779	2272	1	1	0.373	0.657	0.813	0.745	0.506	0.723	0.754	0.454	0.535	0.768	0.507	0.585	0.461	0.782185	0.397	0.631	0.918	0.789	0.579	1.322	0.69	0.93	0.537	0.575888	0.765	0.587	0.351	0.736	0.608	0.637	0.363	0.283	0.497	0.477	0.454	0.708	0.846	1.01	0.962	1.262	0.662
715	424.017	527.205	529.211	293.147	2.00643	5424.52	1	1	0.799	0.607	0.81	0.793	0.838	0.365	0.406	0.274	0.33	0.679	1.262	0.832	1.245	0.599	1.036	0.53	0.528	0.408	0.519	0.611	0.678	0.487	0.862	0.476	1.007	0.471	1.258	0.76	2.53	2.189	0.542	0.923	0.515	0.522	1.058	1.103	0.499	0.411	0.491	0.456	0.389
719	424.845	477.664	479.669	487.21	2.0056	4518	2	2	0.629	0.601	0.655	0.513	0.698	0.763	0.556	0.509	0.697	0.513	0.439	0.431	0.547	0.782	0.626	0.566	0.686	0.677	0.583	0.741	0.752	0.984	0.7	0.709	0.661	1.101	0.754	0.691	0.708	0.694	0.735	0.37	0.784	0.794	0.647	0.483	0.7	0.683	0.773	0.69	0.743
720	425.071	368.116	370.122	134.057	2.00662	12412.2	1	1	0.466	0.556	0.445	0.479	0.54	0.518	0.428	0.465	0.507	0.454	0.548	0.432	0.644	0.786	0.537	0.73	0.562	0.872	0.603	0.775	0.928	0.914	0.876	0.909	0.777	0.864	0.604	0.79	1.922	2.011	0.613	0.507	0.508	0.509	0.482	0.547	0.625	0.709	0.918	0.901	0.554
721	425.623	502.175	504.182	268.117	2.00676	5068.4	1	1	0.768	0.758	0.758	0.635	0.295	0.260771	0.225	0.21	0.234	0.274275	0.598	0.646	0.36	0.349694	0.705	0.481547	0.621	0.364	0.53	0.21	0.329	0.21	0.276	0.21	0.276	0.21	0.266	0.298378	0.408	0.282	0.452	0.27	0.335	0.21	0.27	0.358	0.618	0.21	0.75	0.575	0.815
725	426.945	460.17	462.173	226.112	2.00261	3935.75	1	1	0.189	0.12	0.12	0.487441	0.147	0.126	0.285	0.28598	0.12	0.63442	0.168	1.02714	0.1	0.564367	0.12	0.52142	0.829	1.26608	0.12	1.19834	0.12	0.740136	0.12	0.542955	0.12	1.64928	0.12	0.12	0.218	0.332	0.314	0.269653	0.12	0.291	0.133	0.12	0.692	1.888	1.104	3.19	1.099
726	428.259	362.116	364.123	128.058	2.0066	4271.83	1	1	1.003	1.134	0.937	0.89	1.027	0.884	0.995	0.857	0.932	0.822	0.89	0.834	0.916	0.853	1.144	1.184	1.088	1.135	1.156	1.121	1.176	0.947	1.107	0.968	0.998	1.086	0.679	0.759	0.666	0.676	1.049	1.116	1.043	1.012	1.002	1.029	1.143	1.093	1.513	1.434	0.879
727	428.43	309.036	311.042	74.9776	2.00648	5045	1	1	0.394	0.332	0.581	0.368	0.36	0.358	0.903	1.045	0.535	0.747	0.743	0.841	0.52	0.348	0.72	0.678	0.535	1.493	0.914	1.064	0.591	0.891	0.536	0.485	0.71	0.765	0.973	0.902	0.65	0.597	0.625	0.948	0.528	0.361	0.388	0.329	0.57	0.422	1.007	1.044	0.715
729	428.945	564.117	566.124	330.059	2.00655	2043	1	1	0.41	0.41	0.641	0.41	0.693	0.573	0.41	0.368382	0.319	0.41	0.41	0.41	0.43	0.434	0.593	0.569359	0.694	1.15204	0.713	0.513	0.65	0.503362	0.483	0.625327	0.41	0.41	0.8	0.674	0.41	0.41	0.41	0.41	0.598	0.283	0.41	0.41	0.426	0.398	0.468	0.62	0.753
731	429.217	284.176	286.183	50.1178	2.00659	3724	1	1	1.267	1.31	1.257	0.834	0.871	0.884	0.787	1.157	0.692	0.987	0.912	1.375	1.135	1.046	0.774	1.093	0.729	0.946	0.895	1.307	0.609	1.059	0.674	0.809	0.474	0.853	0.472	0.825	0.56	0.976	0.597	1.029	2.154	2.542	1.194	0.649	1.424	1.055	0.942	0.781	0.786
732	429.464	427.135	429.141	193.077	2.00636	7507.6	1	1	0.381	0.43	0.292	0.222	0.745	0.651	0.217	0.172	0.861	0.634	0.733	0.717	0.967	0.876	0.696	0.642	0.124	0.7	1.066	0.976	0.1001	0.1001	0.211	0.195	1.001	1.218	1.22	1.271	0.516	0.551	0.889	0.464	0.831	0.901	0.876	0.767	0.164	0.138	0.1	0.104	0.1
733	429.573	303.116	305.122	69.0574	2.00652	6447.46	1	1	1.008	0.981	1.015	0.825	0.812	0.864	0.752	0.957	0.859	1.034	0.962	1.048	0.851	0.901	0.75	0.913	0.768	0.792	0.755	1.218	0.725	1.062	0.698	0.807	0.615	0.79	0.701	0.831	0.644	0.798	0.735	0.882	1.339	1.185	0.976	0.829	0.96	0.852	0.803	0.741	0.828
734	429.582	348.137	350.144	114.079	2.00656	229140	1	1	1.177	1.121	1.097	0.981	0.602	0.891	0.665	0.962	0.656	1.036	0.868	1.285	0.728	1.14	0.548	0.95	0.704	0.916	0.722	1.306	0.627	1.07	0.495	0.708	0.409	0.82	0.389	0.827	0.457	0.902	0.445	1.029	2.113	1.973	1.12	0.547	0.995	0.992	0.917	0.855	0.785
735	429.901	456.132	458.138	222.074	2.00627	3583.25	1	1	0.688	0.605	0.593	0.54	0.659	0.586	0.644	0.564	0.657	0.491	0.609	0.523	0.721	0.692	0.791	0.778	0.695	0.796	0.856	0.699	1.034	1.056	0.957	0.858	0.784	0.816	0.699	0.748	2.166	2.11	0.741	0.957	0.573	0.648	0.642	0.65	0.598	0.671	0.842	0.915	0.537
739	432.234	333.101	335.108	99.043	2.00642	4039	1	1	0.901	1.137	1.154	1.122	0.806	0.59	0.522	0.523	0.31	0.794	0.929	0.731	0.978	0.85	0.849	1.08	0.987	1.106	0.617	0.715	0.929	0.761	0.914	1.051	0.863	0.964	0.829	0.845	1.138	0.97	0.798	1.857	0.75	0.787	0.749	1.182	0.794	0.772	1.145	1.151	0.538
740	432.678	708.118	712.132	241.009	4.01377	4999.14	1	2	0.68	0.82	0.707	0.747	0.636	0.623	0.651	0.64	0.73	0.632	0.59	0.642	0.728	0.748	0.719	0.764	1.027	0.892	0.817	0.897	0.827	0.764	0.788	0.725	0.911	0.964	0.87	0.849	0.794	0.814	0.662	0.464	0.566	0.596	0.615	0.798	0.634	0.672	0.773	0.752	0.802
742	434.225	380.073	382.08	146.015	2.00637	5152.76	1	1	0.523	0.349	0.65	0.393	0.324	0.356	0.709	0.183	0.344	0.392	0.211	0.191	0.335	0.187	0.452	0.343	0.684	0.361	1.295	0.290595	0.703	0.344	0.593	0.4	0.368	0.283	0.408	0.309	0.675	0.282	0.772	0.23	0.252	0.241	0.339	0.343	0.242	0.258	1.296	1.327	0.849
743	434.614	351.138	353.143	117.079	2.00557	14018.3	1	1	0.94	1.091	1.483	1.454	1.457	1.276	1.246	1.112	1.16	1.39	0.949	1.21	1.124	1.142	1.183	1.176	1.058	1.204	1.141	1.101	1.275	1.346	1.028	1.243	1.45	1.451	1.092	1.266	1.292	1.243	0.987	1.381	1.137	1.247	1.05	1.215	0.746	0.764	1.281	1.113	1.017
744	435.272	707.118	711.131	240.008	4.01334	13322.8	1	2	0.595	0.779	0.642	0.706	0.644	0.576	0.615	0.552	0.668	0.56	0.566	0.587	0.71	0.749	0.669	0.763	0.932	0.859	0.725	0.826	0.757	0.773	0.692	0.633	0.849	0.856	0.788	0.807	0.793	0.687	0.662	0.428	0.532	0.518	0.592	0.702	0.622	0.63	0.672	0.691	0.769
746	436.25	295.119	297.125	61.0604	2.00607	12137.7	1	1	3.707	3.373	3.561	3.449	3.789	3.459	3.931	3.659	3.767	3.705	3.535	3.5	3.464	3.849	3.815	3.676	3.586	3.608	3.549	3.485	3.682	3.431	3.757	3.695	3.75	3.658	3.797	3.809	3.667	3.69	3.534	3.897	3.59	3.466	3.803	3.698	3.653	3.488	3.558	3.688	3.432
747	436.939	396.111	398.117	162.052	2.00658	1.50533e+06	1	1	0.556	0.476	0.562	0.351	0.615	0.463	0.574	0.336	0.598	0.407	0.572	0.348	0.701	0.607	0.621	0.479	0.649	0.526	0.659	0.513	0.902	0.624	0.963	0.764	0.732	0.739	0.634	0.664	2.419	2.29	0.66	0.834	0.53	0.527	0.531	0.615	0.586	0.575	0.759	0.818	0.577
748	437.272	354.061	356.067	240.005	2.00664	9089.57	2	2	0.649	0.755	0.659	0.696	0.561	0.603	0.586	0.556	0.654	0.599	0.574	0.587	0.725	0.688	0.652	0.701	0.938	0.79	0.696	0.795	0.753	0.708	0.73	0.628	0.814	0.878	0.743	0.793	0.784	0.681	0.608	0.403	0.532	0.549	0.615	0.701	0.586	0.6	0.634	0.708	0.777
752	438.931	317.131	319.138	83.0731	2.0066	5454.63	1	1	0.978	0.816	1.028	0.826	0.884	0.864	0.875	0.747	0.969	0.826	0.981	0.861	0.999	0.785	0.912	0.828	0.923	0.819	0.936	0.889	0.952	0.81	0.948	0.804	0.916	0.806	0.912	0.865	0.881	0.76	0.841	0.8	0.851	0.825	0.834	0.875	0.804	0.817	0.874	0.816	0.864
753	439.106	367.096	369.102	133.037	2.00669	39108.3	1	1	0.816	0.7	0.597	0.3	0.263	0.418	0.299	0.664351	0.261	0.638872	0.186	0.422565	0.276	0.54992	0.196	1.048	0.166	0.571202	0.249	0.576	0.251	0.516221	0.348	0.554	0.303	0.513	0.251	0.356	0.248	0.259	0.339	0.536	0.296	0.491	0.356	0.296	0.186	0.192166	0.308	0.234809	0.235
754	439.698	437.138	439.144	203.079	2.00646	9397.3	1	1	0.677	0.747	0.667	0.628	0.703	0.639	0.652	0.544	0.612	0.632	0.638	0.574	0.851	0.684	0.738	0.725	0.693	0.738	0.748	0.725	1.14	0.979	1.114	1.05	0.921	0.881	0.784	0.909	2.465	2.392	0.752	0.925	0.607	0.609	0.602	0.773	0.674	0.648	0.876	0.863	0.652
755	439.968	709.117	713.13	242.008	4.01336	2551.84	1	2	0.7	0.833	0.747	0.751	0.724	0.639	0.706	0.668	0.689	0.666	0.66	0.697	0.772	0.809	0.738	0.866	0.975	0.947	0.785	0.833	0.813	0.899	0.75	0.732	0.909	1.001	0.892	0.879	0.877	0.738	0.72	0.482	0.677	0.645	0.654	0.812	0.648	0.66	0.788	0.807	0.82
756	440.04	335.106	337.112	101.047	2.00669	5585.56	1	1	1.219	1.191	0.476	0.385	0.412	0.401	0.382	0.323	0.467	0.422	0.715	0.642	0.44	0.474	0.448	0.333	0.77	0.766	1.467	1.157	0.293	0.254	0.675	0.627	0.903	1.072	0.155	1.28	0.234	0.234	2.594	2.343	0.306	0.376	0.292	0.473	1.189	1.279	0.296	0.412	0.695
757	440.249	402.087	404.093	168.028	2.00644	9531.84	1	1	0.965	0.951	1.435	1.357	0.808	0.61	0.69	0.553	0.733	0.359	1.068	0.873082	0.55	0.501	1.34	1.06314	1.019	1.487	1.22	1.20222	1.025	0.991726	0.644	0.614	1.046	0.745	1.213	1.11	1.094	1.047	0.47	0.544	0.609	0.616	0.669	1.144	0.894	1.104	0.86	0.829	1.36
759	441.179	376.132	378.139	142.074	2.00635	3016	1	1	0.49	0.32	0.561	0.54	0.787	0.647	0.886	0.753	0.685	0.393	0.512	0.526	0.557	0.59	0.793	0.641	0.778	0.552	0.664	0.606	1.263	1.2649	0.783	0.882	0.769	0.777	0.714	0.81	0.24	0.24	1.169	0.683	0.831	1.086	0.964	0.738	0.858	0.778	1.328	0.924	0.468
760	441.182	354.565	356.571	241.013	2.00678	3720	2	2	0.688	0.878	0.719	0.857	0.699	0.611	0.676	0.631	0.705	0.644	0.606	0.492	0.761	0.836	0.721	0.778	1.006	1.036	0.856	0.694	0.887	0.715	0.763	0.624	0.92	0.955	0.861	0.882	0.888	0.773	0.686	0.475	0.582	0.572	0.601	0.782	0.653	0.661	0.725	0.742	0.807
761	441.973	322.073	324.08	88.0151	2.00644	5972.5	1	1	0.277	0.272	0.442	0.252	0.666	0.644	0.421	0.511	1.112	0.996	0.483	0.446	0.697	0.763	0.921	0.64	0.236	0.527	0.864	0.782	0.873	0.781	0.89	0.737	1.04	0.925	0.932	0.642	0.676	0.654	0.561	0.279	0.706	0.553	0.441	0.781	0.303	0.287	0.704	0.637	0.332
762	441.992	639.014	641.02	809.912	2.00525	2990.8	2	2	0.671	5.584	0.897	3.239	2.014	3.718	0.772	2.706	1.802	2.005	2.901	2.468	0.651	2.285	1.735	4.11	3.219	2.506	1.004	2.704	0.832	3.826	1.759	4.88	1.354	3.69	2.354	2.306	0.664	4.178	0.722	3.138	4.849	6.231	0.912	2.468	2.111	2.267	1.72	1.659	1.391
767	443.24	392.125	394.131	158.066	2.00626	7932	1	1	0.17072	0.388	9.99	0.528	0.1001	0.301	0.108563	0.685	0.990367	1.012	0.1001	0.612	0.1001	0.518	0.1001	0.41	9.99	0.268	0.149241	0.643	9.99	2.807	9.99	8.678	0.1001	1.009	0.1001	0.504	0.1001	0.1001	0.1001	0.881909	0.1001	0.1	0.1001	0.950348	2.97099	0.607843	0.1001	0.786163	0.1001
768	443.296	603.124	605.131	369.066	2.0063	3318	1	1	0.37	0.37	0.37	0.434	0.37	0.37	0.37	0.37	0.37	0.472	0.37	0.37	0.37	0.37	0.37	0.461	0.37	0.422	0.37	0.405474	0.730872	0.37	0.37	0.379	0.37	0.753	0.37	1.032	0.37	0.458	0.37	0.164	0.37	0.448	0.37	0.37	0.776	0.563	0.674	0.561	0.659
769	443.621	478.141	480.147	244.082	2.00635	3537.42	1	1	0.986	1.119	0.692	0.575	1.221	0.857	0.926	0.646	1.278	0.752	1.158	0.687	1.428	1	0.89	0.696	0.749	0.652	0.999	0.834	0.513	0.374	0.598	0.461	0.907	1.13	0.593	0.831	0.469	0.75	0.909	0.534	0.927	0.747	0.756	0.554	0.586	0.601	0.687	0.683	0.343
771	443.718	592.148	594.154	358.089	2.0064	6881.13	1	1	0.197	0.207	0.447	0.481	0.606	0.581	0.317	0.282	0.282	0.291	0.437	0.403	0.636	0.5	1.067	0.955	0.79	0.885	0.617	0.676	0.562	0.46	0.428	0.422	0.188	0.166	0.536	0.566	0.274	0.226	0.151	0.117	0.296	0.307	0.294	0.53	0.575	0.567	0.308	0.309	0.668
773	444.63	308.011	310.015	73.9528	2.00367	8464	1	1	1.694	1.608	1.983	1.49	2.018	1.429	1.644	1.451	1.601	1.56	1.488	1.331	2.986	1.905	2.358	1.85	1.514	2.015	1.793	1.65	3.772	2.342	3.164	2.965	2.918	2.896	2.775	2.857	2.496	2.042	1.682	1.203	1.626	1.539	2.081	2.392	1.476	1.426	2.375	1.947	1.856
775	445.348	354.063	356.07	120.005	2.00719	7650	1	1	0.651	0.65	0.651	0.755	0.61	0.613231	0.577	0.589872	0.647	0.611032	0.58	0.575438	0.731	0.723423	0.713	0.686731	0.935	0.777893	0.732	0.843218	0.735	0.72653	0.717	0.701	0.819	0.865	0.782	0.807	0.756	0.714	0.635	0.414	0.518	0.555	0.582	0.732	0.594	0.596	0.66	0.677	0.779
777	445.953	535.175	537.179	301.117	2.00374	2003.33	1	1	0.754	0.996	1.1	1.601	0.939	1.986	0.744	1.011	0.904	1.341	0.876	2.142	0.866	1.364	0.92	2.30266	1.124	2.311	1.026	1.77318	1.141	1.621	1.085	1.438	0.88	1.643	0.894	1.643	2.085	1.839	0.838	1.044	0.645	1.079	0.855	0.9	0.799	1.038	1.34	1.903	0.946
778	446.301	286.03	288.034	51.9712	2.00456	67405.9	1	1	1.673	1.436	1.981	1.421	1.907	1.535	1.61	1.341	1.595	1.496	1.533	1.343	2.701	1.811	2.141	1.683	1.434	2.217	1.864	1.543	3.285	2.29223	4.184	2.514	3.852	2.367	2.423	2.298	2.266	1.82	1.533	1.116	1.712	1.557	1.851	2.177	1.36	1.476	2.247	1.817	1.698
780	446.354	437.138	439.144	203.079	2.0064	13212.4	1	1	0.676	0.63	0.664	0.562	0.698	0.637	0.652	0.513	0.61	0.627	0.626	0.528	0.831	0.706	0.744	0.736	0.692	0.802	0.751	0.741	1.133	0.914	1.11	1.054	0.913	0.899	0.788	0.901	2.457	2.387	0.76	0.942	0.609	0.609	0.602	0.771	0.673	0.648	0.872	0.876	0.662
783	447.135	453.169	455.175	219.11	2.00653	7755.58	1	1	0.532	0.606	0.819	0.806	0.86	0.668	0.574	0.466	0.533	0.495	0.686	0.548	0.823	0.692	1.029	0.845	0.562	0.915	0.867	0.915	0.979	0.992	0.741	0.564	0.9	0.847	1.773	2.006	0.912	0.9	0.632	0.587	0.571	0.606	0.747	0.781	0.533	0.547	0.901	0.99	0.595
784	447.174	396.111	398.117	162.052	2.00654	787170	1	1	0.559	0.51	0.561	0.437	0.641	0.474	0.569	0.383	0.612	0.454	0.578	0.434	0.73	0.69	0.636	0.608	0.664	0.695	0.656	0.64	0.918	0.805	0.965	0.806	0.752	0.768	0.64	0.69	2.439	2.322	0.666	0.847	0.533	0.526	0.545	0.631	0.586	0.575	0.764	0.822	0.566
786	447.732	418.092	420.099	184.034	2.00674	18151.3	1	1	0.571	0.507	0.622	0.48	0.626	0.522	0.574	0.403	0.608	0.49	0.598	0.45	0.749	0.672	0.678	0.536	0.652	0.606	0.7	0.552	0.989	0.76	0.987	0.786	0.77	0.743	0.675	0.703	2.398	2.277	0.658	0.98	0.521	0.545	0.534	0.674	0.602	0.584	0.81	0.782	0.564
788	448.551	385.635	387.642	303.154	2.00649	3068.43	2	2	1.595	1.096	1.724	1.368	0.762	0.69	0.743	0.584	0.784	0.921	0.849	0.802	0.713	0.824	0.846	1.153	0.58	0.91	0.92	1	0.47	0.471	0.706	0.764	0.943	1.025	0.621	0.645	1.029	0.898	0.65	1.108	1.104	1.082	1.07	0.988	0.786	0.863	0.97	0.921	0.787
789	449.526	770.252	772.258	536.194	2.00593	3293.18	1	1	0.877	0.956	1.158	1.335	0.713	0.713	0.648	0.644	0.615	0.724	0.885	0.817	0.631	0.579	1.073	0.83	0.905	0.844	1.176	0.977961	0.932	0.858	0.64	0.775	1.146	0.827	1.072	1.169	0.889	0.945	0.482	0.533	0.689	0.4	0.663	1.104	0.859	0.977961	0.749	0.977961	1.104
790	449.618	354.061	356.067	240.005	2.00663	9750.26	2	2	0.666	0.746	0.665	0.704	0.596667	0.6	0.565	0.552	0.649	0.592	0.586	0.589	0.711	0.691	0.639	0.711	0.874	0.791	0.759	0.785	0.728	0.705	0.768	0.636	0.786	0.914	0.744	0.79	0.784	0.71	0.635	0.397	0.49	0.55	0.589	0.722	0.546	0.564	0.655	0.632	0.79
791	449.689	459.169	461.176	225.111	2.00662	13323.4	1	1	0.948	0.534	0.717	0.36	0.637	0.529	0.732	0.587	0.703	0.606	0.871	0.624	0.689	0.555	0.721	0.558	0.879	0.472	0.937	0.795	0.651	0.518	0.567	0.322	0.358	0.347	0.327	0.286	0.387	0.344	0.548	1.162	1.256	1.205	1.387	0.668	0.834	0.704	0.741	0.709	0.456
792	449.824	454.062	456.067	220.004	2.00541	5481.03	1	1	0.1001	0.1001	0.1001	0.1001	0.1001	0.223	0.1001	0.1001	0.1001	0.1001	1.546	1.448	1.503	1.256	0.1001	0.143	0.15	0.543	0.505	0.464	0.1001	0.1001	0.1001	0.126	0.1001	0.129	1.99	1.962	0.1001	0.1001	0.1001	0.1001	0.1001	0.1001	0.1001	2.815	0.1001	0.1001	0.1001	0.1001	0.1001
794	449.957	338.125	340.131	104.066	2.00693	185914	1	1	0.186	0.1	0.213	0.1	0.272	0.1	0.312	0.1	0.236	0.1	0.232	0.1	0.261	0.1	0.433	0.1	0.22	0.1	0.389	0.150368	0.45	0.1	0.1	0.1	0.333	0.1	0.722	0.1	0.192	0.212	0.467	0.418	0.298	0.768	0.289	0.228	0.1	1.362	0.1	1.049	0.317
796	450.088	455.13	457.137	221.072	2.00646	8272.39	1	1	0.667	0.793	0.306	0.29	0.58	0.474	0.61	0.546	0.429	0.306	0.382	0.246	0.488	0.462	0.676	0.636	0.675	0.577	1.075	0.82	1.121	0.899	0.658	0.555	0.523	0.736	0.263	0.386	0.742	0.98	0.525	0.554	0.719	0.77	0.589	0.425	0.278	0.401	1.184	1.012	0.428
797	450.114	422.176	424.18	188.117	2.0045	4290.62	1	1	1.105	1.51	1.277	1.773	1.339	1.105	1.229	1.087	1.004	0.787	0.881	0.993	1.501	1.235	1.153	1.249	1.12	0.965	1.988	2.589	1.546	1.158	0.959	0.953	1.088	1.25	1.204	1.189	1.099	1.118	1.011	0.827	1.456	1.138	1.326	1.077	0.742	0.836	1.092	1.212	1.232
798	450.256	402.086	404.093	168.028	2.00652	892662	1	1	0.929	1.059	1.46	1.458	0.809	0.659	0.69	0.622	0.718	0.724	1.086	0.897	0.56	0.473	1.339	1.07	1.01	1.225	1.243	1.02899	1.02	1	0.658	0.603	1.046	0.917	1.215	1.162	1.092	1.042	0.465	0.529	0.615	0.616	0.656	1.165	0.893	1.104	0.846	0.829	1.37
799	450.366	332.592	334.599	197.068	2.00683	3992	2	2	0.722	0.522	0.52	1.018	0.908	0.594	1.048	0.411	0.52	0.355	0.755	0.637	0.636	0.62	0.833	0.438	1.004	0.582	0.52	0.52	0.43	0.479	0.614	0.508	0.625	0.587	0.52	0.537	0.492	0.546	0.825	0.205	0.676	0.773	0.633	0.443	0.811	0.52	0.727	0.52	0.817
800	450.411	751.213	753.219	517.155	2.00586	8510	1	1	0.882828	0.553	0.882828	0.475	0.951	0.6	0.56	0.521	0.56	0.5	0.56	0.454	0.895	0.51	0.825	0.486	0.706	0.707	0.577	0.556	1.097	0.66	0.825	0.825	0.64	0.778	0.781	0.786	1.727	2.132	1.056	0.872	0.882828	0.471	0.56	0.667	0.56	0.585	0.738	0.823	0.56
801	450.496	293.096	295.101	59.0373	2.00511	3900	1	1	0.794	0.672	0.451	0.682	1.041	3.124	0.877	3.481	0.8	2.326	0.68	2.881	1.361	5.683	0.721	1.967	0.947	3.197	0.803	2.03	1.278	4.94	1.523	1.43	0.893	1.467	1.00806	1.14	0.73	1.05	0.687	0.597	1.39	1.313	0.764	0.898	1.527	1.264	1.086	1.213	1.277
803	451.073	567.19	569.196	333.132	2.00653	17074.4	1	1	0.664	0.732	0.76	0.75	1.131	1.041	0.478	0.436	0.571	0.512	0.479	0.423	0.836	0.949	0.325	0.311	0.118	0.515	0.548	0.605	0.1	0.1	0.247	0.247	0.549	0.696	0.375	0.407	0.495	0.526	0.567	0.354	0.846	0.891	0.802	0.427	0.195	0.208	0.23	0.198	0.1
805	451.388	493.211	495.218	259.153	2.00721	2817	1	1	0.782	0.936	1.035	0.912	0.513	0.475	0.544	0.446	0.466	0.434	0.446	0.535	0.81	0.739	0.462	0.611	0.624	0.562	0.553	0.45	0.543	0.439	0.326	0.477	0.553	0.55	0.249	0.477	0.821	0.724	0.353	0.146	1.117	1.214	0.944	0.581	0.377	0.364	1.226	1.034	0.742
806	451.442	412.106	414.114	178.047	2.00836	2934	1	1	0.681	0.759	0.787	0.524	0.711	0.547	0.569	0.578	0.765	0.545	0.794	0.603	0.742	0.996	0.75	0.521	0.628	0.801	0.761	0.464	0.768	0.752	0.819	0.828	0.832	0.776	0.897	0.769	2.336	2.591	0.789	0.822	0.654	0.685	0.593	0.867	0.738	0.681	1.019	0.949	0.899
807	451.488	481.152	483.158	247.093	2.00676	3677	1	1	1.07	0.505	0.671	0.694	0.869	0.748	0.921	0.864	0.789	0.609	0.857	0.652	0.692	0.823	0.826	0.935834	0.915	0.672833	0.853	0.936971	0.663	0.591	0.71	0.541	0.786	0.684	0.573	0.702	0.634	0.51	0.825	1.269	1.1	0.985	1.325	1.035	0.991	0.845	0.7	0.855	0.629
808	451.504	505.144	507.153	271.086	2.00914	2188	1	1	6.15	8.24	6.92291	9.99	8.19	9.11	6.06	7.96	8.2431	9.99	8.27	9.99	5.05	6.85	4.16417	9.99	2.871	9.99	8.22	9.99	7.86	7.79	6.13	7.36	6.1	6.37	9.74	9.1	9.93	6.51165	5.81	7.92	1.194	2.19	1.84002	7.73	1.175	3.725	2.114	5.193	1.536
809	451.999	459.12	461.125	225.062	2.00497	4408	1	1	0.644	0.671	0.634	0.582	0.62	0.64	0.626	0.537	0.605	0.614	0.622	0.617	0.825	0.799	0.703	0.708	0.697	0.776	0.762	0.755	1.13	1.043	1.111	1.026	0.837	0.933	0.778	0.952	2.411	2.35	0.745	0.822	0.583	0.612	0.561	0.746	0.623	0.618	0.857	0.835	0.662
810	452.308	381.111	383.118	147.053	2.00665	237298	1	1	0.394	0.119	0.322	0.1	0.138	0.138	0.17	0.152	0.171	0.213	0.136	0.132	0.155	0.215	0.121	0.133	0.1	0.108	0.112	0.118	0.103	0.117	0.128	0.121	0.169	0.236	0.1	0.1	0.1	0.1	0.114	0.242	0.262	0.308	0.258	0.162	0.11	0.194	0.179	0.219	0.135
812	454.061	442.151	444.158	208.093	2.00666	4490	1	1	1.391	1.109	0.11	0.11	0.153	0.814	3.496	3.223	0.231	0.266	0.275	0.281	0.345	0.428	0.253	0.158	0.204	0.543	2.13	2.01	0.155	0.267	2.066	1.837	1.571	1.501	0.393	0.398	0.29	0.286	0.295	0.362	0.145	0.137	0.338	0.652	0.183	0.11	1.94	1.949	0.608
814	454.306	366.1	368.107	132.042	2.00734	5682.12	1	1	0.53	0.559	1.162	1.086	0.906	0.738	1.335	1.075	0.767	0.652	0.683	0.623	0.962	1.014	0.824	0.756	1.18	0.766	0.874	0.947	0.853	0.718	1.05	0.864	0.871	0.904	0.782	0.991	1.138	1.187	0.652	0.764	0.978	0.906	0.75	0.759	1.286	1.53	1.934	2.285	1.056
815	454.376	317.132	319.138	83.0735	2.00642	5789.83	1	1	0.957	0.857	0.973	0.838	0.91	0.821	0.888	0.776	0.956	0.801	0.976	0.953	1.002	0.797	0.934	0.759	0.925	0.833	0.938	0.797	0.92	0.793	0.946	0.819	0.913	0.856	0.923	0.88	0.863	0.799	0.86	0.791	0.842	0.807	0.828	0.865	0.806	0.858	0.853	0.807	0.857
816	454.545	557.203	559.21	323.145	2.00681	1828	1	1	1.02	1.034	0.509	0.488	1.245	0.823	0.24	0.33	0.883	0.878	0.775	0.682	1.025	0.853	0.871	0.565	0.24	0.542	0.892	0.722	0.24	0.24	0.24	0.414	1.138	1.264	1.165	1.08	0.85	0.772	0.69	0.796	0.566	0.502	0.488	0.84	0.24	0.24	0.24	0.24	0.24
817	454.86	354.063	356.07	240.01	2.00666	10399	2	2	0.651	0.746	0.653	0.693	0.614	0.603	0.574	0.573	0.659	0.644	0.586	0.665	0.727	0.69	0.705	0.689	0.932	0.809	0.728	0.671	0.743	0.685	0.725	0.619	0.819	0.891	0.785	0.813	0.761	0.708	0.632	0.411	0.519	0.56	0.587	0.729	0.593	0.594	0.654	0.679	0.777
818	455.178	438.169	440.175	204.11	2.0066	14278.1	1	1	0.1	0.134	0.1	0.1	0.1	0.186	0.516	0.245	0.425	0.1	0.1	0.1	0.1	0.125	0.1	0.256	0.201	0.175	0.5	0.367	0.1	0.1	0.1	0.1	0.1	0.196	0.1	0.1	0.1	0.1	0.517	0.302	0.1	0.1	0.1	0.1	0.138	0.162	0.225	0.24	0.121
819	455.24	480.18	482.186	246.121	2.00644	6504.83	1	1	1.029	1.268	0.541	0.389	0.689	0.278	0.527	0.423	0.388	0.279	0.616	0.518	0.711	0.642	0.53	0.471	0.644	0.328	0.451	0.345	0.565	0.414	0.569	0.486	0.625	0.798	0.5	0.365	0.706	0.74	0.573	0.404	0.695	0.628	0.619	0.462	0.343	0.37	0.462	0.47	0.846
820	455.57	292.1	294.106	58.0414	2.00583	5836	1	1	0.547	0.657	0.551	0.598	0.702	0.64	0.579	0.634	0.66	0.6	0.631	0.657	0.77	0.872	0.66	0.702	0.719	0.723	0.57	0.754	0.737	0.739	0.665	0.626	0.658	0.736	0.612	0.705	0.389	0.528	0.616	0.832	0.519	0.585	0.562	0.745	0.485	0.617	0.457	0.733	0.399
824	456.527	437.137	439.144	203.079	2.00649	24310.5	1	1	0.679	0.637	0.66	0.553	0.71	0.605	0.658	0.474	0.608	0.589	0.622	0.541	0.82	0.734	0.731	0.687	0.698	0.754	0.754	0.702	1.147	0.921	1.108	0.98	0.916	0.882	0.792	0.878	2.564	2.424	0.776	0.931	0.606	0.61	0.592	0.769	0.678	0.649	0.866	0.888	0.667
827	457.306	666.209	668.215	432.151	2.00641	2542.67	1	1	0.699	0.693	0.759	0.454	0.588	0.481	0.929	0.572	0.64	0.597	0.529	0.805	0.639	0.652	0.758	0.667	0.623	0.544	0.738	0.845	1.115	0.72	0.921	0.756	0.64	0.787696	0.773	0.679	1.764	1.377	0.702	0.964	0.5	0.497	0.626	0.687	0.594	0.544	0.783	0.711	0.651
828	457.598	475.31	477.317	482.503	2.00736	5886	2	2	0.574	0.265	0.494	0.378832	0.505	0.546524	0.47	0.387221	0.477	0.287	0.434	0.461005	0.606	0.356	0.392	0.36225	0.453	0.354918	0.345	0.355123	0.788	0.462	0.487	0.463444	0.409	0.479667	0.418	0.575	0.505	0.326	0.451	0.368	0.489	0.328	0.469	0.584	0.401	0.325	0.403	0.318	0.403
830	457.795	414.064	416.07	360.011	2.00636	2921.67	2	2	0.695	0.756	0.693	0.696	0.655	0.612	0.591	0.675	0.659	0.592	0.619	0.566	0.716	0.837	0.666	0.949	0.914	0.717	0.78	0.965	0.745	0.633	0.688	0.561	0.854	0.997	0.845	0.794	0.771	0.742	0.617	0.423	0.541	0.546	0.61	0.777	0.644	0.636	0.705	0.783	0.759
831	458.12	279.08	281.086	45.0213	2.00662	92779.4	1	1	0.833	1.206	0.727	0.871	0.876	0.848	0.721	0.667	0.767	0.766	0.751	0.79	1.127	1.273	0.687	0.783	0.793	0.869	0.666	0.77	0.687	0.802	0.897	0.908	0.87	1.071	0.618	0.722	0.514	0.526	0.835	1.187	0.775	0.754	0.74	0.752	1.085	1.241	0.69	0.715	0.565
832	458.386	462.131	464.139	228.073	2.00779	4133.57	1	1	1.558	1.384	2.066	1.391	2.016	1.281	1.237	0.975	1.383	1.074	1.361	0.765	1.414	1.514	1.618	1.427	1.722	1.498	1.872	1.813	2.079	1.586	2.291	1.591	1.82	1.947	2.407	1.778	1.236	1.859	1.809	1.257	1.349	2.046	1.689	1.192	1.396	3.141	1.765	1.956	1.39
833	458.555	492.143	494.15	258.085	2.0065	7652.01	1	1	0.887	0.914	0.647	0.589	0.984	0.764	0.653	0.68	0.807	0.664	0.877	0.661	1.013	0.904	0.979	0.724	0.798	0.568	0.812	0.807	1.16	1.085	0.883	0.875	1.019	0.916	0.945	1.266	0.632	0.702	0.73	0.648	0.627	0.664	0.677	0.718	0.746	0.756	0.849	0.775	0.832
834	458.619	478.201	480.207	244.142	2.00636	3245.82	1	1	0.722	0.658	0.938	0.946	0.613	0.29	0.703	0.497	0.742	0.425	0.752	0.796	0.499	0.346	0.599	0.487	2.23	0.481	0.823	0.515	0.639	0.358	0.569	0.409	0.545	0.387	0.665	0.425	0.56	0.646	0.91	0.635	0.708	0.737	0.683	0.676	1.552	1.531	1.583	1.602	1.993
835	458.621	497.322	499.329	526.528	2.00671	2566	2	2	0.538	0.54	0.525	0.445	0.5	0.371	0.606	0.453	0.529	0.42	0.615	0.414	0.556	0.442	0.435	0.364	0.542	0.34	0.532	0.321	0.548	0.596	0.576	0.517	0.495	0.367	0.592	0.496	0.576	0.397	0.544	0.392	0.415	0.431	0.593	0.462	0.526	0.348	0.446	0.352	0.485
838	458.819	571.184	573.191	337.126	2.00682	3648.57	1	1	0.746	0.86	0.762	0.699	1.1	1.098	0.759	0.701	1.162	1.121	0.536	0.505	1.552	1.589	0.614	0.616	0.383	0.69	0.8	0.855	0.594	0.576	0.343	0.383	1.099	1.074	0.512	0.589	0.604	0.554	1.072	0.513	1.256	1.225	1.185	0.661	0.462	0.36	0.312	0.307	0.428
841	461.228	309.126	311.133	75.0681	2.00652	5755.88	1	1	0.906	0.812	0.74	0.81	0.977	0.612	1.047	0.732	0.711	0.807	0.813	0.648	1.074	0.601	1.022	0.837	0.955	0.838	0.82	0.789	1.249	1.059	1.352	1.035	0.961	1.066	0.895	1.09	0.756	0.699	1.192	1.092	1.11	1.079	0.866	0.762	0.764	0.851	1.009	0.714	0.612
842	461.245	354.061	356.067	240.005	2.0067	7351.54	2	2	0.702	0.742	0.655	0.707	0.62047	0.602	0.574	0.561	0.671	0.601	0.579	0.591	0.711	0.694	0.747	0.698	0.828	0.796	0.743	0.788	0.738	0.693	0.732	0.631	0.797	0.909	0.775	0.801	0.806	0.701	0.637	0.414	0.516	0.532	0.575	0.77	0.545	0.585	0.7	0.683	0.788
843	461.276	496.073	498.079	262.014	2.00573	3393.23	1	1	0.336	0.444	0.1	0.1	1.125	0.965	0.541	0.545	0.175	0.1	0.513	0.513	0.503	0.57	0.223	0.251	0.164	0.141	0.534	0.632	0.424	0.483	0.229	0.243	1.251	1.577	1.994	2.144	0.195	0.236	0.225	0.183	0.1	0.1	0.1	1.632	0.249	0.148	0.1	0.1	0.246
844	461.277	707.118	711.131	240.008	4.01342	10316.3	1	2	0.598	0.762	0.635	0.705	0.635	0.573	0.607	0.549	0.661	0.56	0.561	0.565	0.702	0.765	0.672	0.773	0.924	0.84	0.729	0.832	0.753	0.744	0.694	0.619	0.849	0.843	0.802	0.775	0.803	0.689	0.666	0.428	0.527	0.522	0.597	0.71	0.626	0.628	0.672	0.703	0.769
850	462.759	512.185	514.191	278.127	2.00557	2052	1	1	1.003	1.39	1.204	1.163	0.496	0.874	0.58	0.779	0.465	0.98	0.595	0.813	0.66	2.868	0.66	0.546	1.855	2.68	0.557	0.639	0.66	1.672	0.952909	5.245	0.456	1.018	0.624	0.609	0.554	0.638	0.66	2.112	0.647	0.663	0.611	0.667	1.361	1.523	1.76	1.71	1.915
851	463.269	561.081	563.087	327.023	2.006	4155.15	1	1	0.507	1.007	0.471	0.819	0.558	0.932	0.427	0.764	0.631	0.571	0.611	0.498	0.432	0.76	0.476	1.019	0.742	0.867	0.356	0.893	0.188	0.35	0.165	0.37	0.487	0.871	0.567	0.73	0.47	0.746	0.514	0.93	0.872	0.833	0.528	0.599	0.854	0.848	0.485	0.471	0.421
852	463.598	737.192	739.198	503.133	2.0063	7903.97	1	1	0.629	0.544	0.54	0.414	0.643	0.535	0.679	0.354	0.539	0.51	0.734	0.416	0.76	0.664	0.733	0.515	0.691	0.496	0.729	0.623	1.104	0.807	0.924	0.753	0.716	0.858	0.728	0.764	2.074	1.476	0.529	0.715	0.56	0.527	0.682	0.741	0.576	0.636	0.692	0.856	0.601
853	463.816	801.199	803.206	567.141	2.00657	2752	1	1	0.41	0.434143	0.854	0.651	1.07	0.667	1.088	0.576695	1.01	0.385	0.918	0.917928	0.857	1.049	0.966	0.999	0.765	0.906577	1.167	1.528	0.806	0.921	1.133	0.779569	1.127	1.261	1.146	1.48375	1.137	0.41	1.046	0.97	0.859	0.802	0.932	0.777	0.801	0.824	0.986	0.994	1.033
854	464.78	396.111	398.118	162.053	2.00657	471714	1	1	0.565	0.442	0.571	0.409	0.655	0.516	0.571	0.391	0.599	0.491	0.609	0.461287	0.758	0.695	0.667	0.604	0.662	0.682	0.658	0.62655	0.938	0.777	0.965	0.897	0.771	0.819	0.652	0.814	2.43	2.305	0.66	0.886	0.537	0.528	0.565	0.648	0.585	0.578	0.771	0.818	0.566
855	464.923	460.117	462.123	226.059	2.00649	155882	1	1	0.412	0.441	0.738	0.713	1.055	0.886	0.819	0.68	0.845	0.726	0.974	0.795	0.932	0.748	1.272	1.054	0.628	0.706	1.232	1.245	1.047	0.865	0.949	0.769	1.112	0.997	1.497	1.572	0.903	0.885	1.042	1.059	0.927	0.925	0.991	0.917	0.748	0.736	0.828	0.843	1.013
856	466.94	536.241	538.248	302.183	2.00632	2880.96	1	1	0.947	0.825	3.65	3.065	1.555	1.725	0.806	0.743	1.772	1.708	0.73	0.8	1.054	1.112	1.168	0.922	0.14	0.881	0.993	0.97	1.241	1.092	0.659	0.616	1.102	1.195	0.319	0.41	2.152	2.352	1.377	0.861	0.556	0.435	0.525	2.473	0.14	0.14	0.14	0.14	0.14
857	467.143	370.096	372.103	136.038	2.00661	61070.1	1	1	0.265	0.21	0.853	0.828	0.595	0.602	0.691	0.88	0.527	0.594	0.465	0.528	0.713	0.654	0.397	0.366	0.423	0.431	0.488	0.626	0.334	0.377	0.434	0.458	0.77	0.854	1.017	1.184	0.386	0.461	0.615	0.271	0.808	0.754	0.706	0.301	0.421	0.37	0.417	0.403	0.296
858	467.308	480.143	482.15	246.085	2.00667	4317.83	1	1	0.887	1.042	0.797	1.028	0.824	0.865	0.848	0.713	0.853	0.93	0.756	0.818	0.93	0.855	1.196	0.846	0.82	0.941	0.94	1.126	1.335	1.183	1.213	1.359	1.491	1.584	1.264	1.518	0.912	0.974	0.657	0.881	1.035	1.042	0.986	0.872	0.706	0.776	0.937	0.775	0.775
859	467.392	437.137	439.144	203.079	2.00652	12466.9	1	1	0.667	0.651	0.657	0.568	0.738	0.599	0.652	0.492	0.607	0.539	0.623	0.486	0.849	0.783	0.749	0.792	0.706	0.802	0.752	0.725	1.149	0.966	1.096	1.064	0.915	0.885	0.777	0.885	2.463	2.403	0.778	0.939	0.607	0.606	0.596	0.76	0.667	0.647	0.868	0.869	0.665
861	468.851	480.18	482.186	246.121	2.00628	3425.73	1	1	1.15	1.215	0.544	0.433	0.443	0.361	0.498	0.481	0.389	0.284	0.553	0.563	0.647	0.79	0.532	0.526	0.715	0.394	0.451	0.57	0.675	0.728	0.563	0.542	0.661	0.802	0.393	0.362	0.718	0.745	0.555	0.398	0.537	0.595	0.567	0.434	0.349	0.366	0.437	0.462	0.918
863	470.014	399.1	401.107	165.042	2.00644	30706.1	1	1	0.678	0.734	0.809	0.807	0.348	0.237	0.756	0.53	1.184	0.945	0.535	0.509	0.794	0.812	0.651	0.669	1.047	0.777	0.515	0.452	3.828	3.66	2.231	1.815	0.889	0.948	0.545	0.463	0.749	0.686	0.736	0.838	0.383	0.341	0.417	0.398	0.738	0.825	0.862	0.959	1.022
864	470.253	354.063	356.07	240.01	2.00647	4018.92	2	2	0.673	0.723	0.669	0.708	0.631	0.603	0.563	0.693	0.686	0.58	0.587	0.609	0.73	0.682	0.694	0.681	0.935	0.794	0.726	1.393	0.735	0.702	0.749	0.591	0.829	0.933	0.821	0.767	0.772	0.701	0.637	0.415	0.515	0.556	0.589	0.738	0.598	0.596	0.666	0.652	0.769
865	470.331	466.2	468.207	232.142	2.00652	12561.2	1	1	0.552	0.697	2.259	2.507	1.077	0.951	1.451	1.352	0.341	0.332	0.675	0.64	2.055	1.937	0.631	0.579	0.679	0.709	1.218	1.317	0.536	0.496	0.154	0.141	2.133	2.572	0.189	0.177	0.855	0.961	0.21	0.154	1.759	1.592	1.37	1.619	0.172	0.182	0.316	0.307	0.756
866	470.512	383.106	385.112	149.047	2.00635	9252.97	1	1	0.957	1.336	1.279	1.025	0.928	1.062	1.457	1.036	0.51	0.675	0.722	0.943	1.185	1.603	1.1	1.171	0.33	1.146	1.402	1.399	0.623	0.615	0.707	0.634	0.862	0.727	0.881	0.771	0.578	0.88	0.82	1.907	1.026	1.157	1	0.848	0.812	0.745	1.009	0.934	0.769
868	471.388	420.158	422.165	186.1	2.00663	175729	1	1	0.657	0.605	0.59	0.438	0.53	0.436	0.657	0.519	0.635	0.607	0.903	0.785	0.695	0.62	0.554	0.435	0.706	0.374	0.659	0.621	0.534	0.401	0.414	0.326	0.351	0.363	0.489	0.546	0.614	0.632	0.393	0.274	1.121	1.108	1.093	0.658	0.399	0.381	0.344	0.33	0.475
869	472.025	513.181	515.187	279.122	2.00629	2368	1	1	0.881	0.853	1.5	1.4	1.531	1.301	1.363	1.279	0.845	0.488	1.053	0.902	1.989	1.445	0.457	0.363931	0.977	0.807	0.901	0.904	4.824	6.46236	1.408	1.559	1.221	1.453	0.612	0.398	1.301	1.023	0.358	0.35	1.14	1.023	1.032	0.546	1.03529	0.268	0.682	0.45	1.107
872	474.04	304.041	306.049	69.9825	2.00782	2934	1	1	1.519	1.28	1.402	1.454	1.434	1.135	1.286	1.148	1.3	1.634	1.253	1.289	1.629	1.501	1.491	1.571	1.372	1.677	1.614	1.385	1.875	1.762	1.729	1.588	1.857	1.751	1.811	1.631	1.622	1.652	1.251	1.24	1.045	1.331	1.29	1.286	1.349	1.346	1.373	1.67	1.265
874	474.41	337.121	339.128	103.063	2.00667	205169	1	1	0.633	0.388	0.46	0.504	0.541	0.442	0.604	0.454	0.427	0.366	0.656	0.459	0.498	0.487	1.046	1.022	0.679	0.895	0.696	0.739	1.113	1.051	0.719	0.728	0.631	0.704	1.291	1.723	0.627	0.654	0.808	0.539	0.496	0.507	0.502	0.48	0.751	0.826	0.777	0.78	0.586
875	474.719	512.149	514.155	278.09	2.00637	9025.64	1	1	0.373	0.359	0.385	0.347	0.717	0.68	0.692	0.597	0.769	0.684	0.315	0.287	0.442	0.487	0.278	0.236	0.327	0.227	0.531	0.505554	0.1001	0.1001	0.1001	0.174	0.698	0.717	0.667	0.776	0.356	0.316	0.422	0.745	0.459	0.448	0.454	0.684	1.167	1.177	0.515	0.538	0.271
876	474.807	275.543	277.549	82.9688	2.00638	4410.5	2	2	2.607	2.606	3.375	2.521	2.708	2.267	2.362	2.178	2.759	2.467	2.398	2.024	3.706	2.671	3.151	2.621	2.199	3.129	2.759	2.631	4.515	3.877	4.338	3.436	3.861	3.39	3.408	3.275	2.984	2.871	2.213	2.251	2.394	2.276	2.789	3.13	2.284	2.172	3.071	2.801	2.206
877	475.038	304.042	306.049	139.967	2.00693	3957	2	2	1.519	1.28	1.402	1.454	1.376	1.135	1.286	1.148	1.3	1.634	1.253	1.289	1.647	1.531	1.499	1.551	1.372	1.677	1.614	1.461	1.875	1.744	1.729	1.618	1.857	1.751	1.647	1.631	1.579	1.535	1.345	1.24	1.045	1.265	1.29	1.286	1.349	1.335	1.418	1.67	1.265
880	475.688	284.548	286.554	100.979	2.00587	8629.75	2	2	2.615	2.439	2.691	2.179	2.777	2.282	2.508	1.886	2.692	2.261	2.251	2.061	3.529	2.908	3.185	2.477	2.474	2.675	2.38	2.483	4.606	3.93	4.343	3.387	3.597	3.434	3.296	3.472	3.232	2.724	2.554	1.836	2.634	2.312	2.73	2.994	2.012	2.239	2.789	2.693	2.524
882	476.787	490.078	492.083	512.039	2.0056	5592.13	2	2	0.687	0.628	0.704	0.628	0.707	0.564	0.64	0.6	0.572	0.555	0.595	0.513	0.895	0.722	0.801	0.675	0.655	0.772	0.646	0.65	1.04	0.98	0.953	0.883	0.906	0.841	0.786	0.86	0.697	0.604	0.618	0.539	0.53	0.548	0.684	0.787	0.653	0.568	0.729	0.71	0.596
883	476.813	491.582	493.588	257.524	2.00579	6421.38	1	1	3.177	2.602	3.112	2.921	2.528	2.608	2.398	2.271	3.052	2.527	2.91	2.275	3.315	3.174	3.022	2.894	2.649	3.205	3.02	2.862	3.981	3.951	3.722	3.462	4.245	3.497	3.212	4.019	3.507	2.828	2.535	2.363	1.987	2.574	2.984	2.979	2.397	2.334	3.128	2.634	2.544
884	477.045	296.055	298.062	123.994	2.00612	3171.91	2	2	2.61	2.08	2.597	2.016	2.683	2.085	2.351	1.898	2.321	2.145	2.232	1.998	3.375	2.577	2.782	2.361	2.174	2.757	2.52	2.288	3.772	3.745	3.793	3.311	3.7	3.248	3.061	2.834	2.905	2.645	2.5	1.916	2.176	2.102	2.467	2.834	2.161	1.978	2.542	2.841	2.234
885	477.785	378.067	380.072	144.009	2.00492	22257.5	1	1	1.258	1.146	1.263	0.929	1.779	1.33	1.662	1.198	1.58	1.249	1.532	1.048	2.014	1.457	1.742	1.42	1.1	1.277	1.581	2.33	1.917	1.7	1.843	1.228	1.622	1.78	0.935	1.195	0.618	1.025	0.987	1.963	1.508	1.322	1.123	1.019	0.978	1.006	1.288	1.213	0.728
887	478.79	351.137	353.143	117.079	2.00657	15833.8	1	1	0.829	0.827	0.872	1.04	0.546	0.534	0.81	0.759	0.82	0.767	0.59	0.618	1.158	0.959	1.092	0.967	1.342	0.81	0.568	0.649	1.076	0.96	0.811	0.622	0.872	0.935	0.59	0.752	0.464	0.561	0.59	1.057	1.024	1.113	0.819	0.62	0.548	0.579	0.974	0.929	0.676
888	479.176	391.143	393.149	157.084	2.0066	9787.17	1	1	0.857	0.697	0.645	0.5	0.648	0.707	0.653	0.568	0.643	0.692	0.633	0.757	0.594	0.669	0.911	0.925	0.724	0.834	0.827	0.797	0.929	0.973	0.794	0.746	0.453	0.595	0.627	0.85	0.595	0.633	0.569	1.774	0.771	0.653	0.676	0.613	0.662	0.646	0.749	0.669	0.462
889	479.24	392.127	394.134	158.069	2.00605	6535.6	1	1	0.267	0.37	0.614	0.612	0.331	0.348	0.97	0.725	0.621	0.185	0.306	0.475478	0.327	0.382	0.173	0.312	1.218	0.24	0.288	0.335	0.281	0.287	0.291	0.233	0.379	0.501	0.242	0.309	0.584	0.524	0.201	0.768	0.472	0.461	0.588	0.349	1.243	1.218	1.762	1.579	1.616
891	479.783	528.179	530.186	294.121	2.00649	13845.7	1	1	0.673	0.599	0.823	0.81	0.964	0.947	0.639	0.687	0.693	0.702	0.648	0.523	0.897	1.139	0.55	0.337	0.482	0.623	0.929	1.138	0.38	0.112	0.476	0.332	0.935	1.339	0.473	0.491	0.644	0.701	0.521	0.347	0.869	0.936	0.851	0.601	0.373	0.367	0.343	0.269	0.248
892	480.13	386.091	388.098	152.033	2.00655	144220	1	1	0.504	0.547	0.937	0.911	0.823	0.665	0.924	0.782	0.639	0.594	0.738	0.589	0.877	0.739	0.79	0.599	0.423	0.599	0.948	0.855	0.362	0.318	0.507	0.426	1.008	0.938	1.084	1.121	1.198	1.26	0.662	0.61	0.889	0.988	1.04	0.987	0.623	0.625	0.507	0.552	0.318
894	481.26	710.164	712.164	476.106	1.99986	1920	1	1	1.615	1.70746	1.965	1.908	2.059	1.28389	1.946	1.48	1.75	0.72	1.848	2.5	1.899	1.997	1.585	1.524	1.986	1.831	1.726	1.42233	0.86	1.77199	0.71	0.63	2.521	1.528	1.721	1.363	2.295	1.714	1.633	1.34	1.488	2.3	1.495	1.935	2.034	0.61	1.965	2.193	1.759
895	481.59	335.106	337.114	101.048	2.00781	10801.5	1	1	1.159	1.336	1.029	0.931	1.462	1.15	0.771	0.521	0.866	0.97	1.278	0.875	0.927	0.864	0.872	1.191	1.717	2.283	1.326	1.333	1.073	1.209	0.762	0.918	1.172	1.754	0.838	1.138	0.677	1.036	0.997	1.415	1.218	1.168	1.507	1.12	1.139	1.369	0.616	0.844	1.773
896	482.857	422.173	424.181	188.115	2.0075	4730	1	1	0.924	1.269	1.102	1.264	1.056	1.036	0.79	0.671	0.664	0.598	0.877	0.707	1.273	1.405	0.795	0.602	0.682	0.631	1.027	1.154	0.788	1.269	0.742	0.75	0.864	1.184	0.733	0.617	0.926	1.007	0.75	0.775	1.326	1.16	1.146	0.842	0.448	0.452	0.846	0.702	0.707
897	483.231	438.169	440.175	204.11	2.00682	26678.6	1	1	0.1	0.104	0.1	0.1	0.1	0.161	0.54	0.225	0.439	0.1	0.1	0.1	0.1	0.131	0.1	0.232	0.205	0.163	0.507	0.342	0.1	0.1	0.1	0.1	0.1	0.187	0.1	0.1	0.1	0.1	0.528	0.326	0.1	0.1	0.1	0.1	0.138	0.154	0.221	0.234	0.12
898	483.731	514.163	516.17	280.105	2.00686	3715.27	1	1	0.894	0.91	0.507	0.573	0.739	0.672	0.58	0.551	0.572	0.619	0.64	0.705	0.878	0.825	0.62	0.575	0.538	0.621	0.681	0.679	0.633	0.599	0.537	0.506	0.857	1.061	0.624	0.74	0.857	0.826	0.747	0.588	0.878	0.914	0.915	0.568	0.537	0.491	0.583	0.583	0.839
899	483.774	406.143	408.149	172.084	2.00667	29934.8	1	1	0.629	0.567	1.405	1.269	0.89	0.809	2.172	1.909	0.867	0.804	0.683	0.615	0.984	0.989	0.837	0.783	0.1	0.9	1.123	1.039	0.1	0.1	0.369	0.318	1.247	1.422	0.673	0.691	2.656	2.528	0.942	1.646	1.288	1.244	1.201	1.11	0.14	0.151	0.1	0.1	0.1
900	483.8	550.15	552.156	316.091	2.00657	2038	1	1	0.566	0.753	0.804	0.969	0.843	0.713914	0.525	0.732716	0.758	0.579	0.839	0.64499	0.708	0.86	1.081	0.75	0.789	0.901	0.828	0.72638	0.85	1.113	1.255	1.018	1.132	0.85	0.808	0.728	0.868	0.857	0.422	0.394	0.86	0.675	0.832	0.626	0.954	0.819	1.088	0.995	0.572
902	484.07	311.593	313.6	155.069	2.00713	2924	2	2	0.346	0.434	0.28	0.403	0.43	0.398	0.483	0.431	0.363	0.306	0.406	0.251	0.6	0.473	0.496	0.343	0.574	0.318	0.454	0.59	0.507	0.333	0.576	0.34	0.495	0.858	0.406	0.573	0.327	0.412	0.377	0.258	0.455	0.497	0.364	0.304	0.802	0.83	0.623	0.949	0.504
903	484.51	488.185	490.191	254.126	2.00634	3177.93	1	1	1.168	1.246	0.745	0.739	1.052	0.705	0.348	0.486	0.885	0.965	0.887	0.842	0.906	0.927	0.635	0.461	1.279	0.646	0.582	0.45	0.698	0.677	0.922	0.891	0.536	0.47	0.487	0.592	0.612	0.465	1.11	0.477	0.504	0.62	0.67	1.173	0.591	0.669	0.331	0.337	0.82
905	484.991	367.132	369.139	133.073	2.00701	7444.81	1	1	1.028	1.215	0.571	0.45	0.912	0.911	0.517	0.6	0.83	0.753	0.763	0.49	0.504	0.622168	0.992	1.222	0.656	0.521	0.716	0.685091	0.711	0.637345	0.653	0.628003	0.58	0.752	0.732	0.724	0.411	0.393	1.372	0.737	0.801	1.112	0.526	0.621	0.577	0.606	0.838	0.776	0.684
906	484.994	399.067	401.073	165.009	2.00633	12594.8	1	1	0.77	1.012	1.405	1.351	0.831	1.166	0.701	0.838	1.301	0.992	1.067	0.853	0.632	1.132	0.807	1.387	1.536	1.127	0.753	1.02	0.851	0.934	1.071	1.403	1.013	1.467	0.718	0.792	0.842	1.026	0.638	0.442	1.1	1.188	0.866	1.112	1.158	1.067	1.126	1.123	1.037
908	485.477	365.08	367.087	131.022	2.00647	5186.13	1	1	0.947	1.015	0.776	0.689	1.073	0.915	1.159	0.803	0.926	0.839	0.679	0.68	0.916	1.031	0.923	0.889	0.675	0.855	0.889	1.012	0.799	0.871	1.114	0.94	0.975	1.41	0.741	0.736	0.621	0.695	0.98	1.095	0.972	0.812	0.987	0.78	0.429	0.522	0.753	0.725	0.54
911	486.758	440.062	442.069	206.004	2.00638	6267.71	1	1	0.343	0.339	0.282	0.338	0.273	0.271	0.237	0.204	0.345	0.255	0.251	0.233	0.358	0.386	0.307	0.261	0.563	0.347	0.234	0.334	0.337	0.318	0.355	0.272	0.352	0.437	0.35	0.372	0.328	0.41	0.282	0.492	0.253	0.239	0.253	0.278	0.349	0.377	0.347	0.354	0.308
912	486.831	377.614	379.62	287.111	2.00627	2332.33	2	2	0.701	0.745	0.808	0.653	0.517	0.711	0.614	0.458	0.863	0.767	0.562	0.508	0.479	0.598	0.824	0.795	0.698	0.74	0.824	0.771	0.662	0.717	0.898	0.698	0.909	1.204	0.846	0.898	0.516	0.559	0.424	0.398	0.711	0.693	0.723	0.621	0.486	0.699	1.013	0.79	0.597
913	486.955	339.135	341.143	105.076	2.00791	5371.11	1	1	0.904	0.953	0.776	0.667	0.986	1.003	1.015	0.821	1.001	0.791	0.634	0.567	0.669	0.728	0.772	0.825	0.549	0.639	0.99	1	1.039	0.928	0.919	0.738	0.569	0.676	0.663	0.86	0.464	0.535	0.742	1.045	0.982	0.952	0.978	0.806	0.501	0.452	0.523	0.485	0.449
915	488.016	494.195	496.202	260.137	2.00653	82450	1	1	1.077	1.108	0.901	0.926	0.523	0.484	0.372	0.385	0.761	0.7	0.835	0.737	0.633	0.649	0.82	0.826	0.556	0.532	0.748	0.792	0.587	0.54	0.765	0.708	0.502	0.592	0.413	0.463	0.674	0.653	0.433	0.279	0.57	0.585	0.547	0.714	0.604	0.596	0.472	0.436	0.477
917	489.471	321.127	323.134	87.0682	2.00704	41560.7	1	1	0.904	0.948	0.837	0.715	0.941	0.991	0.977	0.832	1.014	0.853	0.697	0.578	0.754	0.744	0.777	0.843	0.569	0.685	1.038	0.967	1.055	0.911	0.87	0.768	0.562	0.729	0.684	0.839	0.425	0.538	0.719	1.052	1.03	1.034	0.865	0.854	0.496	0.492	0.526	0.512	0.448
918	489.597	408.158	410.165	174.1	2.0066	353031	1	1	0.427	0.45	0.998	0.94	0.654	0.598	1.562	1.385	0.618	0.528	0.526	0.477	0.652	0.681	0.582	0.531	0.1	0.613	0.783	0.79	0.1	0.1001	0.209	0.214	0.933	1.071	0.45	0.499	1.92	2.149	0.714	0.37	0.943	0.951	0.798	0.779	0.118	0.109	0.1	0.1	0.1
919	490.317	500.185	502.191	266.126	2.00643	5795.43	1	1	0.254	0.273	1.188	1.301	0.713	0.56	0.96	0.776	0.479	0.466	0.394	0.336	0.814	0.785	0.31	0.267	0.258	0.401	0.722	0.632	0.158	0.171	0.27	0.226	1.025	1.258	0.529	0.483	0.953	0.869	0.431	0.261	1.273	1.303	1.172	0.695	0.169	0.159	0.219	0.215	0.246
922	491.662	481.127	483.134	247.069	2.00653	21567	1	1	0.599	0.306	0.62	0.269	0.736	0.473	0.658	0.408	0.707	0.48	0.63	0.487	0.759	0.666	0.705	0.477	0.635	0.53	0.7	0.537	0.961	0.686	1.012	0.734	0.724	0.705	0.627	0.645	2.42	2.229	0.668	0.764	0.531	0.563	0.66	0.732	0.611	0.618	0.803	0.859	0.47
923	491.735	343.109	345.117	109.05	2.00803	10442	1	1	0.823	1.02495	0.824	0.752223	0.971	0.954069	1.042	0.897352	0.992	0.814274	0.66	9.99	0.745	0.868556	0.804	0.702412	0.558	0.815275	0.996	9.99	1.003	9.16	0.839	0.748207	0.566	0.708294	0.7	0.792577	0.435	0.564	0.772	1.065	0.995	1.023	0.925	0.878	0.51	0.504	0.538	0.552	0.432
926	493.335	436.189	438.196	202.131	2.00659	4263.76	1	1	0.307	0.356	0.652	0.559	0.235	0.168	1.878	1.605	0.639	0.663	3.837	3.076	0.577704	0.11	0.871	0.633	0.539198	1.651	0.229	0.124	0.365	0.342	0.249	0.216	0.304	0.222	0.225	0.188	0.145	0.133	0.14	0.129	1.025	0.98	1.018	0.854	3.09	2.869	0.192	0.166	0.259
927	493.461	459.17	461.176	225.111	2.00627	2169.33	1	1	0.92	0.843	0.91	0.853	0.652	0.432	0.797	0.709	0.667	0.706	0.968	0.819	0.77	0.43	0.806	0.549	1.036	0.562	0.899	0.966	0.748	0.585	0.557	0.497	0.444	0.482	0.446	0.509	0.406	0.384	0.506	1.017	1.337	1.311	1.412	0.671	0.957	0.749	0.789	0.73	0.591
929	495.913	409.107	411.113	175.048	2.00634	8893.25	1	1	0.961	0.589	0.61	0.355	0.516	0.809	0.332	0.351	0.541	0.642	0.422	0.571	0.438	0.946168	0.389	0.582003	0.69	0.841914	0.538	0.630248	0.433	0.636642	0.605	0.466	0.473	0.537	0.624	0.526	0.606	0.666	0.511	0.813	0.361	0.69	0.634	0.594	0.69	0.630248	0.69	0.630248	0.69
930	496.22	550.257	552.264	316.199	2.00655	15629.1	1	1	0.483	0.493	4.472	4.306	1.936	1.577	1.057	0.972	1.519	1.388	0.773	0.738	0.892	0.877	0.715	0.688	0.197	1.193	0.633	0.575	0.42	0.402	0.44	0.37	1.469	1.596	0.321	0.354	2.782	2.951	1.674	1.012	0.441	0.438	0.425	2.22	0.1001	0.1001	0.1001	0.1001	0.1001
931	497.939	310.11	312.116	76.0519	2.00606	4110.86	1	1	0.512	0.708	0.58	0.639	0.628	0.614	0.602	0.636	0.679	0.618	0.686	0.659	0.75	0.829	0.642	0.685	0.677	0.797	0.606	0.762	0.758	0.755	0.673	0.645	0.603	0.77	0.584	0.672	0.45	0.508	0.614	0.812	0.464	0.571	0.569	0.719	0.473	0.565	0.506	0.673	0.381
933	498.794	376.096	378.103	142.038	2.00658	41094.6	1	1	0.901	0.397	0.605	0.291	0.547	0.44	0.386	0.381	0.693	0.474	0.487	0.336874	0.687	0.674	0.496	0.40065	0.444	0.471	0.348	0.25	0.491	0.488	0.63	0.568	0.612	0.819	0.439	0.63	0.4	0.28	0.598	0.639	0.626	0.414	0.475	0.535	0.772	0.603	0.601	0.25	0.561
934	499.375	337.121	339.128	103.063	2.00664	3.60466e+06	1	1	0.886	1.076	0.488	0.521	0.669	0.528	0.772	0.696	0.488	0.446	0.789	0.717	0.506	0.514	1.058	0.911	1.105	0.66	0.829	0.858	1.209	1.222	0.655	0.624	0.593	0.624	0.595	0.65	0.979	1.039	0.811	0.369	0.42	0.481	0.419	0.587	0.495	0.637	0.747	0.711	0.552
936	501.552	321.09	323.097	87.0316	2.00684	132100	1	1	0.931	1.005	0.783	0.699	1.007	0.981	1.045	0.908	0.895	0.738	0.698	0.631	1.076	1.189	0.859	0.851	0.677	0.807	0.96	0.9	0.868	0.778	1.086	0.987	1.023	1.228	0.774	0.835	0.686	0.687	1.013	0.877	1.098	1.123	1.024	0.78	0.488	0.501	0.786	0.823	0.596
940	503.886	770.21	772.216	536.152	2.00613	3120.85	1	1	0.59	0.175	1.523	1.502	0.402	0.373	0.611	0.492	0.515	0.455	1.316	1.014	0.685	0.557	1.055	1.095	0.314	1.29	0.59	0.59	1.06	1.123	1.809	1.859	1.929	1.782	0.688	0.412	0.734	0.862	0.59	0.59	0.437	0.481	0.354	0.997	0.61	0.756	0.718	0.589	1.029
941	504.031	394.096	396.104	160.038	2.00852	6990.63	1	1	0.57	0.415	0.707	0.427	0.886	0.588	0.528	0.36	0.668	0.463	0.735	0.425	0.927	0.673	0.936	0.521	0.58	0.56	0.823	0.694	1.312	0.905	1.297	1.079	0.94	0.898	0.761	0.592	9.99	9.99	0.629	1.59	0.621	2.05	0.863	0.929	0.33	6.49	0.941	1.4	0.619
942	504.068	567.19	569.196	333.132	2.00645	3658.71	1	1	0.58	0.656	0.715	0.655	0.665	0.608	0.347	0.374	0.482	0.448	0.753	0.663	0.637	0.776	0.829	0.844	0.628	0.651	0.692	0.808	0.691	0.715	0.744	0.627	0.622	0.78	0.722	0.747	0.487	0.56	0.522	0.385	0.518	0.455	0.443	0.475	0.772	0.79	0.802	0.858	0.564
943	504.317	398.067	400.074	164.009	2.00693	5720.82	1	1	0.621	0.63	0.847	0.615	0.792	0.594	0.506	0.45	0.558	0.542	0.764	0.692	0.823	0.875	0.907	0.647383	0.578	0.668	0.685	0.672879	1.178	0.968	1.234	1.046	0.917	0.751	0.74	0.715	2.043	2.748	0.644	0.264	0.667	0.901	0.613	0.756	0.531	0.427	0.958	0.862	0.641
944	504.703	446.174	448.181	212.116	2.00647	4548.43	1	1	0.383	0.352	0.496	0.369	0.516	0.514	0.264	0.233	0.385	0.401	0.672	0.511	0.631	0.504	0.413	0.209	0.951	0.218	0.609	0.521	0.242	0.164066	0.61	0.568	1.541	1.007	0.248	0.151	0.785	0.767	0.52	0.274	0.862	0.693	0.828	0.593	0.363	0.424	0.641	0.592	3.54
945	504.722	351.1	353.107	117.042	2.00685	7931.64	1	1	0.982	1.334	0.678	0.639	0.865	1.457	0.881	1.214	0.825	0.801	0.579	0.694	0.967	1.83	0.687	0.991	0.58	0.879	0.719	1.201	0.636	0.959	1.016	1.291	0.664	1.317	0.619	0.817	0.49	0.728	1.207	1.537	1.344	1.343	0.867	0.626	0.567	0.481	0.76	0.628	0.441
946	504.779	410.09	412.096	176.031	2.00673	3222.57	1	1	0.756	0.533	0.707	0.558	1.006	0.57	0.82	0.766	1.01	0.968	0.782	0.86	1.363	1.195	0.992	0.708	0.657	0.938	0.921	0.751	0.958	0.768	1.664	1.337	1.353	1.215	0.841	1.219	1.694	1.231	0.625	0.731	0.962	0.954	0.892	0.685	0.93	0.774	0.905	0.772	0.789
947	504.784	317.131	319.138	83.0731	2.00675	5756	1	1	0.932	0.816	0.976	0.82	0.945	0.845	0.931	0.793	0.956	0.819	0.977	0.92	1.009	0.835	0.985	0.839	0.932	0.817	0.963	0.77	0.945	0.839	0.935	0.827	0.938	0.854	0.955	0.856	0.872	0.852	0.888	0.825	0.863	0.829	0.872	0.893	0.862	0.89	0.836	0.813	0.881
948	504.789	571.186	573.192	337.127	2.00587	2610	1	1	0.728576	1.02745	0.756889	0.11	1.11518	0.11	0.786892	0.11	1.373	0.11	0.399	0.11	1.622	0.11	0.640832	0.12	0.716	0.12	0.773979	0.11	0.447	0.12	0.293	0.11	0.97546	0.12	0.477028	0.11	0.641084	0.558	1.07228	0.441	1.294	1.407	1.041	0.691373	0.718	1.464	0.714	1.341	1.8
949	505.048	390.112	392.118	156.053	2.00651	7549.84	1	1	1.032	1.382	0.793	0.617	0.751	0.758045	0.617	0.47671	0.865	2.511	0.701	1.94425	0.682	0.935166	0.948	0.69	1.866	2.409	1.246	0.69	0.545	0.77	0.699	1.02009	0.938	1.191	0.695	0.69	1.131	0.594	0.611	0.28	0.75	0.69	0.53	1.448	1.374	1.44	0.483	0.808	0.628
950	505.11	376.085	378.094	142.027	2.00896	8121.85	1	1	0.2	0.704	2.96	0.747	1.14587	0.531	0.2	0.505	0.799418	0.416	1.027	0.353	0.954	0.918	0.95	0.571	0.798346	0.611	0.859546	0.2	1.12847	0.887	1.33432	1.03	1.2	0.584	0.977	0.823	1.86736	2.66014	0.686	0.2	3.32	0.723	0.602	1.195	0.2	0.499	0.2	0.771	0.911572
951	505.334	380.113	382.121	146.055	2.00785	3029	1	1	1.19	1.966	0.895	1.338	1.76428	1.269	1.08512	0.557	0.98	0.979	1.36792	1.307	1.066	1.071	1.12806	1.233	1.001	1.288	1.011	1.211	1.847	1.562	0.91	1.136	1.31931	1.578	1.347	1.256	0.719511	0.660297	0.773	1.545	1.438	1.468	1.703	0.993	1.101	0.765	1.643	1.72	1.112
952	505.362	474.132	476.139	240.074	2.0067	6381.82	1	1	1.064	1.037	0.809	0.868	1.164	0.956	0.949	0.774	1.003	1.008	0.996	0.802	1.319	1.129	1.174	0.97	1.124	0.675	1.044	0.988	1.415	1.318	1.148	0.989	1.177	1.119	1.365	1.209	0.922	0.834	0.966	0.857	0.8	0.819	0.919	1.084	0.992	0.829	1.219	1.015	1.058
953	506.844	385.083	387.09	151.025	2.00691	16436	1	1	0.959	0.891104	0.678	0.675	0.69	0.718	0.488	0.412186	0.709	0.6617	0.638	0.935	0.69	0.762285	0.614	0.631122	0.222	0.849	0.76	0.761825	0.53	0.670277	0.711	0.583072	0.578	0.749	0.736	0.752	0.704	0.742	0.614	1.209	0.746	0.727	0.695	0.601	0.262	0.274	0.208	0.227	0.222
954	507.379	528.179	530.186	294.121	2.00649	25231.7	1	1	0.699	0.961	0.835	0.818	0.535	0.474	0.536	0.361	0.684	0.597	0.642	0.621	0.794	0.624	0.579	0.667	0.493	0.684	0.792	0.737	0.418	0.506	0.474	0.555	0.834	0.609	0.476	0.535	0.636	0.686	0.52	0.34	0.814	0.915	0.785	0.593	0.388	0.434	0.37	0.336	0.439
955	508.185	323.105	325.112	89.0471	2.00676	251061	1	1	0.821	1.025	0.602	0.586	0.563	0.45	0.761	0.714	0.658	0.638	0.856	1.036	0.678	0.567	0.951	0.802	0.665	0.788	0.834	1.043	1.84	3.121	1.782	2.994	0.576	0.526	0.823	0.903	0.588	0.649	0.638	0.454	0.59	0.594	0.564	0.742	0.576	0.575	0.583	0.552	0.75
956	509.02	363.1	365.107	129.042	2.00665	5.24428e+06	1	1	0.903	0.887	0.707	0.618	0.763	0.7	0.459	0.398	0.683	0.635	0.636	0.631	0.733	0.727	0.651	0.581	0.214	0.609	0.773	0.761	0.583	0.595	0.751	0.584	0.649	0.692	0.797	0.811	0.744	0.755	0.662	1.258	0.688	0.711	0.734	0.645	0.251	0.267	0.22	0.22	0.199
957	511.235	452.185	454.191	218.126	2.00646	15320.2	1	1	0.793	0.979	2.028	2.372	0.478	0.52	0.801	0.814	0.713	0.585	0.825	0.723	0.875	0.985	0.681	0.741	0.405	1.044	0.59	0.775	0.445	0.435	0.235	0.254	1.744	2.002	0.281	0.247	0.456	0.521	0.3	0.19	0.535	0.564	0.628	0.705	0.311	0.311	0.823	0.908	0.241
959	513.629	321.126	323.133	87.068	2.00658	155421	1	1	0.893	0.965	0.844	0.726	0.958	1.012	0.964	0.85	1.026	0.86	0.682	0.593	0.747	0.767	0.768	0.83	0.554	0.685	1.054	1.065	1.041	0.969	0.836	0.768	0.54	0.726	0.683	0.868	0.411	0.532	0.713	1.057	1.024	1.041	0.862	0.834	0.48	0.471	0.522	0.502	0.443
960	514.292	396.111	398.117	162.052	2.00653	122757	1	1	0.581	0.462	0.621	0.388	0.696	0.521	0.62	0.402	0.632	0.492	0.653	0.456	0.803	0.716	0.705	0.586	0.714	0.685	0.716	0.662	0.992	0.772	1.025	0.917	0.818	0.809	0.692	0.814	2.499	2.378	0.663	0.81	0.581	0.552	0.563	0.685	0.592	0.6	0.803	0.879	0.613
961	515.068	349.082	351.092	115.024	2.01008	2198	1	1	1.093	0.775	1.289	0.81	0.962	1.621	0.91	1.12	0.857	0.805	0.866	0.888	1.588	0.81	0.875	0.514	1.203	1.43298	0.698	0.878	0.793	0.883	0.996	0.835	0.991	0.867	0.865	1.306	0.958	1.385	0.968	3.797	0.858	0.979	0.878	1.08	1.668	1.02	1.118	0.92	0.759
962	515.199	392.08	394.086	158.021	2.00581	3225.33	1	1	0.298	0.301	1.013	0.837	0.893	0.938	1.027	1.042	0.662	0.86	0.653	0.655001	0.99	0.824	0.576	0.719	0.599	0.738	0.728	1.098	0.455	0.591	0.62	0.601	0.998	1.019	1.232	1.451	0.567	0.676	0.798	0.376	1.045	0.935	0.984	0.463	0.539	0.608	0.621	0.563	0.415
963	515.513	292.099	294.106	58.0411	2.00623	3557	1	1	0.522	0.68	0.535	0.615	0.693	0.651	0.587	0.627	0.692	0.597	0.65	0.679	0.782	0.856	0.707	0.694	0.693	0.768	0.506	0.759	0.733	0.799	0.707	0.621	0.683	0.724	0.682	0.698	0.464	0.547	0.566	0.769	0.497	0.543	0.579	0.727	0.453	0.538	0.479	0.673	0.353
964	517.833	456.159	458.165	222.101	2.00645	4108.12	1	1	0.388	0.609	0.674	0.549	0.458	0.442	0.548	0.421	0.427	0.361	0.282	0.267	0.46	0.389	0.426	0.39	1.31	0.424	0.329	0.416	0.246	0.306	0.303	0.288	0.376	0.47	0.491	0.503	0.293	0.425	0.58	0.429	0.554	0.569	0.462	0.416	0.789	0.773	0.96	0.972	1.816
968	518.916	480.179	482.186	246.121	2.00628	5646.75	1	1	0.354	0.427	0.461	0.529	0.929	0.857	0.662	0.54	0.623	0.548	0.533	0.406	0.932	0.925	0.26	0.289	0.387	0.469	0.669	0.668	0.318	0.264	0.387	0.371	0.534	0.675	0.691	0.845	0.388	0.541	0.463	0.195	1.122	1.126	1.004	0.382	0.201	0.195	0.227	0.294	0.298
970	519.912	415.094	417.102	181.036	2.00733	3722.95	1	1	0.901	1.24	1.443	1.16	0.978	0.802	2.157	2.215	1.769	1.689	1.306	1.259	1.29	1.335	1.106	0.979	0.705	1.406	0.741	0.8	2.616	2.801	2.698	2.652	1.197	1.262	1.011	1.166	1.009	1.228	1.2	0.769	2.159	2.257	1.798	0.875	1.86	2.08	2.267	3.09	1.651
973	521.081	381.13	383.137	294.143	2.00659	4925.33	2	2	1.823	1.27	2.404	3.021	4.238	1.002	0.746	0.792	0.823	2.463	2.788	1.994	3.41	0.94	3.481	1.327	0.554	1.125	0.868	1.106	2.492	1.894	1.756	1.561	2.987	0.887	3.786	3.184	5.131	4.069	0.776	1.001	1.615	1.411	3.947	4.349	0.381	0.356	0.552	0.464	0.336
974	521.124	424.052	426.058	189.993	2.00637	29552.2	1	1	0.439	0.451	0.337	0.34	0.452	0.362	1.141	1.022	1.018	0.938	0.918	0.749	0.824	0.642	0.469	0.395	0.648	0.772	2.553	2.61	0.685	0.578	1.753	1.561	0.772	0.748	3.207	3.08	0.1	0.104	0.537	0.549	0.1	0.1	0.1	1.386	0.365	0.381	0.534	0.538	0.851
976	521.682	396.135	398.141	324.153	2.00666	16955.4	2	2	0.514	0.57	0.591	0.533	0.637	0.7	0.497	0.517	0.627	0.499	0.384	0.423	0.502	0.714	0.59	0.686	0.648	0.826	0.565	0.646	0.973	0.852	0.666	0.69	0.553	0.934	0.52	0.602	0.539	0.612	0.494	0.269	0.732	0.677	0.5	0.394	0.579	0.556	0.6	0.538	0.567
978	521.75	457.063	459.07	446.01	2.00644	2414	2	2	0.605	0.826	0.568	0.719	0.545	0.669	0.537	0.543	0.499	0.563	0.53	0.672	0.973	0.646	0.58	0.537	0.741	0.733	0.809	0.785	0.695	0.725	0.724	0.813	0.577	0.608	0.716	0.739	0.567	0.541	0.406	0.489	0.572	0.752668	0.6	0.582	0.511	0.931316	0.528	0.763456	0.541
979	522.061	600.2	602.206	366.142	2.00576	3483.09	1	1	1.918	0.498	1.554	2.411	2.307	0.284	0.367	0.418	0.318	1.91	3.555	2.688	3.867	0.608	3.164	0.616	0.484	0.374	0.438	0.518	1.511	0.867	3.65	0.74	3.886	0.576	4.24	3.9	4.39	3.339	0.297	0.312	0.525	0.565	2.662	3.721	0.281	0.317	0.376	0.317	0.391
980	522.238	381.13	383.137	147.072	2.00652	3936	1	1	1.823	1.265	2.352	3.021	3.764	1.002	0.746	0.754	0.923	2.827	2.788	1.994	3.384	0.928	3.418	1.321	0.557	1.125	0.874	0.934	2.543	1.77	1.756	1.561	3.029	0.887	3.833	3.261	5.017	3.845	0.792	0.933	1.615	1.411	4	4.349	0.381	0.356	0.552	0.488	0.343
982	522.276	396.636	398.643	325.155	2.00736	4488.4	2	2	0.533	0.568	0.674	0.565	0.712	0.868	0.574	0.573	0.63	0.525	0.464	0.437	0.479	0.8	0.585	0.834	0.667	0.847	0.58	0.638	1.019	1.127	0.765	0.748	0.699	0.851	0.654	0.724	0.616	0.785	0.538	0.25	0.818	0.876	0.641	0.449	0.549	0.645	0.697	0.797	0.573
986	523.286	396.634	398.64	162.576	2.00584	4844	1	1	0.510437	0.571	0.686826	0.656	0.27	0.857	0.625576	0.562	0.651643	0.525	0.463874	0.455	0.341	0.815	0.574374	0.71	0.838741	0.83	0.547237	0.765	1.06893	0.998	0.832	0.741	0.742972	0.89	0.673374	0.674	0.645	0.730228	0.642456	0.272431	0.818026	0.809245	0.639708	0.488524	0.589502	0.64515	0.652	0.692273	0.567265
987	523.308	379.169	381.176	145.111	2.00635	5044	1	1	0.743	1.217	0.863	1.277	0.801	0.844	0.627	0.808	0.757	0.791	0.814	0.777	0.822	1.042	1.231	1.571	0.867	0.909	1.043	1.2	1.331	1.841	1.237	1.289	0.858	1.253	1.158	1.505	0.406	0.421	1.226	1.694	0.69	0.667	0.715	0.539	0.821	0.825	1.1	1.059	0.872
989	524.501	422.174	424.181	188.116	2.00668	21779.5	1	1	0.794	0.982	1.403	1.411	0.578	0.595	0.672	0.571	0.368	0.279	0.521	0.373	0.819	0.855	0.435	0.341	0.485	0.412	0.603	0.652	0.331	0.294	0.398	0.271	0.669	0.761	0.277	0.305	0.844	0.783	0.469	0.363	0.898	0.949	0.646	0.577	0.241	0.23	0.522	0.571	0.495
990	525.18	440.101	442.107	206.043	2.00644	6361.6	1	1	0.482	0.232	0.431	0.176	0.398	0.295	0.387	0.31	0.308	0.466	0.345	0.335	0.453	0.361	0.381	0.367	0.304	0.331	0.345	0.337	0.702	0.656	0.745	0.408	0.388	0.491	0.479	0.379	1.252	1.021	0.371	1.573	0.182	0.282	0.414	0.442	0.276	0.342	0.399	0.405	0.252
993	525.602	581.227	583.235	347.169	2.00717	2544.5	1	1	0.935	0.949	0.742	0.675	0.989	1.003	1.002	0.835	0.984	0.903	0.756	0.615	0.745	0.807	0.723	0.744	0.604	0.653	0.878	1.024	1.166	1.067	0.855	0.784	0.586	0.715	0.81	0.815	0.45	0.536	0.707	0.977	1.136	0.939	0.832	0.8	0.704	0.553	0.702	0.536	0.528
995	526.348	481.127	483.134	247.069	2.00645	9391.83	1	1	0.611	0.359	0.631	0.332	0.725	0.555	0.736	0.498	0.711	0.57	0.637	0.529	0.835	0.715	0.769	0.621	0.671	0.692	0.688	0.666	0.957	0.736	1.039	0.811	0.799	0.772	0.708	0.849	2.389	2.274	0.688	0.783	0.54	0.567	0.646	0.732	0.639	0.658	0.851	0.866	0.534
998	527.228	447.1	449.106	426.083	2.00682	2794	2	2	0.202	0.742	0.469511	0.735	0.95111	1.18	0.224	0.583	0.206	0.614	0.214	0.744	0.375	0.753	0.632262	1.114	1.138	1.274	0.765778	1.172	0.279	1.034	0.723	1.446	0.283	0.685	0.301	1.125	0.373	0.376	0.279	0.427	0.567	0.438	0.3	0.426	1.346	1.166	1.724	0.871	1.241
1000	528.446	447.102	449.109	213.044	2.00674	2420	1	1	0.492	0.264	0.667	0.416	1.012	0.299	0.455	0.298	0.522	0.226	0.747	0.262	0.629	0.331	0.886	0.364	1.572	0.572	0.755	0.338	0.66	0.345	0.89	0.89	0.724	0.457	0.825	0.269	0.539	0.646	0.861	0.82	0.686	0.584	0.442	0.89	1.452	1.538	1.973	1.609	1.571
1002	530.982	310.074	312.081	76.0157	2.00658	10104.4	1	1	0.585	0.638	0.743	0.765	0.597	0.589	0.671	0.656	1.063	0.652	0.768	0.693	0.663	0.728	0.719	0.779	0.626	0.772	0.624	0.72	0.9	0.922	0.82	0.698	0.781	0.965	0.814	0.858	0.91	1.014	0.73	0.906	0.577	0.567	0.595	0.757	0.989	0.864	0.777	0.791	0.635
1003	531.531	405.116	407.123	342.116	2.00662	2762.38	2	2	0.347	0.493	0.12	0.268	9.99	9.99	0.336	0.348	0.673	0.553	0.267	0.317	0.508	0.508	0.277	0.12	0.604	0.397	0.342	0.299437	0.936	0.802	0.859	0.835	0.354	0.321	0.361	0.429	0.486	0.645	0.196	0.233	0.277	0.354	0.421	0.414	0.12	0.12	0.238	0.12	0.12
1005	532.331	520.127	522.133	286.069	2.00624	5449.57	1	1	0.745	0.673	0.562	0.361	0.264	0.448	1.367	2	1.259	0.686	1.799	0.992	0.566	0.575	0.262	0.344	0.592	0.356	0.405	0.506	0.831	0.88	0.677	0.526	1.397	1.566	0.728	0.931	0.17	0.39	0.17	0.17	2.152	2.285	2.414	0.318	0.17	0.17	0.351	0.17	1.036
1006	532.505	400.157	402.161	166.098	2.00415	2648	1	1	5.722	3.466	9.319	1.347	4.58071	0.903	4.156	0.413	5.655	1.103	5.446	0.941	4.964	2.917	2.748	1.161	7.467	1.136	5.078	1.332	4.684	2.433	4.511	1.129	7.45	2.468	2.815	1.855	5.601	9.237	9.328	9.99	3.814	4.734	7.13	4.24	3.458	4.179	3.017	4.221	8.276
1010	533.107	396.111	398.117	162.052	2.00652	88081.8	1	1	0.584	0.554	0.605	0.462	0.694	0.559	0.617	0.436	0.657	0.512	0.638	0.539	0.776	0.737	0.699	0.706	0.709	0.801	0.722	0.73	0.995	0.94	1.049	0.932	0.804	0.85	0.678	0.87	2.491	2.421	0.683	0.734	0.592	0.556	0.548	0.676	0.617	0.635	0.825	0.914	0.627
1012	533.519	529.11	533.123	62.0005	4.01356	4426	1	2	0.379	0.214	0.597	0.274	0.331	0.222	0.2	0.2	0.379	0.2	0.41	0.214	0.309	0.243	0.374	0.206	0.2	0.224	0.219	0.254395	0.272	0.186	0.398	0.266	0.254	0.34	0.255	0.246	0.175	0.312	0.169	0.346	0.578	0.378	0.311	0.252	0.495	0.545	0.504	0.473	0.404
1013	533.601	452.078	454.084	218.02	2.00608	2340	1	1	0.23	0.23	0.703	0.536	0.682	0.23	0.563	0.23	1.464	1.287	0.23	0.23	1.144	1	0.839	0.23	0.23	2.184	0.967	1.10265	1.814	1.687	3.649	2.774	1.081	0.879	2.101	2.363	0.23	0.23	0.981	0.761	0.726	1.10265	0.904	0.23	0.757	1.10265	0.23	1.10265	0.352
1014	533.956	436.105	438.111	202.046	2.00647	6126.52	1	1	0.129	0.153	0.715	0.643	0.525	0.446	0.51	0.452	1.576	1.495	0.299	0.305	1.453	1.192	0.72	0.497	0.467	3.176	1.06	0.968017	1.836	2.123	4.049	3.169	1.19	0.906	2.45	2.646	0.11	0.11	1.109	0.773	0.736	0.968017	0.708	0.153	0.588	0.968017	0.217	0.968017	0.391
1015	534.339	377.116	379.123	143.058	2.00669	4156.67	1	1	1.101	1.091	0.479	0.449	0.476	0.558	0.587	0.602	0.675	0.705	0.771	0.717	0.429	0.459	0.797	0.701	0.607	0.633	0.706	0.695	0.624	0.543	0.635	0.475	0.427	0.49	0.641	0.59	0.789	0.687	0.767	1.899	0.319	0.268	0.344	0.624	0.599	0.618	0.579	0.647	0.606
1016	534.613	350.115	352.121	232.114	2.00605	1712	2	2	0.655	1.518	0.514	0.886	0.638741	0.729	1.074	1.105	0.881	0.552	0.818	0.665	0.629	1.096	0.709	0.77	0.683491	0.643	0.642	0.806	0.2	0.427	0.439	0.491	0.822	1.224	0.682	0.461	0.48	0.602	0.578	0.76	0.97	1.06	1.016	0.483	0.969	1.315	0.656	0.702	0.387
1017	534.99	414.123	416.129	180.065	2.00644	2980.25	1	1	1.31	0.69	0.854	0.549	0.781	0.691441	0.419	0.493	1.47	1.356	0.739	0.69	1.353	1.114	0.919	0.812467	1.019	0.582	1.047	1.74	1.747	1.415	3.153	2.763	0.952	0.977	2.469	1.543	0.926632	1.383	0.947	0.682	0.725	2.01	0.717	0.760065	0.618	1.556	0.69	0.69	0.353
1018	535.009	398.152	400.159	164.094	2.00709	8637.52	1	1	1.183	0.978	1.113	0.753	0.953	0.68	0.926	0.528	1.338	0.744	0.916	0.637	1.36	0.621	1.359	0.697	0.551	0.626	1.118	0.886	0.424	1.32105	0.502	0.186	1.041	1.213	0.711	0.687	1.317	0.704	0.694	1.543	0.975	0.651	0.882	0.609	0.488	0.531	0.833	0.962	0.427
1019	535.546	400.11	402.114	166.051	2.00389	2994	1	1	1.69847	3.05877	1.034	2.967	1.78618	9.95	1.477	1.986	1.8012	5.66448	1.67378	4.152	1.45742	5.694	1.95591	5.485	1.469	5.977	2.084	8.64	2.74589	7.239	1.998	5.358	1.82	4.19166	1.642	5.805	2.05276	0.48	1.656	2.13254	2.05654	2.05881	2.17175	1.71979	1.268	0.98	1.57328	1.36	1.85507
1021	537.704	296.095	298.101	62.0367	2.00644	15348	1	1	0.648	1.558	0.639	0.965	0.808	2.006	0.552	1.274	0.609	0.612	0.628	0.564	0.65	2.187	0.65	2.281	0.659	2.137	0.527	1.43	1.058	2.462	1.201	2.093	0.919	2.02	0.598	0.886	0.631	2.605	0.443	1.842	1.769	1.719	0.592	0.601	0.593	0.646	0.606	0.607	0.406
1023	538.252	470.138	472.144	236.08	2.00657	20488.2	1	1	0.814	0.894	0.543	0.499	0.277	0.341	0.43	0.358	0.314	0.429	0.285	0.398	0.498	0.324	0.458	0.433	0.496	0.329	0.473	0.343	0.502	0.509	0.509	0.517	0.469	0.646	0.412	0.54	0.248	0.284	0.422	0.262	0.76	0.755	0.54	0.37	0.667	0.646	0.89	0.938	0.78
1026	541.953	339.136	341.143	105.078	2.00679	32550.8	1	1	0.872	0.965	0.82	0.753	0.984	1.005	0.981	0.846	0.987	0.84	0.677	0.586	0.739	0.806	0.783	0.83	0.577	0.684	1.022	1.022	1.054	0.97	0.839	0.739	0.581	0.726	0.683	0.826	0.445	0.556	0.754	1.1	1.023	0.988	0.865	0.872	0.508	0.482	0.547	0.509	0.44
1027	542.619	447.102	449.109	426.088	2.00653	19231.4	2	2	0.492	1.043	0.748	0.898	1.225	1.58	0.493	0.689	0.522	0.614	0.948	0.964	0.629	1.048	0.886	1.466	1.574	1.276	0.755	1.46	0.697	1.441	0.897	1.759	0.724	0.89	0.856	1.095	0.539	0.649	0.861	0.794	0.684	0.582	0.463	0.89	1.452	1.581	1.973	1.841	1.594
1028	544.534	335.142	337.148	101.083	2.00673	4142.67	1	1	0.759	0.92	0.905	0.903	1.034	0.829	1.107	0.903	0.948	0.915	0.845	0.756	0.875	0.87	0.846	0.874	0.922	0.803	0.859	0.856	0.95	0.919	0.951	0.809	0.919	0.929	0.781	0.853	0.737	0.798	0.828	1.04	0.855	0.89	0.787	0.809	0.657	0.695	0.893	0.953	0.678
1029	545.225	514.164	516.17	280.105	2.00652	90220.5	1	1	0.245	0.275	0.242	0.254	0.569	0.506	0.539	0.463	0.54	0.508	0.238	0.216	0.336	0.366	0.189	0.167	0.296	0.167	0.405	0.392	0.778091	0.1001	0.14	0.121	0.542	0.584	0.511	0.523	0.264	0.291	0.33	0.145	0.34	0.325	0.329	0.519	0.985	1.014	0.431	0.432	0.155
1030	545.296	387.087	389.093	153.028	2.00595	14730.4	1	1	1.45	1.112	1.485	1.096	1.68	1.356	1.474	1.148	1.627	1.444	1.531	1.23	1.999	1.263	1.912	1.776	1.546	1.765	1.263	1.263	2.509	1.97	2.406	1.672	2.323	1.758	1.848	1.971	1.942	1.752	1.239	1.268	1.632	1.544	1.455	1.862	1.991	1.525	1.643	1.507	1.619
1033	546.61	362.153	364.16	128.095	2.00658	36347.1	1	1	0.56	0.638	0.695	0.707	0.722	0.721	0.909	0.79	0.806	0.656	0.634	0.55796	0.608	0.662	0.666	0.688	0.682	0.715	0.677	0.841939	0.805	0.78	0.771	0.671	0.733	0.923	0.56	0.666	0.41	0.526	0.741	0.531	0.737	0.741	0.629	0.596	0.552	0.536	0.898	0.869	0.554
1042	547.775	362.153	364.16	128.095	2.00663	64964.8	1	1	0.56	0.639	0.695	0.721	0.722	0.721	0.909	0.798	0.806	0.656	0.634	0.614	0.608	0.661	0.666	0.664	0.682	0.665	0.677	0.655	0.805	0.767	0.771	0.671	0.733	0.918	0.56	0.666	0.41	0.526	0.741	0.531	0.737	0.741	0.629	0.596	0.552	0.536	0.898	0.869	0.554
1050	548.046	388.137	390.144	308.158	2.00658	8345.4	2	2	1.34	1.025	2.928	2.787	3.156	0.944	0.787	0.777	0.95	1.56	2.87	1.456	3.195	1.29	3.213	1.219	0.758	0.999	0.782	1.283	1.728	1.806	1.584	1.518	3.598	1.468	3.238	2.143	6.935	4	0.69	0.6	1.454	1.428	2.713	3.687	0.384	0.446	0.564	0.587	0.452
1052	548.344	388.639	390.646	309.162	2.00647	2944.8	2	2	1.587	0.988	2.556	3.543	3.534	0.941	0.873	0.74	0.851	2.355	2.514	1.303	3.613	1.335	3.159	1.677	0.904	1.45	0.718	1.795	1.757	1.651	1.649	1.785	3.628	1.471	3.044	2.307	5.807	4.092	0.834	0.566	1.699	1.846	3.022	3.141	0.446	0.381	0.664	0.696	0.534
1054	548.447	457.566	459.573	447.016	2.00711	3346	2	2	0.58	0.49	0.613	0.698	0.542	0.777	0.587	0.657	0.581	0.617	0.518	0.33	0.61	0.846	0.587	0.441	0.881	0.86	0.748	0.66999	0.753	0.825	0.744	0.836	0.731	0.717	0.711	0.797	0.612	0.628	0.582	0.57	0.519	0.571	0.522	0.652	0.577	0.878399	0.605	0.842838	0.606
1057	548.839	381.147	383.154	147.089	2.00683	30244.5	1	1	0.591	0.65	1.323	1.279	0.59	0.487	0.695	0.612	0.626	0.563	0.885	0.865	1.203	1.222	0.699	0.62	1.025	0.794	0.958	0.928	1.148	1.065	0.998	0.887	0.973	1.055	0.496	0.516	0.642	0.774	0.3	0.171	0.556	0.564	0.523	1.47	1.036	1.05	1.146	1.214	0.713
1059	548.959	441.152	443.158	207.094	2.00574	2144	1	1	0.37	0.394	0.546	0.37	1	0.827	0.501	0.474761	0.706	0.506	0.896	0.458	0.825	0.754	0.697	0.693	0.37	0.48	1.037	0.731863	0.37	0.37	0.37	0.37	1.265	1.383	0.948	1.025	0.568	0.661	0.963	0.671	0.952	1.001	0.878	0.6	0.261	0.614	0.467	0.37	0.37
1063	549.135	457.066	459.072	446.015	2.00635	5773.5	2	2	0.561	0.826	0.54	0.583	0.508	0.505	0.515	0.517	0.522	0.501	0.484	0.523	0.654	0.594	0.565	0.543	0.802	0.523	0.707	0.755	0.686	0.838	0.712	0.79	0.642	0.72	0.648	0.622	0.56	0.552	0.464	0.52	0.489	0.516	0.524	0.557	0.494	0.612	0.562	0.764	0.559
1070	549.934	363.1	365.107	129.042	2.0071	5084.67	1	1	0.887	0.867	0.702	0.572	0.819	0.794	0.489	0.489	0.714	0.781	0.684	0.55	0.755	0.787	0.71	0.724	0.256	0.656	0.787	0.808	0.627	0.813	0.734	0.638	0.654	0.758	0.779	0.828	0.79	0.776	0.632	1.244	0.681	0.721	0.738	0.654	0.303	0.305	0.22	0.258	0.219
1072	549.969	406.13	408.137	172.072	2.00666	3738	1	1	0.625	0.367	0.388	0.477	0.506	0.499251	0.368	0.454	0.506	0.455632	0.425	0.310682	0.398	0.717	0.336	0.259	1.131	0.500749	0.2	0.268907	0.613	0.467	0.808	0.519	0.751	0.321	0.417	0.591	0.448	0.359	0.196	0.2	0.422	0.313	0.465	0.24	1.19	1.023	0.507	0.308	0.324
1073	549.992	457.066	459.073	223.008	2.00711	5592	1	1	0.536	0.826	0.539	0.625	0.514	0.514	0.519	0.501	0.522	0.4	0.48	0.545	0.671	0.558	0.573	0.756	0.782	0.523	0.703	0.726	0.663	0.788	0.723	0.776	0.655	0.683	0.664	0.62	0.557	0.543	0.468	0.533	0.484	0.621	0.534	0.553	0.492	0.584	0.541	0.835	0.553
1079	551.355	321.126	323.133	87.068	2.00662	118192	1	1	0.887	0.935	0.841	0.713	0.943	0.98	0.97	0.858	1.024	0.828	0.679	0.572	0.742	0.756	0.764	0.785	0.552	0.663	1.054	0.998	1.034	0.926	0.829	0.735	0.543	0.686	0.666	0.852	0.407	0.522	0.705	1.047	1.026	1.039	0.861	0.832	0.475	0.459	0.526	0.497	0.435
1080	555.891	349.57	351.578	115.512	2.00817	1.12879e+06	1	1	0.667	0.812	0.782	0.772	0.745	0.63	0.648	0.588	0.711	0.712	0.982	0.886569	0.904	0.792	0.743	0.571426	0.673	0.537245	0.883	0.957	0.816	0.785	0.67	0.59	0.567	0.518	0.498	0.577	0.686	0.726	0.377	0.32	1.282	1.165	1.372	0.694	0.589	0.589	0.422	0.506	0.482
1081	555.896	285.16	287.166	51.1013	2.00671	122849	1	1	0.822	0.836	0.786	0.766	0.776	0.595	0.624	0.617	0.736	0.727	1.047	0.868	0.862	0.78	0.741	0.662	0.753	0.644	0.881	0.93	0.824	0.764	0.645	0.588	0.559	0.551	0.504	0.564	0.634	0.7	0.46	0.38	1.279	1.299	1.312	0.63	0.581	0.511	0.498	0.497	0.493
1082	556.607	349.121	351.128	115.063	2.00681	1.70843e+07	1	1	0.751	0.792	0.823	0.745	0.819	0.608	0.639	0.577	0.7	0.697	0.97	0.99	0.888	0.765	0.756	0.72	0.758	0.71	0.895	0.97	0.817	0.86	0.644	0.559	0.573	0.549	0.53	0.555	0.684	0.703	0.451	0.378	1.159	1.175	1.257	0.746	0.605	0.679	0.511	0.496	0.482
1084	561.638	335.105	337.112	101.047	2.00674	43641.9	1	1	0.749	0.762	0.928	0.781	0.923	0.898	1.001	0.814	1.148	1.136	0.871	0.79	0.958	1.046	0.963	0.98	0.873	0.773	0.894	0.948	0.882	0.826	0.871	0.767	1.208	1.472	0.624	0.726	0.544	0.598	0.651	0.934	1.608	1.615	1.484	0.89	0.738	0.782	1.07	1.064	0.831
1090	563.847	457.065	459.072	446.014	2.00656	8328.25	2	2	0.536	0.612	0.526	0.604	0.536	0.53	0.513	0.497	0.538	0.532	0.458	0.538828	0.636	0.657	0.564	0.546	0.817	0.678	0.692	0.672	0.675	0.795	0.717	0.775	0.66	0.655	0.635	0.68	0.555	0.549	0.483	0.546	0.469	0.486	0.502	0.557	0.492	0.639	0.582	0.774	0.566
1096	565.197	389.644	391.651	311.171	2.00684	3968	2	2	0.746	0.541	2.331	2.223	1.334	0.989	1.112	1.015	0.693	0.693656	0.674	0.682911	1.713	2.59	0.61	0.729	0.938	0.545	1.214	1.09092	0.37	0.5	0.638	0.5	2.261	2.037	0.433	0.78341	0.949	0.924	0.425	0.5	1.705	0.66	1.306	1.644	0.58	1.09092	0.341	1.09092	1.213
1110	565.687	809.317	811.324	575.259	2.00663	2960.18	1	1	0.21	0.21	0.21	0.21	0.21	0.21	0.479	0.325	0.21	0.21	0.21	0.21	0.21	0.21	0.21	0.21	1.076	0.21	0.21	0.21	0.21	0.21	0.21	0.21	0.21	0.21	0.21	0.21	0.21	0.21	0.21	0.21	0.21	0.21	0.21	0.21	1.475	1.328	1.289	1.334	1.284
1120	566.422	450.155	452.162	216.097	2.00678	5442	1	1	0.403	0.197	0.231	0.222	0.307	0.164	0.229	0.264	0.345	0.246	0.202	0.212529	0.326	0.299	0.215	0.232675	0.482	0.335	0.15	0.188511	0.344	0.271	0.546	0.234	0.431	0.201	0.163	0.381	0.277	0.255	0.228	0.142	0.26	0.281	0.381	0.202	0.639	0.661	0.251	0.249	0.214
1125	567.374	366.101	368.106	132.043	2.00522	3178	1	1	0.561	0.481	2.315	1.469	0.9	0.742	2.245	2.183	0.608	0.565	0.769	0.706	0.594	0.74	0.639	0.51	2.036	0.847	0.611	0.379	1.193	0.998	0.865	0.72	0.661	0.75	0.836	0.642	0.836	0.912	0.657	0.493	0.432	0.91	0.75	0.519	1.645	1.33	1.45	1.319	1.174
1128	567.402	381.631	383.638	295.146	2.00674	1858	2	2	1.915	1.911	2.829	2.504	2.565	1.572	0.781	0.819	1.286	1.297	2.55	1.742	2.628	1.817	2.158	1.347	0.7	1.327	0.911	1.959	2.727	1.591	3.038	1.291	2.059	1.122	3.146	1.858	3.272	2.83	0.84	0.844	2.029	2.034	2.719	2.889	0.435	0.462	0.536	0.865	0.55
1129	567.426	428.174	430.181	194.116	2.00679	3894	1	1	0.485	0.178722	0.203	0.215	0.313	0.11	0.24	0.182	0.418	0.301894	0.253	0.11	0.29	0.253	0.279	0.241	0.55	0.342	0.148	0.248998	0.335	0.261465	0.621	0.282	0.393	0.213	0.179	0.328	0.255	0.303	0.232	0.216	0.296	0.232	0.374	0.194	0.777	0.679	0.247	0.211	0.188
1134	567.745	788.861	790.867	554.802	2.00663	13016	1	1	1.031	1.383	1.652	2.232	0.893	1.201	0.64	0.765	1.128	1.149	0.973	1.18	0.695	0.91	0.988	1.204	0.903	1.214	1.062	1.143	1.257	1.672	1.246	1.324	1.25	1.702	1.282	1.712	0.559	0.744	0.713	2.382	0.912	0.967	0.796	1.004	0.869	0.888	1.396	1.577	1.653
1136	567.926	381.129	383.136	294.142	2.0064	4891.59	2	2	1.911	1.771	2.375	2.109	2.504	1.143	0.74	0.91	1.105	1.519	2.009	1.142	2.407	1.602	2.053	1.428	0.734	1.201	0.802	1.938	2.214	1.775	2.64	1.53	2.116	1.065	2.798	1.838	3.281	2.896	0.849	0.875	1.521	1.611	2.364	3.459	0.617	0.627	0.403	0.675	0.441
1141	568.394	789.364	791.371	1110.61	2.00694	13650	2	2	1.004	1.543	1.874	2.635	0.897	1.324	0.683	0.838	1.149	1.214	1.133	1.33	0.838	1.005	1.055	1.287	0.956	1.508	1.186	1.439	1.343	1.781	1.444	1.246	1.22	2.01	1.658	1.835	0.575	0.776	0.912	3.043	1.026	0.973	0.884	1.1	1.041	1.018	1.54	1.413	1.834
1164	569.021	789.364	791.371	555.306	2.0065	17248.8	1	1	1.004	1.543	1.874	2.635	0.897	1.324	0.683	0.838	1.149	1.214	1.133	1.33	0.838	1.005	1.055	1.469	0.956	1.511	1.186	1.439	1.389	1.944	1.444	1.246	1.265	1.994	1.658	1.709	0.575	0.776	0.912	3.043	1.026	0.973	0.86	1.1	1.041	1.009	1.54	1.413	1.834
1175	569.465	369.111	371.117	135.052	2.00669	2334.67	1	1	0.573	0.649	0.655	0.845	0.484	0.406	0.64	0.595	0.528	0.597	0.918	0.899	0.524	0.494	0.951	0.996	0.898	0.696	0.558	1.73	0.565	0.669	0.439	0.51	0.774	0.808	0.659	0.643	0.785	0.922	0.437	0.397	1.77	2.53	0.638	0.661	1.017	1.66	1.078	1.171	0.716
1183	570.008	436.19	438.196	202.131	2.00651	35002.9	1	1	0.425	0.564	0.855	0.911	0.374	0.326	0.637	0.539	0.278	0.221	0.338	0.275	0.489	0.543	0.294	0.267	1.773	0.303	0.391	0.395	0.29	0.253	0.141	0.151	0.53	0.642	0.174	0.219	0.365	0.422	0.302	0.206	0.683	0.676	0.441	0.485	1.781	1.827	3.403	3.799	1.85
1190	570.461	457.066	459.072	223.007	2.00609	10288	1	1	0.54	0.579	0.539	0.599	0.536	0.53	0.504	0.478	0.534	0.518	0.456	0.552	0.628	0.657	0.553	0.577	0.819	0.664	0.69	0.768	0.669	0.823	0.711	0.729	0.671	0.691	0.634	0.681	0.556	0.548	0.504	0.548	0.471	0.468	0.494	0.552	0.494	0.639	0.589	0.779	0.566
1201	570.921	583.222	585.228	349.163	2.00619	4373.61	1	1	0.13	0.13	0.177	0.212	0.294	0.263	0.175	0.157	0.108	0.13	0.191	0.157	0.153	0.222	0.13	0.13	0.377	0.186	0.166	0.133	0.13	0.13	0.13	0.13	1.086	0.99	0.129	0.143	0.483	0.34	0.214	0.196	0.174	0.119	0.159	0.387	0.202	0.144	0.215	0.243	1.184
1202	571.027	321.089	323.098	87.0307	2.00882	5865	1	1	0.212	0.307	0.385	0.244	0.1001	0.188	0.1001	0.105	0.1001	0.543	0.1001	0.918312	0.1001	0.1001	0.1001	0.316	0.1001	0.773	0.1001	0.1	0.1001	0.913936	0.1001	0.1001	0.1001	0.115	0.1001	0.1001	0.1001	0.1001	0.698241	0.1	0.311	0.256	0.1001	0.1001	0.142	0.168	0.213	0.248	0.147
1203	571.111	694.29	696.296	460.232	2.00607	2977.71	1	1	0.2	0.2	0.212	0.2	0.291	0.362	0.495	0.457	0.365	0.2	0.2	0.2	0.395	0.302	0.2	0.2	1.048	0.2	0.2	0.2	0.2	0.2	0.2	0.2	0.2	0.43	0.2	0.2	0.411	0.272	0.2	0.2	0.26	0.291	0.375	0.2	1.262	1.117	1.587	1.511	1.671
1207	571.883	405.147	407.154	171.089	2.00644	4795.47	1	1	0.582	0.668	0.498	0.586	0.231	0.217	0.292	0.271	0.229	0.201	0.48	0.41	0.317	0.266	0.767	0.586	0.973	0.751	0.617	0.677	0.457	0.492	0.405	0.29	0.549	0.523	0.564	0.555	1.169	1.225	0.25	0.186	0.42	0.393	0.471	0.24	1.758	1.454	2.263	2.506	0.704
1220	573.008	454.143	456.149	220.084	2.00647	5005.9	1	1	0.71	0.714	0.673	0.588	0.743	0.679	0.503	0.411	0.595	0.55	0.665	0.521	0.811	0.785	0.713	0.592	0.726	0.51	0.528	0.609	0.933	0.707	0.891	0.7	0.918	0.77	0.778	0.972	0.644	0.654	0.62	0.676	0.691	0.645	0.728	0.548	0.781	0.707	0.789	0.777	0.686
1229	573.859	396.077	398.082	162.019	2.00495	9146.57	1	1	1.175	1.531	1.133	1.146	1.414	1.191	1.218	0.994	1.32	0.987	1.149	0.844	1.484	1.176	1.373	1.249	0.866	1.408	1.5	0.974	1.412	1.01	1.372	1.106	1.33	1.513	0.758	1.064	0.529	0.772	0.863	0.791	1.257	1.355	0.948	0.927	0.866	0.993	1.392	1.532	0.615
1233	574.452	452.175	454.178	218.117	2.00257	2548.8	1	1	0.699	1.525	0.525	1.314	0.485	0.807	0.416	0.709	0.561	0.933	0.473	0.833	0.613	0.703	0.626	1.155	0.405	1.009	0.415	0.667371	0.382	0.944	0.71	1.445	0.853	1.218	0.741	1.292	0.621	0.621	0.677	0.581	0.336	0.334	0.253	0.528	0.69	0.725	0.794	0.77	0.931
1234	574.475	788.863	790.87	1109.61	2.00726	2352	2	2	1.031	1.576	1.652	2.927	0.912	1.17	0.64	0.825	1.128	1.128	0.973	1.20372	0.695	0.926	1.008	0.878	0.853	1.141	1.062	1.288	1.246	1.42	1.246	1.333	1.225	1.511	1.282	1.514	0.566	0.746	0.713	2.358	0.912	0.967	0.828	1.004	0.869	0.888	1.446	1.597	1.63
1240	574.635	380.116	382.124	146.057	2.00805	2526	1	1	1.304	1.249	1.266	1.506	1.943	1.403	0.889	0.802	1.001	0.95	1.744	1.49	1.235	1.396	1.476	1.486	1.304	1.115	1.308	1.376	1.987	1.652	1.595	1.34	1.906	1.9	1.505	1.472	0.171	0.292351	0.668	0.784	1.891	1.625	1.737	1.445	1.146	1.249	1.959	1.902	1.704
1241	574.823	450.168	452.175	216.11	2.00687	3015.69	1	1	1.533	1.392	2.681	3.397	1.507	0.894	1.299	1.345	1.924	1.114	1.446	0.979	1.873	1.425	1.523	0.916	1.593	1.702	1.201	0.952	1.986	0.743	1.112	0.441	2.136	2.554	1.921	0.379	1.591	1.792	1.142	1.231	1.047	1.69	1.422	1.502	1.82	1.184	1.321	1.233	0.995
1243	575.084	321.125	323.133	87.0663	2.00808	6773.98	1	1	0.962	1.089	0.906	0.836	0.999	1.078	1.043	0.964	1.044	0.978	0.748	0.76	0.823	0.815	0.865	0.908	0.676	0.81	1.095	1.136	1.098	0.993	0.889	0.828	0.683	0.777	0.718	0.934	0.558	0.64	0.834	1.036	1.085	1.067	0.942	0.874	0.596	0.537	0.633	0.547	0.491
1245	575.129	338.105	340.112	104.047	2.00711	3800.14	1	1	0.665	0.817	0.646	0.564	0.956	0.641	0.8	0.668	0.916	0.731	0.817	0.958	1.012	0.869	0.998	0.807487	1.132	0.795	1.055	1.229	1.08	0.814	1.071	0.866	0.849	1.135	1.064	1.208	1.55	1.379	0.927	0.86	0.722	0.791	0.696	0.828	0.692	0.667	0.997	1.107	0.666
1257	575.949	514.164	516.17	280.105	2.00645	3181.55	1	1	0.348	0.417	0.353	0.359	0.37	0.266	0.511	0.404	0.547	0.506	0.326	0.29	0.319	0.218	0.31	0.436	0.497	0.366	0.475	0.526	0.778	0.901	0.444	0.493	0.746	0.812	0.435	0.431	0.435	0.468	0.264	0.171	0.418	0.425	0.562	0.447	0.767	0.586	0.445	0.498	0.554
1261	576.144	431.261	433.267	197.203	2.00588	4049	1	1	3.06	1.619	2.396	2.024	2.358	1.921	3.2	1.77	2.394	2.761	3.424	2.421	2.836	1.338	3.419	1.524	2.895	2.977	1.884	1.643	5.142	2.675	5.163	2.544	4.204	3.172	3.464	3.274	1.649	1.998	2.535	1.545	2.292	1.48	3.17	2.022	2.94	1.03	3.95	1.15	2.412
1277	577.022	335.142	337.149	101.084	2.00661	32288.1	1	1	0.634	0.734	0.887	0.92	0.979	0.837	1.121	0.906	0.963	0.817	0.801	0.685	0.804	0.795	0.866	0.792	0.897	0.833	0.815	0.806	0.968	0.938	0.903	0.783	0.887	1.071	0.673	0.796	0.547	0.714	0.807	1.091	0.859	0.866	0.809	0.743	0.596	0.61	0.957	1.05	0.595
1283	577.289	392.079	394.086	158.021	2.00686	3110	1	1	0.556	0.462	1.585	1.304	1.232	1.017	1.606	1.3	0.996	1.122	1.196	0.73	1.66	1.267	0.999	0.701244	0.875	0.89471	1.179	1.03172	0.645	1.57	0.937	0.829	1.314	1.683	1.827	2.179	0.744	0.98	0.976	1.091	1.67	1.419	1.405	0.568	0.896	0.906	0.97	0.942	0.559
1286	577.612	431.763	433.769	395.409	2.00624	2040	2	2	3.153	2.037	2.321	2.218	2.61	1.954	3.35	1.409	2.822	3.10457	3.34	2.67691	2.858	1.468	3.715	1.88141	3.013	3.25275	1.798	2.6549	4.361	2.485	5.824	2.552	4.973	4.232	3.515	3.228	2.145	2.278	2.901	1.563	2.181	2.6549	3.168	2.069	2.51	2.6549	5.098	2.6549	2.492
1298	577.946	448.157	450.166	214.099	2.00837	4193	1	1	1.085	1.256	1.974	1.496	2.254	1.558	0.801	0.71	1.351	0.755	2.414	1.202	1.332	1.25	2.428	2.235	1.475	1.536	1.459	1.344	1.308	0.778	1.156	0.924	1.74	1.316	2.849	2.159	1.79	1.941	1.187	1.111	1.636	1.625	1.883	1.773	1.342	1.523	1.58	0.992	1.624
1304	578.313	370.096	372.103	136.038	2.00644	18880.2	1	1	0.396	0.398	1.532	1.497	1.294	0.999	1.614	1.387	1.038	0.939	1.111	0.764	1.723	1.249	0.856	0.699	0.932	0.692	1.194	1.103	0.737	0.615	0.913	0.688	1.336	1.291	1.849	2.286	0.746	0.866	1.021	0.95	1.65	1.455	1.257	0.555	0.765	0.744	0.844	0.74	0.559
1305	578.328	671.734	673.74	437.675	2.00651	22337.6	1	1	0.58	0.858	1.233	1.347	1.07	1.034	0.423	0.53	0.892	0.789	1.129	1.136	0.793	0.733	1.145	1.208	0.747	1.154	0.766	1.135	0.612	0.745	0.519	0.615	1.095	1.165	1.524	1.397	0.833	0.889	0.6	0.583	0.916	0.84	0.947	1.066	0.731	0.766	0.914	0.919	0.911
1307	578.61	457.066	459.072	446.015	2.00665	9575	2	2	0.553	0.54	0.542	0.581	0.545	0.543	0.514	0.456	0.529	0.573	0.451	0.551	0.626	0.659	0.556	0.594213	0.81	0.679663	0.687	0.740567	0.667	1	0.713	0.731	0.663	0.7	0.627	0.682	0.557	0.551	0.5	0.538	0.471	0.457	0.489	0.556	0.508	0.617	0.59	0.757	0.556
1308	578.643	418.591	420.598	184.533	2.00711	14458	1	1	0.309	0.46	0.365	0.434	0.484	0.718	0.259	0.462	0.397	0.335	0.389	0.412	0.238	0.378	0.392	0.61	1.208	0.593	0.293	0.487	0.312	0.437	0.602	0.903	0.333	0.395	0.342	0.345	0.57	0.695	0.277	0.216	0.838	0.85	0.628	0.449	0.801	0.77	0.707	0.766	0.752
1313	578.913	672.235	674.242	438.177	2.00655	13970	1	1	0.535	0.991	1.186	1.409	1.313	1.136	0.488	0.545	0.915	0.821	1.326	1.206	0.797	0.85	1.221	1.381	0.904	1.274	0.792	1.338	0.673	0.759	0.579	0.606	1.137	1.171	1.508	1.705	0.809	0.934	0.656	0.646	0.935	0.962	0.998	1.181	0.75	0.842	0.97	0.951	0.968
1314	579.204	457.062	459.069	446.008	2.00706	10431	2	2	0.53	0.586	0.53	0.608	0.534	0.541	0.5	0.485	0.542	0.522	0.47	0.539	0.636	0.632	0.549	0.587	0.878	0.683	0.672	0.711	0.717	0.751	0.709	0.749	0.686	0.686	0.601	0.664	0.554	0.541	0.499	0.523	0.461	0.446	0.495	0.545	0.521	0.683	0.595	0.443	0.542
1316	579.227	431.261	433.267	394.406	2.0061	4160	2	2	3.166	1.554	2.396	1.98	2.394	1.924	3.2	2.111	2.394	2.314	3.424	3.013	2.836	1.461	3.419	1.763	3.012	2.729	1.943	1.643	4.982	2.474	5.034	2.943	4.204	3.037	3.464	3.35	1.627	2.005	2.66	1.509	2.292	1.48	3.053	2.022	2.66	1.03	3.95	1.15	2.412
1320	579.679	470.175	472.182	236.116	2.00715	2684	1	1	0.626	0.848	0.721	0.62	0.716	0.689	0.784	0.514	0.512	0.667	0.459	0.392	0.626	0.664	0.529	0.494	0.51	0.544685	0.667	0.729	0.562	0.44	0.573	0.527	0.556	0.541	0.648	0.84	0.597	0.689	0.507	0.501	0.597	0.592	0.536	0.548	0.481	0.458	0.979	0.814	0.741
1323	579.697	672.235	674.241	876.354	2.00639	5638	2	2	0.535	0.972	1.186	1.383	1.313	1.172	0.488	0.545	0.915	0.821	1.326	1.224	0.797	0.817	1.221	1.352	0.938	1.264	0.792	1.231	0.673	0.751	0.579	0.6	1.137	1.26	1.508	1.68	0.809	0.94	0.656	0.646	0.935	0.962	0.998	1.181	0.75	0.842	0.983	0.951	0.968
1326	579.733	419.093	421.1	185.035	2.0065	5913.6	1	1	0.275	0.665	0.385	0.549	0.66	0.778	0.34	0.458	0.359	0.409	0.453	0.436	0.279	0.508	0.452	0.651	1.23	0.648	0.336	0.679	0.321	0.454	0.707	0.929	0.405	0.505	0.432	0.464	0.595	0.691	0.284	0.247	0.916	0.876	0.691	0.559	0.898	0.946	0.792	0.916	0.845
1336	580.248	457.563	459.57	223.505	2.00682	5039.36	1	1	0.532	0.641	0.651	0.687	0.594	0.566	0.6	0.54	0.472	0.551	0.549	0.575	0.618	0.763	0.535	0.677	0.932	0.782	0.65	0.759	0.808	0.802	0.768	0.737	0.769	0.753	0.663	0.696	0.564	0.639	0.587	0.55	0.497	0.499	0.487	0.654	0.584	0.878	0.571	0.843	0.584
1337	580.255	418.591	420.598	369.066	2.00664	18352.1	2	2	0.309	0.46	0.365	0.443	0.484	0.707	0.259	0.447	0.397	0.341	0.389	0.397	0.238	0.395	0.392	0.628	1.208	0.602	0.293	0.583	0.312	0.414	0.602	0.903	0.333	0.384	0.342	0.376	0.57	0.695	0.277	0.216	0.838	0.85	0.628	0.449	0.801	0.77	0.707	0.766	0.752
1341	580.535	419.591	421.598	371.066	2.00639	4238.32	2	2	0.392	0.527	0.371	0.57	0.66	0.802	0.355	0.531	0.543	0.392	0.476	0.49	0.281	0.447	0.523	0.759	1.256	0.648	0.282	0.525	0.3	0.492	0.719	0.918	0.391	0.488	0.495	0.395	0.655	0.767	0.504	0.315	0.893	0.813	0.84	0.555	0.814	0.961	0.803	0.874	1.059
1345	580.734	498.052	500.056	263.994	2.00347	2448	1	1	0.31	0.31	0.31	0.31	0.31	0.31	0.518	0.342	0.31	0.31	0.486	0.502	0.886	0.806	0.31	0.31	0.31	2.014	1.199	0.96	0.31	0.31	0.444	0.328	0.31	0.31	1.22	1.212	0.31	0.31	0.31	0.31	0.31	0.31	0.31	1.141	0.31	0.31	0.31	0.31	0.445
1360	581.899	434.174	436.182	200.116	2.00745	3324.17	1	1	0.708	0.563	0.65	0.507	0.69	0.508	1.022	0.876	0.948	0.784036	1.1	0.9	0.731	0.555	0.75	0.735	0.859	0.786832	0.88	0.94	1.092	0.767	0.693	0.724	0.654	0.662	1.027	1.232	0.568	0.512	1.005	0.649	1.211	0.962	0.959	1.185	0.561	0.484	0.433	0.518	0.741
1368	583.645	432.195	434.201	198.136	2.00666	4034.88	1	1	0.604	0.497	0.854	0.554	0.817	0.69	0.918	0.764	0.688	0.843	0.976	0.946	0.737	0.659	0.692	0.59	0.816	0.473	0.753	0.798	0.791	0.567	0.535	0.376	0.522	0.536	0.495	0.484	0.604	0.622	0.563	0.747	1.339	1.305	1.363	0.698	0.508	0.496	0.595	0.531	0.491
1378	584.292	484.154	486.16	250.096	2.0064	2653	1	1	0.552	0.431	0.89	1.148	0.599	0.471	0.941	0.653	0.484	0.746	0.413	0.37	0.558	0.444543	0.61	0.422479	0.727	0.478663	0.586	0.35	0.37	0.37	0.37	0.37	0.838	0.815	0.37	0.314	0.665	0.454	0.467	0.628	0.586	0.397	0.566	0.643	1.309	1.405	1.362	1.505	0.636
1379	584.681	384.115	386.121	150.057	2.00627	12618.3	1	1	0.156	0.177	0.338	0.162	0.428	0.149	0.443	0.141	0.209	0.135	0.219	0.157	0.251	0.167	0.248	0.143	0.207	0.168	0.187	0.161	0.242	0.188	0.208	0.173	0.323	0.151	0.323	0.179	0.255	0.14	0.182	0.234	0.192	0.192	0.187	0.195	0.303	0.16	0.297	0.161	0.16
1392	585.823	388.136	390.144	154.078	2.0084	3266	1	1	1.363	0.729	2.376	1.148	1.676	0.327	0.674	0.399	1.032	0.679	1.81	0.496	2.037	0.788	1.537	0.44	0.891	0.38	0.585	0.511	1.615	0.751	1.763	0.809	2.437	0.837	2.064	0.904	3.867	2.883	0.717	0.489	1.18	1.182	1.785	2.272	0.357	0.405	0.456	0.539	0.456
1395	585.879	457.067	459.073	446.017	2.00621	8865	2	2	0.534	0.579	0.545	0.604	0.538	0.604	0.515	0.491	0.531	0.527	0.453	0.559	0.618	0.718	0.556	0.583	0.811	0.688	0.69	0.699	0.668	0.712	0.718	0.715	0.66	0.764	0.628	0.655	0.556	0.554	0.501	0.534	0.475	0.465	0.492	0.555	0.51	0.624	0.596	0.71	0.563
1400	586.363	457.061	459.068	446.006	2.00685	9743	2	2	0.55	0.586	0.529765	0.608	0.536812	0.546	0.504359	0.48	0.541	0.528	0.528	0.551	0.602	0.639	0.554754	0.581	0.862237	0.684	0.683825	0.708	0.699377	0.727	0.711	0.739	0.657	0.684	0.587	0.663	0.552231	0.544	0.507	0.53471	0.485	0.448	0.492	0.545	0.496	0.692476	0.63	0.753671	0.595
1402	586.865	388.135	390.142	308.153	2.00722	3478	2	2	1.595	0.93	2.867	1.781	1.708	0.89	0.621	0.624	0.988	1.259	1.95	0.926	2.04	1.128	1.706	0.81	1.021	0.795	0.621	1.096	1.593	1.111	2.305	0.992	2.301	1.221	1.871	1.212	4.302	3.087	0.801	0.501	1.15	1.161	1.977	2.227	0.296	0.388157	0.407	0.373164	0.541
1405	586.927	671.734	673.741	875.352	2.00689	1960	2	2	0.58	0.749	1.233	1.477	1.07	1.145	0.423	0.71	0.892	1.081	1.129	1.437	0.793	0.694	1.145	2	0.747	1.721	0.766	0.964	0.61	0.815	0.519	0.924	1.095	1.252	1.524	1.408	0.833	0.889	0.6	0.608	0.916	0.84	0.947	1.066	0.731	0.766	0.914	0.919	0.911
1411	587.43	530.153	532.16	296.094	2.00713	3590	1	1	0.675	0.178	0.424	0.209	0.23	0.202	0.279	0.182	0.12	0.300423	0.12	0.226	0.12	0.187	0.235	0.287	0.12	0.284212	0.12	0.345996	0.266	0.16	0.177	0.223	0.12	0.279	0.274	0.276	0.182	0.19	0.215	0.292	0.282	0.345996	0.241	0.265	0.191	0.345996	0.472	0.345996	0.366
1412	587.493	379.132	381.136	290.147	2.00394	2384.86	2	2	1.135	1.074	2.222	1.359	1.49427	0.796	0.654	0.876	1.15972	1.183	0.848614	0.775	0.922	0.787	0.979	1.15518	0.65369	0.691	1.1051	0.846	1.222	0.879	1.28732	1.088	1.148	1.326	0.905171	0.647	3.994	3.11	0.769	0.42568	1.789	0.774	0.677	0.834	0.34	3.8	0.844306	0.997157	0.34
1413	587.502	584.312	586.319	350.254	2.00642	3756	1	1	0.615	0.834	0.808	0.874	0.942	0.773	1.039	0.785	0.954	0.775	0.767	0.67	0.78	0.773	0.722	0.859	0.829	0.911	0.751	0.78	0.962	0.732	0.901	0.671	0.922	0.967	0.666	0.708	0.62	0.767	0.818	1.117	0.914	0.859	0.737	0.76	0.657	0.613	1.016	0.984	0.6
1415	587.833	388.137	390.144	308.157	2.0072	4930.36	2	2	1.479	0.743	2.32	1.218	1.654	0.581	0.645	0.471	1.036	0.863	1.7	0.639	2.278	0.899	1.664	0.585	0.923	0.652	0.502	0.62	1.618	0.807	1.771	0.819	2.209	0.995	1.904	0.97	4.012	2.978	0.737	0.476	1.345	1.174	1.753	2.376	0.347	0.406	0.483	0.52	0.414
1425	589.397	335.142	337.149	101.084	2.00663	49783.9	1	1	0.634	0.754	0.885	0.924	0.976	0.847	1.111	0.881	0.96	0.778	0.801	0.671	0.806	0.813	0.871	0.835	0.893	0.82	0.807	0.849	0.961	0.921	0.899	0.777	0.886	1.051	0.676	0.804	0.543	0.719	0.805	1.088	0.862	0.867	0.809	0.742	0.593	0.604	0.958	1.051	0.595
1426	593.519	383.109	385.115	149.051	2.00655	2.58558e+06	1	1	0.775	0.963	0.722	0.73	0.79	0.609	0.722	0.644	0.751	0.635	0.863	0.752	0.939	1.006	0.978	0.839	0.81	0.823	0.738	0.727	0.909	0.93	0.856	0.82	0.744	0.835	0.744	0.866	0.494	0.524	0.714	0.273	0.847	0.787	0.768	0.765	0.651	0.671	0.857	0.855	0.569
1427	594.065	351.587	353.595	117.528	2.00813	993773	1	1	0.67	0.707	0.571	0.624	0.621	0.544	0.43	0.456	0.586	0.599	0.946	0.801	0.777	0.677	0.701	0.632	0.734	0.576	0.629	0.724	0.587	0.557	0.664	0.594	0.648	0.782	0.584	0.754	0.711	0.844	0.597	0.154	0.485	0.603	0.448	0.609	0.493	0.512	0.518	0.502	0.534
1428	594.813	351.137	353.144	117.079	2.0068	1.69559e+07	1	1	0.671	0.681	0.675	0.639	0.683	0.556	0.53	0.541307	0.617	0.69	0.982	0.826	0.823	0.711	0.719	0.75	0.691	0.64	0.671	0.78	0.649	0.71	0.701	0.606	0.686	0.71	0.7	0.686	0.808	0.901	0.6	0.196	0.566	0.586	0.522	0.655	0.539	0.641	0.557	0.652	0.576
1429	596.156	470.191	472.198	472.266	2.00646	45504	2	2	1.022	1.092	1.554	1.807	1.009	1.131	0.658	0.695	0.985	1.123	0.978	1.098	0.697	0.822	0.969	1.217	0.946	1.136	1.128	1.163	1.404	1.518	1.28	1.248	1.125	1.655	1.21	1.511	0.507	0.658	0.734	2.158	0.873	0.745	0.772	0.935	0.856	0.906416	1.429	0.86	1.468
1430	597.508	388.639	390.646	309.162	2.00667	3290.67	2	2	1.657	1.062	2.589	2.289	1.706	0.971	0.671	0.849786	1.157	1.29457	1.836	1.043	1.862	1.688	1.721	1.1	1.126	1.155	0.646	1.502	1.526	1.232	2.245	1.146	2.212	1.581	2.083	1.456	3.59	3.204	0.901	0.51	1.284	1.319	1.547	1.884	0.409	0.380732	0.623	0.696114	0.517
1431	600.549	388.137	390.144	308.157	2.0067	15535.5	2	2	1.44	0.793	2.32	1.385	1.666	0.627	0.64	0.535	1.01	0.918	1.651	0.758	1.969	0.867	1.659	0.705	1.026	0.67	0.502	0.715	1.834	0.851	1.831	0.937	2.049	0.968	1.904	0.961	4.012	2.827	0.732	0.43	1.101	1.068	1.584	2.067	0.337	0.352	0.449	0.444	0.411
1436	602.268	635.21	637.217	401.152	2.00656	5000	1	1	0.731	0.56	0.748	0.839	0.864	1.027	1.057	0.934993	0.896	0.913966	0.732	0.678	0.738	0.648	0.907	0.857	1.001	0.909999	0.823	0.86	0.849	0.947	0.902	0.934	0.703	0.971	0.859	0.885	0.51	0.685	0.683	1.073	0.913	0.839	0.793	0.662	0.579	0.605	1.097	0.899	0.519
1438	602.323	457.062	459.069	223.004	2.00695	8032	1	1	0.563	0.574	0.555	0.608	0.508	0.548	0.469	0.493	0.512	0.529	0.435	0.56	0.576	0.629	0.525	0.584	0.785	0.682	0.701	0.702	0.628	0.711	0.682	0.712	0.611	0.68	0.598	0.672	0.529	0.543	0.491	0.564	0.486	0.481	0.491	0.556	0.476	0.7	0.587	0.659	0.575
1441	602.622	335.142	337.148	101.084	2.00657	62677.8	1	1	0.637	0.731	0.883	0.914	0.976	0.842	1.119	0.877	0.96	0.796	0.801	0.659	0.806	0.817	0.869	0.815	0.892	0.829	0.813	0.821	0.962	0.904	0.905	0.779	0.882	1.042	0.676	0.801	0.547	0.718	0.801	1.091	0.857	0.864	0.806	0.742	0.586	0.603	0.955	1.048	0.592
1444	603.538	457.062	459.069	446.007	2.00673	7505.5	2	2	0.548	0.574	0.501	0.607	0.548	0.557	0.475	0.494	0.458	0.529	0.439	0.56	0.526	0.635	0.494	0.583	0.814	0.684	0.693	0.7	0.637	0.719	0.693	0.721	0.627	0.679	0.621	0.667	0.564	0.55	0.484	0.66	0.465	0.5	0.489	0.574	0.44	0.7	0.595	0.661	0.601
1445	603.741	415.118	417.124	181.059	2.00669	3156.31	1	1	0.704	0.714	0.654	0.746	0.869	0.981	0.799	0.665	0.759	0.77	0.838	0.586	0.944	0.764	0.86	0.749	0.856	0.877	0.687	0.841	1.176	1.316	1.007	0.68	0.617	0.523	0.735	0.884	1.005	1.028	0.616	0.536	0.748	0.771	0.92	0.686	0.59	0.970935	1.116	1.177	0.402
1446	603.752	365.116	367.123	131.058	2.00674	20427.9	1	1	0.758	1.114	0.603	0.748	0.711	1.434	0.92	1.24	0.833	0.94	0.619	0.738	0.737	1.496	0.639	1.287	0.56	0.881	0.672	1.293	0.517	1.304	0.617	1.136	0.65	1.83	0.568	0.683	0.499	0.644	0.667	0.984	1.268	1.249	0.857	0.653	0.441	0.458	0.651	0.607	0.455
1456	604.879	335.142	337.149	101.084	2.00659	101751	1	1	0.638	0.714	0.884	0.906	0.977	0.843	1.119	0.871	0.965	0.796	0.802	0.652	0.807	0.811	0.87	0.815	0.894	0.835	0.81	0.801	0.964	0.886	0.902	0.77	0.88	1.042	0.682	0.803	0.55	0.721	0.799	1.09	0.85	0.866	0.807	0.74	0.589	0.602	0.951	1.043	0.592
1458	604.975	362.153	364.159	128.094	2.00652	3472.07	1	1	0.425	0.529	0.996	0.875	0.323	0.596	7.958	9.3242	0.599	0.918	0.676	1.183	0.378	0.506	0.684	0.974	0.585	0.749	0.718	1.198	0.59	0.789	0.405	0.554	1.372	2.361	0.527	1.079	0.548	1.151	0.484	1.16	0.524	0.524	0.378	0.546	0.692	0.648	1.064	1.035	1.357
1467	606.082	388.138	390.147	154.079	2.00914	5360.67	1	1	0.929	0.343	1.534	0.451	1.25	0.327	0.523	0.209	0.66	0.649254	1.282	0.39	1.094	0.43	1.15	0.394	0.797	0.380027	0.404	0.203	1.215	0.397	1.428	0.640593	1.633	0.563	1.634	0.472	2.62	2.012	0.579	0.349	0.709	0.569	0.974	1.304	0.353	0.311	0.401	0.312	0.382
1472	606.361	323.105	325.113	89.0467	2.00764	3680	1	1	0.669	1.191	0.588	0.579	0.646	0.566	0.711	0.592796	0.691	0.69592	0.738	0.638649	0.771	0.858	0.674	0.748031	0.647	0.663211	0.695	0.542948	0.646	0.807	0.753	0.716	0.701	0.83	0.781	0.874	0.692	0.719	0.6	0.421	0.664	0.652	0.703	0.76	0.539	0.446	0.594	0.552	0.694
1480	606.444	321.615	323.623	87.5571	2.00746	14954	1	1	0.931	0.499	1.019	0.642	1.075	0.425	1.174	0.306	0.877	0.267	1.036	0.322	1.079	0.34	1.075	0.342	1.101	0.336	1.021	0.324	0.517	0.26	0.756	0.322	1.247	0.679	0.615	0.411	0.898	1.044	0.737	0.59	1.429	1.496	1.217	0.73	0.944	1.014	1.273	1.319	0.886
1482	606.512	422.173	424.18	188.115	2.00645	3466.22	1	1	0.868	0.88	1.668	1.462	1.13	1.01	1.086	1.227	0.583	0.511	0.578	0.658	1.258	1.257	0.519	0.508	0.401	0.376	0.887	0.976	1.126	1.26	0.907	0.807	0.705	0.832	0.366	0.384	1.042	1.199	0.445	0.263	1.734	1.638	1.758	0.497	0.272	0.22	0.438	0.485	0.268
1499	607.51	321.114	323.12	87.0556	2.00658	16534.7	1	1	0.824	1.069	0.963	0.877	0.968	0.823	1.011	0.856	0.812	0.665	0.949	0.817	1.095	1.136	0.946	0.921	0.948	0.969	0.948	0.905	0.484	0.461	0.718	0.666	1.145	1.268	0.573	0.629	0.782	0.935	0.628	0.525	1.374	1.326	1.157	0.701	0.907	0.908	1.137	1.177	0.848
1501	607.632	412.13	414.136	178.072	2.00622	3485.45	1	1	0.924	0.562	0.951	0.47	0.625	0.576	0.721	0.617	0.67	0.772	0.829	0.78	0.877	0.608	0.672	0.524	0.739	0.425	0.712	0.918	0.814	0.662	0.671	0.495	0.436	0.437	0.418	0.505	0.533	0.665	0.515	1.05	1.13	1.03	1.25	0.655	0.439	0.483	0.425	0.452	0.396
1502	607.778	321.616	323.624	175.116	2.00724	10477.5	2	2	0.923	0.323	1.019	0.327	1.075	0.271	1.174	0.306	0.877	0.267	1.045	0.216	0.908	0.34	1.113	0.342	1.101	0.191	1.018	0.324	0.517	0.189	0.725	0.182	1.247	0.532	0.615	0.216	0.898	1.044	0.738	0.59	1.128	1.026	1.217	0.73	1.007	1.006	0.872	1.319	0.886
1513	608.388	568.251	570.258	334.193	2.00724	4502	1	1	1.376	2.874	1.878	4.639	0.923	1.033	0.664	0.917	0.991	1.397	1.183	1.337	0.621	0.842	1.081	1.445	1.176	1.693	1.063	1.065	1.606	2.001	1.123	1.332	1.095	1.744	1.557	1.504	0.627	0.911	0.689	4.124	1.099	1.013	0.69	1.072	0.781	0.803	1.31	1.568	1.498
1522	608.471	568.252	570.258	668.387	2.00637	4604	2	2	1.376	2.874	1.878	4.639	0.923	0.977	0.664	0.917	0.991	1.397	1.183	1.42	0.64	0.834	1.081	1.193	1.176	1.332	1.063	1.206	1.606	1.902	1.123	1.413	1.095	1.744	1.557	1.596	0.627	0.921	0.689	4.124	1.099	1.013	0.69	1.072	0.781	0.803	1.31	1.568	1.498
1525	608.803	369.64	371.647	271.163	2.00674	2626.85	2	2	0.803	1.065	0.856	0.806	0.663	0.734	0.645	0.781	0.676	0.724	0.918	0.872	0.668	0.785	0.614	0.731	0.877	0.675	0.772	0.88	0.24	0.276	0.408	0.326	0.388	0.635	0.359	0.28	0.284	0.505	0.371	0.84	1.576	0.704	1.411	0.387	0.571	0.11	0.491	0.721606	0.439
1532	609.414	454.178	456.184	220.119	2.00586	1904	1	1	0.638	0.438	0.907	0.553	0.829	0.648	0.914	0.784	0.713	0.752	0.966	0.994	0.724	0.86	0.653	0.797	0.866	0.654	0.767	0.783	0.838	0.837	0.578	0.482	0.533	0.571	0.479	0.502	0.546	0.641	0.572	0.785	1.299	1.233	1.414	0.701	0.496	0.528	0.559	0.562	0.449
1535	609.49	568.752	570.76	669.388	2.00755	2118	2	2	1.237	2.555	1.901	4.231	0.882	1.178	0.808	0.847	1.233	1.465	1.042	1.494	0.646	0.795	1.014	1.319	0.741	0.915	1.015	1.208	1.353	2.203	1.362	1.306	1.276	2.359	1.444	1.763	0.656	0.756	0.669	4.963	0.659	0.906	0.72	1.009	0.716	0.935	1.263	1.157	1.352
1544	610.453	364.625	366.632	130.567	2.00679	12898	1	1	1.686	2.056	0.766	0.495	0.527	0.564	0.742	1.068	0.717	0.313	0.336	0.364	0.436	0.528	0.638	0.775	0.605	0.197	0.413	0.459	0.536	0.435	0.47	0.373	0.486	0.617	0.377	0.378	0.473	0.533	0.6	0.284	0.543	0.449	0.466	0.538	0.397	0.331	0.257	0.282	1.316
1546	610.489	365.123	367.13	262.13	2.00657	2943	2	2	2.206	1.997	0.801	0.669	0.525	0.61	1.229	1.17	0.425	0.96	0.586	0.483	0.426	0.482	1.018	0.918	0.842	0.443	0.425	0.908	0.656	0.518	0.595	0.507	0.714	0.678	0.463	0.405	0.744	0.481	0.682	0.395	0.428	1.73577	0.396	0.567	0.524	0.398	0.411	0.299	1.817
1549	610.519	412.091	414.098	356.065	2.00764	2444	2	2	0.768	1.00172	0.999	1.009	0.961	0.981	0.751	0.718	0.499	0.881	1.038	1.076	1.296	1.501	1.191	1.509	1.739	0.889623	0.901	1.551	1.384	1.239	2.658	3.032	1.046	0.896	1.102	0.703	0.912	0.915	0.684	1.177	0.805	0.65	0.858	0.689	1.275	1.303	0.889	0.841	1.579
1553	610.93	411.092	413.098	354.067	2.00628	5713.02	2	2	0.606	0.808	0.682	0.796	0.761	0.584	0.332	0.397	0.438	0.452	0.825	0.611	1.248	1.35	0.82	0.996	1.274	0.573	0.625	0.858	1.257	1.309	2.377	2.381	0.704	0.609	0.668	0.621	0.693	0.635	0.477	0.685	0.501	0.447	0.469	0.615	1.17	1.289	0.685	0.763	1.191
1554	610.956	364.625	366.632	261.133	2.00672	14475	2	2	1.568	2.056	0.832	0.466	0.477	0.474	0.728	1.05	0.776	0.323	0.381	0.359	0.476	0.43	0.715	0.604	0.616	0.221	0.586	0.459	0.563	0.363	0.569	0.41	0.467	0.637	0.332	0.329	0.449	0.555	0.558	0.282	0.561	0.546	0.535	0.594	0.405	0.397	0.317	0.304	1.139
1566	611.876	552.179	554.186	318.121	2.00642	5193.54	1	1	0.381	0.544	1.581	1.472	1.087	0.793	1.165	1.006	0.309	0.353	0.637	0.579	1.476	1.222	1.732	1.406	0.481	1.215	3.252	3.678	2.63	2.383	1.041	0.922	0.921	0.716	0.698	0.604	0.501	0.59	0.476	0.357	0.505	0.444	0.615	1.245	0.889	0.452	1.794	1.868	0.852
1567	612.199	447.133	449.139	213.075	2.0063	3769.38	1	1	0.197	0.27	1.18135	1.228	0.27	0.27	0.503	0.27	0.434	0.27	0.27	0.27	0.855	0.27	0.27	1.343	0.259	0.27	0.674	3.69	0.27	0.27	0.27	0.27	0.27	0.27	0.27	0.27	0.27	0.27	0.512	0.458	0.633009	0.87	0.27	0.27	0.249	0.78	0.296	1.45	0.555641
1568	612.316	335.142	337.148	101.084	2.00655	47846.4	1	1	0.643	0.719	0.887	0.913	0.977	0.838	1.123	0.885	0.97	0.788	0.804	0.641	0.807	0.804	0.874	0.815	0.898	0.846	0.816	0.808	0.963	0.892	0.902	0.774	0.88	1.037	0.681	0.805	0.55	0.718	0.795	1.098	0.847	0.865	0.81	0.747	0.588	0.602	0.956	1.04	0.595
1573	612.694	369.606	371.613	271.096	2.00647	2571.65	2	2	0.785	0.966	0.991	0.908	1.123	0.811	1.049	1.018	0.852	0.362	1.096	0.688	1.157	0.995	1.052	0.769	1.143	1.209	1.011	0.914	0.509	0.422	0.738	0.872	1.088	1.261	0.484	0.535	0.785	0.906	0.644	0.62	1.447	1.481	1.048	0.831	0.968	0.856	1.16	0.944	0.845
1574	612.709	321.114	323.121	174.111	2.00667	575206	2	2	0.827	0.994	0.958	0.863	0.969	0.842	1.011	0.844	0.813	0.652	0.949	0.787	1.101	1.086	0.934	0.947	0.948	0.977	0.945	0.9	0.485	0.455	0.718	0.622	1.14	1.272	0.571	0.621	0.777	0.939	0.63	0.529	1.39	1.32	1.148	0.701	0.907	0.915	1.154	1.177	0.844
1575	612.71	312.601	314.607	157.084	2.00678	5367.79	2	2	0.895	1.104	1.01	0.982	1.058	0.959	1.011	1.024	0.804	0.739	1.094	0.793	0.965	1.281	1.322	0.972	0.99	1.092	0.85	0.94	0.668	0.562	0.85	0.905	1.387	1.299	0.69	0.694	0.96	0.966	0.821	0.73	1.5	1.319	1.36	0.888	0.991	0.811	1.259	1.557	1.022
1576	612.756	340.087	342.094	212.058	2.00644	3388.94	2	2	0.886	0.937	1.032	0.853	0.973	0.945	0.972	0.902	0.873	0.642	0.898	0.9	0.971	1.233	1.05	0.867	0.928	1.036	0.892	0.818	0.522	0.436	0.728	0.551	1.02	1.463	0.657	0.588	0.725	0.978	0.77	0.616	1.432	1.38	1.13	0.685	0.986	0.986	1.067	1.192	0.846
1577	612.995	322.114	324.12	176.111	2.00642	56166.6	2	2	0.878	1.041	1.054	0.931	1.026	0.886	1.086	0.921	0.824	0.677	1.037	0.832	1.203	1.186	1.019	0.997	1.051	1.043	0.917	0.983	0.5	0.505	0.775	0.673	1.174	1.238	0.603	0.655	0.812	1.011	0.693	0.563	1.421	1.424	1.218	0.734	0.96	0.972	1.172	1.203	0.891
1580	613.536	411.09	413.095	177.031	2.00557	2936	1	1	0.573	0.815	0.648714	0.773	0.644318	0.579	0.317446	0.386	0.441	0.453	0.827299	0.659	1.158	1.183	0.988	0.998	1.15876	0.587	0.625172	0.821	1.051	1.368	1.79	2.244	0.697	0.609	0.785	0.692	0.69327	0.583	0.463	0.668161	0.439	0.447482	0.496554	0.663342	1.047	1.239	0.727	0.866	1.286
1584	613.655	408.17	410.176	174.111	2.00652	16583.6	1	1	0.94	1.152	1.012	1.013	0.981	0.903	1.102	0.911	0.87	0.641	1.037	0.809	1.135	1.119	1.037	1.038	1.099	1.042	1.06	0.898	0.552	0.465	0.767	0.76	1.137	1.349	0.631	0.698	0.874	0.971	0.702	0.598	1.487	1.395	1.144	0.772	0.912	0.963	1.232	1.274	0.841
1585	613.815	376.097	378.102	142.038	2.00557	6427.33	1	1	0.576	0.275	0.453	0.201	0.307	0.426	0.322	0.36	0.29	0.363	0.254	0.278	0.223	0.397	0.275	0.32	0.223	0.246	0.299	0.271	0.25	0.328	0.278	0.205	0.241	0.323	0.17	0.233	0.132	0.142	0.273	1.519	0.316	0.269	0.328	0.3	0.223	0.1001	0.305	0.242	0.206
1586	613.954	256.077	258.084	44.0377	2.00681	4551.8	2	2	0.842	1.463	0.583	0.534	0.587	0.767	0.752	0.576	0.93	0.486	0.443	0.52	0.495	1.057	0.277	0.683	0.772	0.804	0.612	0.64	1.14	1.142	0.789	1.145	0.292	1.044	0.256	0.433	0.267	0.374	0.886	1.009	0.728	0.749	0.229	0.352	0.891	0.717743	0.947	0.803	0.923
1594	614.753	495.169	497.176	261.111	2.0064	3617.9	1	1	0.45	0.526	0.879	0.863	0.571	0.52	0.799	0.746	0.696	0.615	0.511	0.502	0.725	0.694	0.523	0.464	0.753	0.591	0.709	0.616	0.12	0.1001	0.258	0.238	1.341	1.519	0.333	0.365	0.861	0.881	0.238	0.154	0.931	0.896	0.789	0.754	0.259	0.269	0.476	0.492	1.059
1595	615.433	400.107	402.113	166.049	2.00651	30417.4	1	1	0.1	0.1	0.332	0.298	0.587	0.432	1.067	0.948	1.029	0.967	0.214	0.172	0.594	0.454	0.79	0.663	0.559	4.12	0.886	0.74	1.993	1.755	3.452	3.018	1.144	1.108	2.775	2.96	0.1	0.1	0.624	0.565	0.621	0.686	0.753	0.156	0.744	0.677	0.387	0.322	0.189
1596	615.442	346.085	348.092	112.027	2.00667	16683.9	1	1	0.524	0.601	0.649	0.601	1.682	1.17	0.681	0.523	1.222	1.11	1.191	1.012	1.467	1.087	0.961	0.722	0.551	0.838	1.13	1.055	1.401	1.244	1.881	1.441	1.457	1.314	1.15	1.221	0.809	0.976	0.942	0.89	1.095	1.407	1.537	0.701	0.922	0.943	0.667	0.672	0.502
1598	616.346	502.145	504.152	268.087	2.00643	5666.5	1	1	0.382	0.462	0.381	0.416	0.433	0.47	0.329	0.333	0.457	0.462	0.441	0.423	0.438	0.549	0.402	0.487	0.409	0.436	0.404	0.539	0.454	0.48	0.494	0.358	0.411	0.458	0.443	0.414	0.432	0.331	0.405	0.341	0.357	0.458	0.376	0.438	0.426	0.425	0.393	0.468	0.38
1602	617.111	642.223	646.237	175.114	4.01368	5591	1	2	0.93	1.16	1.089	0.981	1.069	0.951	1.202	1.016	0.872	0.741	1.121	0.876	1.173	1.137	1.049	1.02	1.147	1.148	1.076	0.925	0.525	0.589	0.795	0.741	1.215	1.439	0.595	0.786	0.858	0.989	0.782	0.602	1.601	1.57	1.283	0.754	0.986	1.068	1.312	1.357	0.929
1605	617.278	349.122	351.131	115.063	2.00927	23836	1	1	0.698008	0.28	0.734217	0.299	9.99	0.321	0.642543	0.383	9.99	0.37	9.99	0.273	9.99	0.283	9.99	0.283	0.898909	0.331	9.99	0.363	9.99	0.407	0.684	0.258	9.99	0.27	9.99	0.237	9.99	0.824	0.385306	0.697	1.253	0.551396	1.291	0.439024	0.303137	0.553	0.358815	0.503	0.377414
1609	619.4	457.565	459.571	447.012	2.00687	2654	2	2	0.602	0.669	0.577	0.71	0.586	0.605	0.611	0.517	0.57	0.539	0.48	0.656	0.597	0.75	0.58	0.65	0.853	0.753	0.749	0.71	0.74	0.811	0.746	0.807	0.624	0.713	0.699	0.704	0.62	0.62	0.533	0.583	0.47	0.539	0.584	0.582	0.578	0.4	0.601	0.842838	0.547
1610	619.675	418.143	420.149	184.084	2.00649	4433.25	1	1	0.72	0.937	1.07	0.856	0.849	0.897	0.739	0.793	0.683	0.884	1.381	1.09	0.714	0.723	0.77	0.881	0.986	0.922	0.83	1.289	0.578	0.76	0.527	0.584	0.493	0.765	0.601	0.568	0.474	0.832	0.581	1.065	1.589	1.721	1.397	0.854	0.701	0.619	0.624	0.601	0.629
1615	620.803	379.131	381.136	290.145	2.00554	6737	2	2	1.038	1.089	1.88	1.468	0.864	0.839	0.925	0.809	1.188	1.149	0.782	0.758	0.758	0.792	1.178	1.119	0.784	0.852	1.03	1.003	1.111	0.987	1.207	1.055	1.051	1.313	0.656	0.674	0.754	0.795	0.75	0.479	0.757	0.759	0.824	1.144	0.317	0.392	0.783	0.829	0.598
1619	622.022	337.085	339.091	103.026	2.00665	234094	1	1	0.588	0.193	0.353	0.103	0.143	0.181	0.179	0.177	0.159	0.198	0.117	0.149	0.175	0.275	0.103	0.138	0.1	0.165	0.119	0.131	0.159	0.166	0.273	0.245	0.132	0.181	0.143	0.142	0.106	0.126	0.21	0.657	0.225	0.283	0.193	0.186	0.135	0.156	0.217	0.244	0.128
1620	622.188	277.1	279.108	43.0421	2.00747	9366.01	1	1	0.735	0.689	0.515	0.323	0.581	0.427	0.597	0.536	0.65	0.555	0.556	0.491	0.674	0.626	0.581	0.647	0.877	0.779	0.509	0.529	0.995	0.792	1.075	0.848	0.735	0.847	0.644	0.801	0.614	0.737	0.535	0.5	0.718	0.634	0.728	0.551	0.718	0.768	0.669	0.563	0.556
1621	622.316	349.085	351.091	115.026	2.00647	8745.68	1	1	0.73	0.674	0.479	0.41	0.591	0.415	0.594	0.609	0.713	0.525	0.519	0.46	0.687	0.589	0.56	0.571	0.908	0.819	0.571	0.49	0.995	0.881	1.276	0.825	0.842	0.84	0.651	0.783	0.563	0.774	0.535	0.485	0.71	0.691	0.666	0.478	0.78	0.75	0.67	0.609	0.604
1622	622.498	442.144	444.149	208.086	2.00514	95694.9	1	1	0.757	0.85	0.494	0.41	0.597	0.441	0.664	0.564	0.711	0.644	0.646	0.538	0.654	0.733	0.58	0.618	0.889	0.759	0.569	0.521	1.063	0.939	1.196	0.861	0.801	0.848	0.679	0.917	0.621	0.736	0.54	0.525	0.746	0.675	0.657	0.521	0.78	0.814	0.693	0.624	0.523
1624	623.24	388.157	390.164	154.099	2.00652	5980.31	1	1	0.56	0.752	0.718	0.794	1.07	0.743	0.742	0.634	0.3	0.561	0.996	0.748	0.6	0.675	1.221	0.784	0.849	0.896	1.089	0.818	1.316	0.864	1.244	0.761	1.58	0.915	1.09	1.139	0.825	0.872	0.798	0.923	0.594	0.531	0.539	0.885	0.824	0.792	0.923	0.926	0.732
1626	623.529	371.633	373.639	137.574	2.0068	7976.5	1	1	0.612	0.517	1.713	1.403	0.608	0.752	0.651	0.679	0.597	0.595	0.575	0.791	0.497	0.546058	0.753	0.782201	0.758	0.68443	0.728	0.777131	0.516	0.571008	0.469	0.489	0.688	0.826	0.431	0.46	0.524	0.539	0.509	0.194	0.585	0.61	0.508	0.695	0.482	0.543	0.847	0.886	0.5
1627	623.883	380.116	382.124	146.058	2.00777	11394	1	1	1.449	1.434	1.134	1.083	1.585	1.575	0.735	0.769	1.057	0.81	1.538	1.148	1.041	0.884	1.34	1.199	1.078	1.353	1.202	1.668	1.744	1.527	1.477	1.455	1.633	1.706	1.457	1.8	0.194	0.149	0.577	0.781	1.633	1.503	1.656	1.318	1.039	1.002	2.037	1.733	1.318
1629	626.299	365.116	367.123	131.058	2.00661	56028.3	1	1	0.751	0.801	0.595	0.444	0.712	0.711	0.951	0.781	0.82	0.643	0.622	0.614	0.74	0.944	0.639	0.641	0.559	0.52	0.673	0.707	0.522	0.414	0.626	0.535	0.622	0.745	0.578	0.797	0.53	0.642	0.694	1.014	1.237	1.207	0.829	0.654	0.429	0.435	0.644	0.607	0.452
1630	627.217	371.632	373.639	275.148	2.00668	50821.2	2	2	0.612	0.687	1.713	1.41	0.608	0.622	0.662	0.65	0.579	0.521	0.584	0.55	0.497	0.543	0.753	0.784	0.763	0.697	0.728	0.777131	0.516	0.522	0.469	0.435	0.678	0.831	0.422	0.488	0.524	0.539	0.509	0.194	0.585	0.614	0.508	0.695	0.482	0.543	0.847	0.886	0.489
1631	627.295	438.148	440.154	204.089	2.00665	5.29639e+06	1	1	0.635	0.782	0.704	0.683	0.649	0.473	0.495	0.446	0.527	0.456	0.888	0.743	0.938	0.825	0.9	0.737	0.76	0.654	0.798	0.718	0.758	0.715	0.819	0.741	0.964	1.005	0.993	1.189	0.523	0.592	0.525	0.197	0.559	0.538	0.516	0.653	0.661	0.682	0.829	0.816	0.729
1632	628.878	378.067	380.072	144.008	2.00482	35840.6	1	1	1.289	1.36	1.21	1.043	1.567	1.236	1.545	1.039	1.396	1.128	1.387	1.002	1.857	1.457	1.52	1.359	1.067	1.35	1.793	1.3947	1.661	1.339	1.715	1.199	1.567	1.637	0.92	1.205	0.647	0.902	0.93	1.221	1.467	1.55	1.028	0.914	0.981	3.2897	1.306	2.68286	0.772
1633	629.47	400.084	402.091	166.026	2.00652	270461	1	1	0.913	1.191	1.225	1.144	0.864	0.636	1.231	0.633	0.498	0.57	0.667	0.646	1.587	1.234	1.198	0.859	0.468	0.887	1.349	0.981	1.573	1.037	1.283	0.882	0.805	0.419	0.929	0.793	0.732	0.693	0.74	0.388	0.702	0.754	1.02	0.851	0.667	0.633	1.184	1.196	1.185
1635	632.386	311.083	313.089	154.049	2.00668	51402.1	2	2	0.327	0.39	1.222	1.43	1.018	0.78	1.348	1.135	0.85	0.767	0.831	0.611	1.253	1.114	0.639	0.597	0.716	0.622	0.901	0.983	0.551	0.469	0.658	0.617	1.125	1.151	1.497	1.719	0.605	0.685	0.919	0.823	1.19	1.304	1.146	0.523	0.641	0.61	0.785	0.718	0.46
1636	632.513	424.106	426.112	190.047	2.00664	7135.21	1	1	0.449	0.346	0.541	0.552	0.842	0.56	0.516	0.345	1.074	0.794	0.771	0.544	0.946	0.756	0.558	0.463	0.53	0.609	0.732	0.67	1.056	0.771	0.817	0.562	0.863	0.676	0.992	0.952	1.003	0.934	0.604	0.707	0.419	0.499	0.627	0.846	0.424	0.278	1.097	1.166	0.618
1637	632.558	312.083	314.089	156.049	2.00655	5117.24	2	2	0.347	0.36	1.426	1.464	1.167	0.861	1.427	1.125	0.945	0.819	0.892	0.78	1.362	1.106	0.739	0.651	0.846	0.644	0.957	0.81	0.587	0.541	0.827	0.667	1.279	1.219	1.662	1.826	0.674	0.696	0.827	0.849	1.209	1.226	1.243	0.746	0.728	0.692	0.758	0.982	0.561
1638	633.081	323.136	325.144	89.0778	2.00743	6476.2	1	1	0.57	0.501	1.588	1.615	1.425	1.084	1.365	1.302	1.115	0.963	1.081	0.877	1.571	1.302	0.85	0.739	0.908	0.755	1.247	1.285	0.766	0.774	0.992	0.815	1.415	1.343	1.698	2.235	0.903	1.158	1.062	1.173	1.507	1.661	1.625	0.807	0.91	1.37	1.045	1.43	1.029
1642	634.95	457.063	459.07	223.005	2.00644	3724	1	1	0.565	0.527	0.568	0.631	0.56	0.57	0.483	0.48	0.582	0.51	0.453	0.583	0.587	0.542	0.548	0.522	0.769	0.619	0.767	0.617	0.557	0.638	0.668	0.664	0.5	0.567	0.652	0.635	0.455	0.51	0.464	0.401	0.487	0.608	0.622	0.509	0.494	0.567	0.547	1.241	0.501
1643	635.143	383.109	385.116	149.05	2.00761	2340	1	1	0.745	0.664	0.713	0.618	0.798	0.429	0.713	0.513	0.822	0.585	0.911	0.638	0.884	0.628	0.907	0.5	0.835	0.536	0.735	0.456	0.963	0.629	0.88	0.475	0.767	0.62	0.733	0.515	0.523	0.583	0.672	0.305	0.797	0.819	0.758	0.755	0.668	0.708	0.777	0.767	0.612
1644	635.159	622.161	626.174	155.052	4.01297	5440	1	2	0.437	0.424	1.548	1.718	1.397	1.018	1.529	1.257	1.01	0.959	0.919	0.81	1.525	1.386	0.895	0.692	0.826	0.703	1.153	0.981	0.709	0.607	0.859	0.69	1.321	1.313	1.922	2.11	0.768	0.897	1.094	0.911	1.604	1.488	1.475	0.617	0.884	0.722	0.943	0.9	0.571
1645	635.184	539.136	543.149	72.0264	4.01337	5913.73	1	2	0.601	0.698	0.592	0.583	0.582	0.574	0.602	0.489	0.645	0.511	0.533	0.515	0.543	0.751	0.556	0.602	0.594	0.605	0.595	0.82	0.451	0.409	0.457	0.412	0.578	0.712	0.466	0.52	0.407	0.471	0.609	0.791	0.458	0.497	0.422	0.44	0.509	1.392	0.547	0.887	0.396
1646	635.583	539.637	543.651	72.5278	4.01356	2976.57	1	2	0.652	0.894	0.643	0.57	0.751	0.694	0.757	0.637	0.743	0.611	0.579	0.693	0.527	0.672	0.697	0.707	0.628	0.749	0.759	0.649	0.476	0.352	0.491	0.302	0.531	0.907	0.437	0.534	0.51	0.463	0.602	0.986	0.443	0.774	0.504	0.647	0.552	0.572529	0.722	0.44	0.432
1647	636.078	397.125	399.131	163.067	2.00641	9354.95	1	1	0.672	0.616	0.388	0.299	0.698	0.671	1.2	1.013	0.401	0.387	0.497	0.348	0.542	0.552	0.862	0.855	0.616	0.895	0.932	0.82	1.389	1.309	0.947	0.942	0.743	0.827	0.47	0.411	0.774	0.929	0.584	0.565	0.598	0.561	0.595	0.475	0.359	0.33	0.881	0.731	0.343
1649	637.664	414.122	416.129	180.064	2.00665	6121.62	1	1	0.301	0.263	0.188	0.165	0.589	0.365	0.813	0.745	0.788	0.827	0.865	0.629	0.221	0.183	0.817	0.599	0.998	1.186	1.205	0.978	0.528	0.418	1.578	1.121	1.386	1.381	1.616	1.742	0.123	0.124	0.288	0.293	0.1001	0.854	0.1001	0.369	0.331	0.361	0.145	0.167	0.1001
1652	639.822	456.158	458.165	222.1	2.00656	60254.4	1	1	0.25	0.263	1.649	1.631	0.374	0.351	0.876	0.815	0.321	0.293	0.299	0.266	0.861	0.825	0.318	0.294	0.437	0.327	0.479	0.453	0.1	0.1	0.124	0.118	1.109	1.289	0.209	0.251	0.88	1.086	0.285	0.169	1.232	1.275	1.041	0.421	0.4	0.398	0.536	0.507	0.99
1653	641.293	606.398	608.405	372.339	2.00713	3600	1	1	0.658	0.435	0.646	0.497	0.759	0.438	0.595	0.521	0.686	0.615	0.54	0.407	0.727	0.613	0.64	0.434	0.635	0.487	0.649	0.385	0.777	0.748	0.569	0.549	0.636	0.495	0.722	0.502	0.697	0.528	0.713	0.559	0.692	0.434	0.732	0.696	0.604	0.444	0.628	0.421	0.641
1654	642.013	378.1	380.107	144.042	2.00655	35074	1	1	0.648	0.575	0.727	0.508	0.81	0.605	0.621	0.483	0.651	0.565	0.693	0.562	0.883	0.726	0.812	0.618	0.662	0.7	0.806	0.643	1.182	1.035	1.256	1.018	0.909	0.851	0.712	0.779	2.402	2.635	0.68	0.906	0.63	0.686	0.599	0.73	0.6	0.614	0.964	1.024	0.628
1658	642.482	474.158	476.164	240.099	2.00662	6742.15	1	1	0.588	0.65	0.634	0.894	0.538	0.723	0.802	0.568	0.491	0.512	0.836	0.612	0.598	0.607	0.542	0.646	0.562	0.727	0.426	0.681	0.79	0.81	0.457	0.358	0.525	0.62	0.62	0.678	0.968	0.533	0.797	1.094	0.31	0.576	0.31	0.633	0.31	0.628	0.622	0.776	0.642
1663	643.314	495.188	497.195	261.129	2.00683	3850	1	1	0.844	1.846	0.803	1.549	0.745	0.857	0.34	0.816	1.098	1.152	1.038	0.806	0.474	0.698	0.942	1.211	1.04	0.797	0.856	1.191	0.548	0.881	0.886	0.832	0.535	0.855	0.865	0.528	0.59	1.116	0.428	2.309	2.516	1.056	0.634	0.878	1.016	0.757	0.75	0.22	0.573
1666	643.375	495.688	497.694	523.259	2.00683	1838	2	2	0.611	3.8602	0.759	2.092	1.221	1.729	0.849	1.405	0.868	1.1847	1.268	0.515	0.22	0.971	0.775	1.634	2.39	1.28	0.577	1.5603	0.22	1.415	0.949	1.54	0.805	1.497	1.058	1.27489	0.97	1.7	0.53	3.135	4.137	1.14	0.482	2.017	1.212	1.5603	0.962	1.5603	0.792
1672	644.041	364.625	366.631	130.566	2.00686	9279.14	1	1	1.364	1.424	0.831	1.191	0.571	0.64	0.511	0.403	0.782	0.969203	0.499	0.624965	0.508	0.872	0.681	1.001	0.628	0.402	0.699	1.07587	0.621	1.105	0.59	0.679	0.549	0.613	0.403	0.437	0.459	0.538	0.523	0.273	0.658	0.667	0.55	0.624	0.456	0.449	0.353	0.346	0.789
1674	644.427	434.174	436.181	200.116	2.00634	3294	1	1	0.41	0.373	0.576	0.442	0.539	0.314	7.138	4.64931	0.645	0.632	0.886	0.648405	0.492	0.312	0.748	0.607684	0.799	0.342312	0.866	0.519	0.426	0.256	0.283	0.312	1.11	0.942	0.622	0.73	0.846	0.757	0.452	0.8	0.349	0.352	0.329	0.618	0.39	0.315	0.446	0.446	0.886
1681	645.349	495.186	497.192	522.254	2.00675	4026	2	2	0.787	1.999	0.597	1.447	0.779	1.071	0.304	0.868	0.949	1.154	1.096	0.76	0.341	0.745	0.843	1.108	1.226	0.887	0.711	1.166	0.394	1.235	0.893	1.104	0.63	1.336	1.039	0.599	0.458	1.284	0.38	2.904	2.683	1.452	0.507	0.99	1.054	0.799	0.76	0.22	0.577
1683	645.399	501.115	503.121	267.056	2.0064	15268.1	1	1	0.889	1.207	0.863	0.769	0.824	0.705	0.704	0.652	1.511	0.823	0.864	0.979	1.016	0.767	0.896	1.198	0.423	0.645	0.876	0.75	1.259	1.048	1.117	0.824747	1	0.406	0.709	0.66	0.707	0.5	0.785	1.74	1.319	0.821	0.626	0.401	0.437	0.748354	0.541	0.748354	0.385
1687	646.148	458.072	460.079	224.014	2.00648	15954.6	1	1	0.603	0.662	0.607	0.616	0.635	0.576	0.622	0.512	0.64	0.539	0.553	0.544	0.804	0.756	0.663	0.698	0.896	0.75	0.637	0.716	0.728	0.737	0.761	0.644	0.737	0.776	0.673	0.715	0.628	0.658	0.565	0.551	0.516	0.616	0.532	0.639	0.61	0.679	0.728	0.698	0.595
1697	647.387	503.121	505.128	269.063	2.00662	12066	1	1	0.572	0.158	0.698	0.259	0.123	0.155	0.146	0.158	0.1	0.108	0.1	0.1	0.105	0.145	0.105	0.152	0.194	0.258	0.117	0.1001	0.1	0.174	0.1	0.843	0.1	1.599	0.19	0.225	0.222	0.931	0.141	0.1001	0.17	0.317	0.25	0.908	0.639	0.1001	1.031	0.1001	1.173
1698	647.468	374.615	376.621	140.556	2.00695	4012	1	1	0.737	0.688	0.653	0.716	0.815	0.833	0.811	0.64	0.864	0.837	0.799	0.563	1.001	0.886	0.991	0.881	0.97	0.698	0.696	1.281	1.234	1.043	1.169	1.077	1.019	1.043	0.823	0.9	0.742	0.804	0.609	0.678	0.746	0.894339	0.863	0.732	0.739	0.894339	1.037	0.894339	0.632
1699	647.801	364.624	366.631	261.132	2.00668	60074.4	2	2	1.279	1.421	1.182	1.175	0.597	0.61	0.454	0.425	1.122	0.973	0.581	0.566	0.526	0.6	0.79	0.927	0.46	0.582	0.959	1.097	0.741	0.738	0.651	0.71	0.46	0.607	0.354	0.409	0.43	0.478	0.445	0.303	0.756	0.743	0.659	0.801	0.513	0.492	0.376	0.363	0.446
1705	648.43	374.614	376.621	281.112	2.00686	5088	2	2	0.737	0.688	0.653	0.664	0.815	0.814	0.811	0.647	0.864	0.837	0.799	0.563	1.001	0.886	0.991	0.866	0.97	0.698	0.696	1.281	1.234	1.043	1.169	1.077	1.019	1.261	0.823	0.9	0.742	0.804	0.609	0.678	0.746	0.892169	0.863	0.732	0.739	0.892169	1.037	0.892169	0.632
1712	650.418	438.148	440.154	204.09	2.00647	8705.26	1	1	0.648	0.812	0.706	0.658	0.653	0.536	0.51	0.454	0.541	0.483	0.862	0.731	0.91	0.796	0.883	0.76	0.761	0.67	0.791	0.666	0.716	0.714	0.765	0.727	0.944	0.973	0.987	1.21	0.533	0.599	0.55	0.223	0.543	0.539	0.515	0.636	0.679	0.665	0.814	0.861	0.72
1713	650.679	306.116	308.122	72.0574	2.0065	6074	1	1	0.508	0.139	0.539	0.202	0.321	0.192	0.554	0.16	0.532	0.207	0.582	0.194	0.517	0.147	0.505	0.196	0.41	0.241	0.654	0.2	0.663	0.207	0.616	0.255	0.573	0.604	0.533	0.22	0.531	0.616	0.477	0.632	0.446	0.292	0.536	0.718	0.562	0.411	0.421	0.584	0.602
1714	651.018	371.642	373.649	275.167	2.00702	4808	2	2	0.304	0.282	0.903	0.846	0.489	0.483	0.602	0.511722	0.573	0.318	0.271	0.236	0.365	0.455	0.375	0.329	0.739	0.483	0.703	0.969	0.161	0.128458	0.184	0.157	1.411	1.528	0.321	0.482	0.636	0.773	0.362	0.271	0.816	0.717	0.68	0.919	0.231	0.191	0.318	0.388	1.839
1715	651.041	480.162	482.168	246.103	2.00657	4744.68	1	1	0.81	0.688	0.728	0.586	0.744	0.544	0.579	0.498	0.711	0.71	1.17	1.009	0.967	0.759	0.935	0.614	0.958	0.651	0.852	0.773	0.822	0.621	0.583	0.544	0.424	0.453	0.537	0.633	0.46	0.432	0.502	0.229	1.531	1.576	1.397	0.634	0.655	0.663	0.614	0.55	0.498
1716	652.066	335.14	337.147	101.082	2.0067	15454.2	1	1	0.681	0.726	0.863	0.915	0.951436	0.808	1.093	0.92	1.048	0.798	0.812	0.671	0.823	0.806	0.886	0.827	0.857	0.834	0.842	0.84	0.965	0.89	0.897	0.78	0.861	1.021	0.719	0.8	0.573	0.703	0.828	1.062	0.84	0.848	0.811	0.758	0.626	0.649	0.975	1.049	0.643
1717	652.548	748.221	752.23	281.112	4.00905	1890	1	2	0.624	0.783	0.739	0.879	0.796	0.695	0.818	0.638	0.826	0.835	0.706	0.745	0.863	0.851	1.284	0.803	0.873	0.737	0.85	0.918917	1.208	1.035	1.368	1.175	1.222	1.099	0.986	0.881	0.82	0.927	0.768	0.657	0.679	0.44	0.747	0.925	0.782	0.918917	1.044	0.918917	0.67
1718	652.768	371.14	373.147	274.164	2.00667	13541.1	2	2	0.269	0.566	0.734	0.851	0.428	0.579	0.61	0.485	0.461	0.411	0.272	0.269	0.368	0.403	0.359	0.377	0.669	0.421	0.64	0.58	0.108	0.1	0.123	0.143	1.265	1.559	0.315	0.383	0.583	0.625	0.363	0.292	0.838	0.76	0.586	0.814	0.214	0.193	0.329	0.409	1.691
1719	653.104	335.142	337.149	101.084	2.00675	16866.5	1	1	0.65	0.725	0.887	0.919	0.947	0.801	1.137	0.92	0.964	0.788	0.809	0.69	0.798	0.838	0.881	0.83	0.869	0.853	0.827	0.853	0.964	0.88	0.9	0.805	0.874	1.023	0.695	0.788	0.566	0.719	0.817	1.094	0.839	0.863	0.801	0.752	0.612	0.613	0.957	1.03	0.595
1720	653.698	378.1	380.107	144.042	2.00657	17080.5	1	1	0.646	0.586	0.742	0.543	0.821	0.616	0.633	0.504	0.657	0.58	0.707	0.556	0.897	0.814	0.797	0.684	0.682	0.765	0.81	0.695	1.186	0.964	1.253	1.03	0.915	0.859	0.725	0.827	2.426	2.608	0.683	0.914	0.654	0.695	0.602	0.74	0.626	0.637	0.969	1.038	0.63
1722	655.306	363.136	365.144	129.078	2.00774	3259.9	1	1	0.647	1.569	0.559	0.353	0.662	1.02	0.839	0.235	0.592	0.342	0.757	0.461	0.699	0.425	0.833	0.953	0.461	0.452	0.766	0.776	0.725	0.449	0.842	0.579	0.77	0.581	0.64	1.248	0.486	0.54	1.025	0.522	0.841	0.683	0.708	0.565	0.503	0.505	0.641	0.606	0.57
1728	657.165	379.168	381.175	145.11	2.00683	3143	1	1	0.692	0.557	1.859	1.776	1.248	1.25	0.663	0.528	1.12	1.087	0.593	0.422	0.792	0.638	0.448	0.322	0.11	0.761	0.48	0.554	1.095	1.002	0.676	0.486	0.649	0.472	0.285	0.396	1.549	1.814	1.251	0.616	0.399	0.323	0.346	0.814	0.478	0.495	0.11	0.11	0.11
1731	657.725	503.057	505.064	268.999	2.00626	6979.46	1	1	0.836	0.801	0.976	0.794	1.104	0.832	0.9	0.743	1.006	0.826	0.936	0.745	1.286	1.011	1.133	0.948	0.941	1.083	0.968	0.817	1.462	1.226	1.417	1.22	1.465	1.25	1.089	1.218	1.271	1.18	0.815	0.607	0.986	1.075	0.95	1.136	0.653	0.692	1.074	1.094	1.037
1732	657.734	457.063	459.07	446.01	2.00675	4008	2	2	0.627	0.417	0.598	0.667	0.602	0.586	0.543	0.515	0.617	0.511	0.486	0.652	0.988	0.369	0.529	0.512	0.757	0.604	0.788	0.635	0.631	0.633	0.735	0.661	0.512	0.544	0.698	0.65	0.558	0.497	0.43	0.447	0.527	0.788	0.58	0.55	0.528	0.833	0.557	1.241	0.476
1733	659.997	454.143	456.149	220.085	2.00636	12052.7	1	1	0.357	0.363	2.361	2.015	0.529	0.503	1.222	1.131	0.482	0.446	0.408	0.356	1.211	1.091	0.493	0.437	0.659	0.466	0.762	0.684	0.111	0.113	0.217	0.179	1.611	1.723	0.408	0.333	1.408	1.32	0.403	0.622	1.815	1.722	1.63	0.695	0.47	0.506	0.725	0.767	1.481
1734	660.069	328.122	330.128	188.127	2.00663	11520.9	2	2	0.505	0.639	1.398	1.302	0.795	0.707	0.873	0.673	1.111	0.837	0.971	0.68	0.726	0.654	1.207	1.228	0.85	1.367	0.789	0.765	0.833	0.711	0.489	0.448	1.218	1.349	0.852	1.09	0.487	0.607	0.868	0.467	1.215	1.162	0.878	0.601	1.043	1.184	1.022	1.13	1.488
1735	660.519	337.121	339.128	103.063	2.00653	14265.3	1	1	0.436	0.804	0.35	0.388	0.244	0.441	0.662	0.514	0.6	0.373	0.427	0.35	0.486	0.55	0.516	0.464	1.28186	0.408	0.596	0.624	0.44	0.436	0.575	0.421	0.393	0.469	0.4	0.545	0.37	0.544	0.486	0.533	0.568	0.621	0.37	0.394	0.41	0.444	0.479	0.548	0.431
1736	660.759	448.19	450.196	214.131	2.00653	47424.6	1	1	0.56	0.46	0.641	0.464	0.631	0.449	0.54	0.46	0.523	0.536	1.226	1.038	0.748	0.669	0.64	0.509	0.686	0.382	0.733	0.683	0.55	0.433	0.428	0.338	0.426	0.421	0.403	0.428	0.744	0.77	0.411	0.274	0.963	0.855	0.965	0.599	0.552	0.493	0.361	0.366	0.425
1740	661.79	336.089	338.096	102.031	2.00653	8427.74	1	1	0.617	0.582	0.657	0.538	0.753	0.656	1.186	1	1.425	1.212	1.196	1.187	1.315	1.318	1.314	1.141	0.334	1.119	1.398	1.283	0.9	0.872	0.57	0.505	1.468	1.61	1.146	1.518	0.728	0.921	1.429	2.937	0.502	0.485	0.483	0.809	0.227	0.234	1.468	1.344	1.057
1742	662.974	481.2	483.206	247.142	2.0053	2444.4	1	1	2.269	1.064	3.606	0.989	1.122	0.828	0.458	0.533	0.484	0.873	1.995	1.25	2.093	1.218	1.538	0.722	1.72614	0.69	0.383	1.136	2.115	1.343	2.724	1.165	1.54	0.759	1.888	1.308	3.313	2.325	0.461	1.495	0.902	0.846	1.416	1.872	0.332	0.509	0.49	0.459	0.562
1744	664.412	600.166	602.173	366.107	2.00697	9736.18	1	1	0.235	0.281	0.213	0.228	0.206	0.211	0.244	0.18	0.235	0.177	0.207	0.18	0.204	0.185	0.29	0.243	0.213972	0.215	0.236	0.28	0.278	0.264	0.271	0.162	0.216	0.216	0.134	0.16	0.155	0.163	0.282	0.192	0.271	0.267	0.219	0.208	0.285	0.284	0.34	0.325	0.184
1745	664.727	599.162	603.175	132.053	4.01262	2871.63	1	2	2.071	2.335	2.164	2.223	2.392	1.817	2.082	1.63	2.27	1.678	1.712	1.627	2.053	2.333	2.539	2.306	1.98187	2.217	2.579	2.409	2.167	2.143	2.392	2.08	2.201	2.039	1.54	1.674	1.227	1.462	2.104	1.639	2.639	2.3	2.288	1.914	2.738	2.543	3.376	3.315	1.978
1747	665.929	438.148	440.154	204.089	2.00656	3748.63	1	1	0.656	0.747	0.714	0.667	0.685	0.543	0.513	0.475	0.583	0.492	0.885	0.76	0.916	0.809	0.868	0.778	0.737	0.709	0.803	0.729	0.728	0.718	0.773	0.685	0.937	0.994	0.981	1.224	0.522	0.603	0.564	0.234	0.546	0.562	0.516	0.656	0.684	0.678	0.828	0.85	0.719
1749	666.167	367.078	369.084	133.019	2.00643	25316.2	1	1	0.451	0.803	0.381	0.359	0.754	1.182	0.368	0.437	0.402	0.56	0.506	0.565	0.522	0.887	0.577	0.758	0.18	0.624	0.526	0.943	0.589	1.39	0.84	1.484	0.357	0.279	0.456	0.632	0.404	0.773	0.408	0.4	0.716	0.641	0.512	0.463	0.363	0.341	0.382	0.386	0.378
1750	666.692	335.14	337.147	101.082	2.00674	15463.7	1	1	0.667	0.722	0.901	0.9	0.852	0.807	1.126	0.915	0.964	0.799	0.83	0.682	0.774	0.804	0.896	0.834	0.872	0.831	0.88	0.844	0.925	0.888	0.925	0.78	0.83	1.001	0.69	0.791	0.578	0.717	0.842	1.189	0.895	0.875	0.835	0.753	0.614	0.622	0.981	1.03	0.602
1751	666.858	279.116	281.123	45.058	2.00673	7566	1	1	1.382	0.565	1.001	0.784	1.486	0.896	9.99	0.624	1.291	0.787	0.86	0.67	1.15	0.831	1.735	0.59	9.99	0.666	1.911	0.744	9.99	0.803	2.448	1.239	1.795	0.792	1.18	2.293	1.57	1.518	1.509	1.102	1.451	2.792	1.23	1.422	1.468	1.32	1.086	2.021	0.833
1752	666.879	397.124	399.13	163.066	2.00574	3465.14	1	1	0.409	0.387	0.786	0.511	0.544	0.462	0.484	0.674	0.295	0.349	0.52	0.446	0.541802	0.464	2.139	2.028	0.617776	0.363	1.594	1.398	0.582	0.765	0.559	0.554	1.371	1.01	0.628	0.611	0.5	0.686	1.4	0.56	0.309	0.321	0.379	0.714	0.253	0.285	0.706	0.525	0.317
1754	667.455	428.128	430.134	194.069	2.00601	2961	1	1	0.564	0.562	0.514	0.482	0.623	0.497	0.858	0.867	0.667	0.542	0.741	0.567	0.702	0.593	0.526	0.368	0.879407	0.896	0.553	0.426	1.169	0.919	0.989	0.774	0.881	0.85	0.749	1.022	1.109	0.975	0.546	0.588	0.495	0.449	0.489	0.444	0.75	0.84	0.665	0.701	0.869
1756	668.136	390.111	392.118	156.053	2.00655	33533.8	1	1	0.653	0.325	0.495	0.211	0.215	0.262	0.308	0.263	0.226	0.286	0.21	0.256	0.218	0.338	0.251	0.285	0.247	0.303	0.281	0.263	0.271	0.279	0.3	0.246	0.199	0.277	0.139	0.162	0.154	0.165	0.25	1.118	0.281	0.284	0.324	0.305	0.274	0.264	0.406	0.417	0.186
1758	670.268	311.593	313.6	155.069	2.00675	3070	2	2	0.318	0.251	0.633	0.144	0.17	0.221	0.443	0.145197	0.322	0.238	0.485	0.194	0.461	0.32	0.17	0.195	0.17	0.288	0.37	0.21	0.17	0.257	0.241	0.173	0.323	0.513	0.304	0.467	0.17	0.307	0.323	0.214	0.523	0.483	0.445	0.43	0.528	0.644	0.579	0.576	0.54
1759	670.399	378.1	380.107	144.042	2.0065	12440.6	1	1	0.64	0.674	0.742	0.611	0.814	0.642	0.65	0.562	0.672	0.528	0.701	0.591	0.858	0.838	0.787	0.724	0.686	0.802	0.789	0.749	1.187	0.933	1.244	1	0.913	0.886	0.725	0.891	2.427	2.624	0.673	0.874	0.657	0.677	0.603	0.73	0.62	0.634	0.959	1.01	0.635
1760	671.089	369.64	371.647	271.164	2.00669	5252.18	2	2	0.976	1.147	0.883	1.007	0.673	0.602	0.734	0.714	0.685	0.593	1.113	1.001	0.76	0.797	0.693	0.71	1.063	0.601	0.871	0.991	0.375	0.377	0.415	0.31	0.47	0.72	0.305	0.321	0.549	0.585	0.362	0.937	1.544	1.883	1.447	0.499	0.62	0.612	0.639	0.593	0.498
1761	671.191	394.095	396.102	160.037	2.00683	3779.88	1	1	0.584	0.472	0.776	0.461	0.812	0.489	0.566	0.376	0.7	0.51	0.755	0.449	0.793	0.711	0.719	0.536	0.48	0.566	0.685	0.548	1.138	0.918	1.288	0.916	0.77	0.731	0.727	0.59	2.088	1.923	0.656	1.443	0.536	0.512	0.675	0.788	0.57	0.66	0.867	0.893	0.523
1763	672.905	515.094	517.1	281.035	2.00596	2383.85	1	1	1.212	1.206	1.146	1.404	1.179	1.007	1.233	0.988	0.764	0.72	1.056	1.754	1.269	1.474	1.307	1.769	2.847	1.882	1.226	1.818	0.987	0.76	0.773	0.8	1.311	1.874	1.454	2.346	1.123	1.302	1.006	2.229	1.295	1.15	0.977	1.031	0.792	0.807	1.279	1.27	1.515
1764	674.277	614.05	616.055	759.983	2.00564	3019	2	2	2.431	3.085	5.701	7.943	6.703	2.702	0.865	1.464	1.327	3.418	7.549	5.192	5.738	2.745	6.224	3.757	1.81	2.666	1.461	1.55	3.71	6.35	4.536	5.65	9.99	4.709	9.99	7.501	7.219	8.144	0.938	2.628	2.768	2.158	4.963	8.474	0.941	3.55329	1.473	0.93	1.5
1766	675.11	694.216	696.223	460.158	2.00647	1824.67	1	1	0.457	0.448	0.799	0.747	0.971	0.878	0.52	0.781	0.948	0.925	0.606	0.437	0.713	0.309	0.74	0.51	0.712	1.302	0.88	0.855	1.094	0.981	0.699	0.64	0.839	0.801	0.955	0.969	0.605	0.581	0.509	0.335	0.594	0.698	0.709	0.573	0.595	0.609	1.198	1.204	0.672
1767	675.146	429.148	431.154	195.089	2.00679	2668	1	1	1.235	1.218	0.52	0.50816	0.46	0.52	0.49	0.49	0.713	0.396	1.354	1.368	0.614	0.574	0.651	0.53	0.931	0.382	0.805	1.046	0.56	0.547	0.557	0.435	0.653	0.703	0.469	0.343	0.517	0.454	0.726	0.417	0.49	0.298	0.49	0.372	0.915	0.493	0.961	1.125	2.463
1768	675.189	874.436	876.443	1280.76	2.00682	18108	2	2	0.911	0.934	1.518	1.506	0.988	1.124	0.695	0.702	1.151	1.054	1.044	1.083	0.677	0.821	1.05	1.248	0.917	1.193	1.134	1.151	1.384	1.511	1.395	1.193	1.335	1.62	1.375	1.539	0.49	0.666	0.856	1.701	0.777	0.839	0.816	1.029	0.912	0.943	1.482	1.699	1.485
1770	676.057	336.089	338.096	102.031	2.00674	4277.2	1	1	0.625	0.46	0.642	0.516	0.743	0.627	1.116	0.893	1.401	0.983	1.201	1.002	1.31	1.056	1.314	0.907	0.327	0.881	1.445	1.07	0.93	0.696	0.568	0.431	1.475	1.54	1.14	1.353	0.775	0.893	1.363	3.012	0.503	0.485	0.483	0.805	0.227	0.234	1.468	1.332	1.057
1773	677.163	364.625	366.632	261.133	2.00689	5595	2	2	1.309	1.692	0.902	0.433	0.568	0.427	0.504	0.46	0.83	0.355	0.542	0.524	0.504	0.495	0.671	0.561	0.652	0.37	0.724	0.444	0.665	0.774	0.672	0.487	0.577	0.957	0.454	0.538	0.512	0.599	0.532	0.281	0.684	0.674	0.612	0.601	0.481	0.478	0.404	0.431	0.658
1775	677.46	698.285	700.291	464.227	2.00617	3884.07	1	1	0.155	0.153	0.1	0.157	0.1	0.1	0.355	0.263	0.1	0.1	0.1	0.1	0.1	0.1	0.1	0.1	1.568	0.169	0.1	0.105	0.1	0.1	0.1	0.1	0.1	0.14	0.1	0.1	0.17	0.1	0.1	0.222	0.1	0.129	0.1	0.1	1.607	1.526	1.885	1.875	1.751
1776	677.89	595.607	597.613	361.549	2.00555	6093.71	1	1	1.345	1.77	2.309	2.472	1.645	1.614	1.132	1.143	1.777	1.658	1.664	1.659	1.12	1.33	1.349	1.967	1.337	2.084	1.679	1.915	1.649	1.873	1.845	1.933	1.903	2.458	1.995	2.363	0.789	1.098	1.247	2.633	1.419	1.239	1.238	1.625	1.524	1.515	2.163	2.317	2.298
1777	678.015	874.436	876.443	640.378	2.00657	25360.3	1	1	0.911	0.98	1.518	1.506	0.986	1.124	0.701	0.697	1.151	1.033	1.044	1.074	0.677	0.821	1.05	1.235	0.917	1.188	1.134	1.151	1.384	1.511	1.395	1.176	1.335	1.646	1.375	1.528	0.49	0.666	0.856	1.701	0.777	0.839	0.816	1.029	0.912	0.943	1.482	1.699	1.485
1780	678.668	327.606	329.613	187.096	2.00656	2572.2	2	2	1.39	1.013	1.132	0.623	1.13	1.018	0.274	0.335	1.032	0.821	1.686	1.647	0.677	0.6	0.667	0.648	1.858	1.21	1.133	1.309	0.349	0.383	0.59	0.574	0.57	0.703	0.291	0.248	0.233	0.222	0.434	0.446	0.333	0.349	0.385	0.899	1.718	1.61	0.37	0.37	0.781
1781	679.187	559.747	561.755	651.378	2.00755	6890	2	2	1.049	0.953	1.677	1.451	0.926	1.013	0.586	0.69	1.019	1	0.99	1.008	0.671	0.745	0.873	1.285	0.863	1.151	0.983	1.18	1.247	1.471	1.228	0.92	1.214	1.6	1.069	1.502	0.372	0.652	0.709	2.379	0.796	0.726	0.692	0.937	0.752	0.905	1.356	1.278	1.027
1782	679.411	304.1	306.107	70.0416	2.00679	7734.33	1	1	0.522	0.514	0.604	0.396	0.384	0.385	0.401	0.373	0.926	0.371	0.445	0.429	0.39	0.567	0.553	0.544	0.462	0.49	0.337	0.583	0.873	0.48	0.589	0.331	0.515	0.467	0.444	0.503	0.358	0.307	0.453	0.348	0.19	0.447	0.523	0.527	0.715	0.629	0.491	0.675	0.19
1783	679.772	674.225	676.232	440.167	2.00637	3450.64	1	1	0.569	0.638	0.927	0.982	1.465	1.1	1.002	0.844	0.988	1.043	0.913	0.857	1.335	1.274	0.802	0.834	0.873	1.198	0.841	0.73	0.983	0.991	1.179	0.999	0.698	0.843	1.172	1.153	0.907	1.017	0.856	0.529	0.371	0.389	0.339	1.16	1.226	1.052	0.843	0.902	1.669
1785	679.962	364.625	366.632	130.567	2.00659	8032	1	1	1.315	1.642	0.86	0.433	0.568	0.458	0.503	0.459	0.837	0.43	0.536	0.53389	0.494	0.444	0.664	0.561	0.652	0.35	0.695	0.542059	0.654	0.791	0.667	0.491	0.584	0.957	0.453	0.538	0.516	0.605	0.543	0.281	0.679	0.67	0.608	0.588	0.482	0.478	0.401	0.431	0.649
1786	680.303	349.123	351.133	115.065	2.00945	2452	1	1	0.633	0.463	0.634	0.499	0.605	0.495	0.625	0.597	0.713	0.393	0.667	0.592	0.614	0.55	0.605	0.622	0.629	0.679	0.658	0.500088	0.631	0.741	0.524	0.35	0.454	0.36	0.533	0.406	0.455	0.423	0.34	0.401	1.193	1.061	1.217	0.598	0.517	0.489	0.432	0.394	0.452
1791	682.579	559.747	561.754	325.689	2.00668	12092.3	1	1	1.049	0.958	1.677	1.446	0.926	0.994	0.586	0.697	1.019	1.029	0.99	0.932	0.671	0.763	0.873	1.116	0.829	1.198	0.983	1.018	1.247	1.468	1.228	1.066	1.214	1.56	1.069	1.468	0.372	0.652	0.709	2.379	0.796	0.726	0.692	0.937	0.752	0.905	1.356	1.296	1.027
1793	682.764	559.246	561.252	325.187	2.00663	19819.2	1	1	0.871	0.827	1.584	1.35	0.814	0.989	0.604	0.683	0.966	0.913	0.894	0.913	0.736	0.765	0.862	1.053	0.609	1.108	0.957	1.065	1.15	1.314	1.227	1.008	1.122	1.42	1.121	1.222	0.375	0.564	0.649	2.199	0.74	0.686	0.77	0.895	0.813	0.746	1.259	1.125	1.002
1795	683.214	418.131	420.138	184.073	2.00646	4332.32	1	1	0.733	0.81	0.755	0.778	0.88	0.631	0.79	0.597	0.908	0.802	0.629	0.558	1.352	1.016	1.15	0.905	0.849	0.793	0.655	0.722	1.339	1.317	1.264	0.891	0.702	0.632	0.834	0.852	0.754	0.772	1.065	0.997	0.771	0.778	0.671	0.623	0.605	0.528	1.315	1.107	0.775
1796	683.294	507.008	509.01	272.949	2.00182	4069	1	1	1.635	1.79461	1.817	1.829	1.771	1.401	1.968	1.893	1.801	1.75881	1.802	1.607	1.902	2.319	1.874	0.955	1.761	2.061	1.89	1.133	1.708	1.912	1.781	1.804	1.663	1.956	1.797	2.063	2.036	1.915	1.76	1.916	1.796	1.66	1.9	1.849	1.787	1.948	1.864	1.992	1.789
1800	685.224	457.063	459.069	446.009	2.00593	3366	2	2	0.63	0.695	0.549	0.739	0.532	0.657	0.49	0.546	0.639	0.529	0.48	0.709	1.041	0.928	0.547	0.543	0.711	0.648	0.785	0.678	0.537	0.713	0.716	0.782	0.491	0.55	0.832	0.695	0.526	0.504	0.402	0.439	0.59	0.797	0.594	0.579	0.555	0.655059	0.578	1.241	0.463
1801	685.772	315.09	317.097	162.064	2.00686	3239.14	2	2	1.555	1.23	1.142	1.011	1.026	1.416	0.983	1.178	0.757	1.34	1.069	1.301	0.969	1.066	1.2	1.814	1.426	2.813	1.287	1.794	1.413	1.679	1.211	0.831	1.412	1.87	0.934	0.93	0.539	0.659	1.041	5.127	0.812	0.721	0.988	1.18	1.112	1.198	2.139	1.894	0.936
1802	686.197	552.179	554.185	318.121	2.00629	2890.53	1	1	0.346	0.554	1.559	1.394	1.18	0.789	1.166	1	0.46	0.329	0.779	0.513	1.719	1.24	1.443	1.378	0.481	1.231	3.034	3.234	2.486	2.311	1.003	0.945	0.845	0.813	0.609	0.472	0.474	0.679	0.57	0.335	0.718	0.472	0.624	1.074	0.322	0.14	1.634	1.911	0.781
1804	686.363	457.062	459.069	223.004	2.00694	3254	1	1	0.644	0.685	0.562	0.735	0.52	0.661	0.551	0.546	0.644	0.529	0.48	0.719	1.041	0.928	0.555	0.541	0.719	0.648	0.789	0.678	0.559	0.713	0.718	0.782	0.505	0.55	0.824	0.699	0.546	0.507	0.402	0.439	0.584	0.942	0.586	0.573	0.562	0.656341	0.577	0.54	0.457
1808	686.387	383.082	385.09	298.048	2.00721	8698	2	2	0.529	0.396	0.784	0.565	0.783	0.518	0.429	0.408	0.689	0.215	0.901	0.295	0.808	0.539	0.907	0.556	1.202	0.484	0.701	0.56	0.812	0.349	1.093	0.844	0.81	0.764	0.773	0.424	0.647	0.892	0.559	0.514	0.698	0.724	0.583	0.904	1.258	1.294	0.919	0.964	1.028
1809	686.451	383.08	385.088	298.043	2.00794	6654	2	2	0.532	0.981	0.834	1.074	0.792	0.906	0.422	0.681	0.688	0.516	0.901	0.712	0.806	1.242	0.911	1.211	1.202	0.965	0.709	1.209	0.812	1.273	1.132	1.687	0.81	1.081	0.771	0.714	0.652	0.869	0.561	0.53	0.672	0.628	0.583	0.894	1.258	1.32	0.927	0.95	1.028
1814	687.009	382.581	384.587	148.522	2.00658	11062.4	1	1	0.488	0.977	0.732	0.961	0.698	0.846	0.415	0.601	0.653	0.432	0.781	0.624	0.728	1.15	0.767	1.083	1.146	0.975	0.608	1.193	0.688	1.089	0.987	1.4	0.708	1.003	0.709	0.676	0.597	0.776	0.507	0.461	0.676	0.677	0.529	0.791	1.136	1.118	0.794	0.784	1.007
1815	687.338	371.632	373.639	137.574	2.00675	9150.59	1	1	0.751	0.84	1.343	1.289	0.602	0.589	0.626	0.587	0.888	0.999	0.633	0.608	0.528	0.547	0.855	0.863	0.56	0.59	0.738	0.724	0.678	0.644	0.714	0.622	0.722	0.808	0.406	0.431	0.485	0.607	0.481	0.224	0.624	0.671	0.567	0.78	0.536	0.538	0.652	0.692	0.495
1816	687.454	372.135	374.142	138.076	2.0072	7608	1	1	0.793	0.796568	1.437	0.856	0.676	0.581803	0.678	0.405	0.924	0.535577	0.611	0.473776	0.577	0.498	0.809	0.552641	0.624	0.371	0.733	0.771155	0.671	0.514795	0.718	0.657687	0.766	0.457	0.447	0.358	0.533	0.653	0.501	0.25	0.726	0.67	0.578	0.807	0.544	0.533	0.727	0.779	0.527
1817	687.478	383.08	385.087	149.021	2.00702	18568	1	1	0.529	0.981	0.766	1.074	1.203	0.906	0.402	0.681	0.704	0.549	0.903	0.712	0.795	1.242	0.78	1.211	1.264	0.965	0.693	1.209	0.836	1.273	1.085	1.687	0.805	1.081	1.279	0.714	0.673	0.835	0.642	0.512	0.679	0.571	0.593	0.898	1.269	1.136	0.927	0.955	1.022
1819	687.715	370.648	372.655	273.18	2.00653	2469.58	2	2	0.16	0.16	0.16	0.16	0.16	0.16	0.26	0.311	0.16	0.203	0.16	0.16	0.16	0.16	0.16	0.16	1.895	0.244	0.16	0.16	0.16	0.16	0.16	0.16	0.246	0.208	0.16	0.16	0.16	0.16	0.16	0.278	0.16	0.194	0.16	0.16	2.289	2.177	5.544	5.284	1.809
1821	688.16	559.245	561.252	650.374	2.00661	3249.5	2	2	0.871	0.872	1.584	1.337	0.804	1.002	0.604	0.692	0.966	0.977	0.894	0.994	0.736	0.712	0.846	1.035	0.609	1.074	0.957	1.053	1.15	1.315	1.227	1.055	1.122	1.467	1.121	1.264	0.375	0.564	0.649	2.199	0.74	0.686	0.77	0.895	0.813	0.746	1.259	1.125	0.986
1822	688.191	396.137	398.143	162.078	2.00626	2288.5	1	1	1.732	1.184	1.193	1.13	0.974	1.279	1	1.029	1.067	1.277	1.215	1.192	1.026	1.025	1.08	1.242	0.39	1.02	1.189	1.515	0.21	0.21	0.47	0.349	1.689	1.887	0.975	1.144	0.682	0.966	0.873	2.077	0.614	0.589	0.642	0.848	0.353	0.397	0.422	0.367	0.294
1824	688.436	754.212	756.218	520.153	2.00637	1600	1	1	0.27	0.27	1.005	0.955	1.995	1.843	1.871	1.494	0.358	0.549	0.27	0.27	0.628	0.75	0.834	0.87	0.646	2.34	1.266	1.602	0.748	0.928	1.678	1.487	2.258	1.972	2.008	1.357	0.27	0.27	0.314	0.343	0.921	0.9	1.122	0.539	0.487	1.14186	0.68	1.14186	0.27
1825	688.485	372.134	374.141	276.152	2.00683	10032	2	2	0.793	0.892	1.437	1.412	0.676	0.475	0.678	0.523	0.988	0.3	0.611	0.606	0.577	0.509	0.809	0.311	0.624	0.502	0.733	0.525	0.671	0.244	0.718	0.709	0.766	0.65	0.447	0.451	0.533	0.653	0.501	0.25	0.726	0.67	0.578	0.807	0.544	0.533	0.727	0.779	0.527
1826	688.529	383.082	385.09	149.024	2.00739	11828	1	1	0.529	0.396	0.784	0.697	0.783	0.42	0.429	0.408	0.689	0.215	0.901	0.295	0.808	0.539	0.907	0.556	1.202	0.484	0.701	0.56	0.812	0.349	1.093	0.574	0.81	0.764	0.773	0.424	0.647	0.892	0.559	0.514	0.698	0.724	0.583	0.904	1.258	1.31	0.919	0.964	1.028
1827	688.986	565.269	567.275	331.211	2.00567	4961.53	1	1	0.645	0.726	1.927	1.772	1.038	0.805	0.596	0.594	0.593	0.539495	0.591	0.417	1.331	1.054	0.83	0.759	0.678	0.479	0.705	0.703	0.11	0.11	0.28	0.447	1.323	1.206	0.704	0.665	0.551	0.625	0.691	0.438	0.824	0.775	0.813	1.325	0.703	0.675	0.732	0.819	0.47
1836	690.519	641.289	643.295	407.231	2.00639	7762	1	1	1.648	2.154	2.194	3.185	1.71	2.726	1.012	2.34	1.521	0.71	1.714	1.011	0.976	1.601	1.145	2.471	1.361	2.305	1.829	2.471	2.442	4.825	1.36	2.096	2.068	4.279	3.247	1.674	0.97	1.691	1.878	3.495	1.269	1.246	1.403	1.603	1.678	1.559	2.03	1.911	2.227
1837	690.547	376.169	378.175	142.11	2.0062	1978	1	1	0.578	0.606295	0.578	0.5	0.38	0.38	1.337	1.061	0.543	0.523	2.344	1.616	0.38	0.38	1.257	0.944	0.849	1.11	0.38	0.542	0.797	0.76	0.38	0.38	0.719	0.648	0.38	0.38	0.38	0.38	0.38	0.38	0.643	0.523	0.468	0.647	1.586	1.907	0.77	0.527	0.491
1838	690.664	640.788	642.794	406.729	2.00653	7545.22	1	1	1.636	1.767	2.03	2.731	1.756	2.518	1.051	2.13	1.39	0.673	1.649	1.064	0.793	1.503	1.084	1.825	1.182	1.937	1.58	2.247	2.599	4.031	1.159	1.908	1.709	3.617	2.692	1.597	0.805	1.988	1.695	3.387	1.265	1.204	1.336	1.434	1.533	1.564	1.757	1.848	2.021
1841	691.014	457.063	459.069	446.008	2.00624	2900	2	2	0.624	0.682	0.592	0.741	0.498	0.664	0.576	0.552	0.63	0.546	0.508	0.72	1.041	0.928	0.464	0.542	0.732	0.654	0.802	0.694	0.562	0.718	0.735	0.789	0.491	0.554	0.873	0.706	0.572	0.497	0.418	0.453	0.622	0.942	0.624	0.592	0.551	0.654249	0.562	0.54	0.455
1843	691.48	641.289	643.296	814.462	2.00634	6612	2	2	1.648	2.154	2.194	3.185	1.71	2.726	1.012	2.34	1.521	0.71	1.714	1.011	0.976	1.601	1.145	2.397	1.361	2.305	1.829	2.471	2.442	4.825	1.36	2.096	2.068	4.279	3.247	1.674	0.97	1.691	1.878	3.495	1.269	1.246	1.403	1.603	1.678	1.559	2.03	1.911	2.283
1845	691.558	335.142	337.149	101.084	2.00672	51376	1	1	0.642	0.423	0.867	0.652	0.906	0.429	1.146	0.501	0.937	0.355	0.811	0.33	0.779	0.442	0.877	0.382	0.852	0.407	0.849	0.453	0.954	0.417	0.902	0.436	0.874	0.724	0.674	0.533	0.538	0.7	0.817	1.119	0.82	0.846	0.79	0.741	0.599	0.6	0.924	1.02	0.588
1848	691.837	431.074	433.079	394.031	2.00558	1905	2	2	0.719	0.525	0.723	1.151	0.715	0.792	0.566	0.653	0.734	0.652	0.997	0.566	0.766	1.067	0.858	1.333	0.935	1.082	0.566	0.897766	0.758	1.04	0.959	1.2	0.836	0.728	0.626	0.891	0.548	0.794	0.539	0.62	0.661	0.738	0.514	0.768	1.178	1.175	0.865	0.738	1.012
1850	691.901	371.632	373.639	275.148	2.00669	126276	2	2	0.751	0.811	1.343	1.3	0.602	0.589	0.625	0.593	0.884	0.829	0.633	0.58	0.528	0.537	0.855	0.773	0.56	0.581	0.738	0.716	0.678	0.612	0.71	0.634	0.722	0.812	0.405	0.412	0.485	0.607	0.481	0.224	0.624	0.671	0.567	0.78	0.536	0.538	0.652	0.692	0.495
1851	691.906	743.26	747.273	276.15	4.01323	2477.33	1	2	0.828	0.843	1.443	1.164	0.678	0.729	0.651	0.673	0.917	0.853	0.679	0.668	0.518	0.702	0.838	0.977	0.731	0.696	0.733	0.824	0.65	0.705	0.705	0.615	0.787	1.023	0.417	0.49	0.506	0.699	0.655	0.383	0.65	0.714	0.607	0.752	0.562	0.516	0.796	0.642554	0.554
1852	691.929	390.604	392.611	313.091	2.00689	2401.8	2	2	0.778	0.824	1.25642	1.001	0.905609	0.639	0.483	0.552	0.807	0.778	0.498	0.511	0.618	0.679	0.934	0.81	0.463	0.744	0.622	0.842	0.703	0.69	0.826276	0.546	0.499	0.823	0.431764	0.432	0.359287	0.672	0.49	0.271	0.514	0.482	0.499	0.734	0.552	0.7	0.446	0.17	0.441
1853	692.032	363.137	365.143	129.078	2.00658	569579	1	1	0.479	0.567	0.795	0.814	0.78	0.727	0.838	0.737	0.724	0.764	1.059	1.129	0.588	0.523	0.97	0.887	0.728	1.021	1.15	1.218	1.488	1.481	1.206	0.98	0.919	0.963	1.008	1.358	0.334	0.396	0.88	0.749	0.896	0.9	0.91	0.874	0.559	0.549	0.624	0.647	0.872
1854	692.054	383.58	385.587	299.044	2.00648	56411.5	2	2	0.517	0.972	0.794	1	0.753	0.873	0.428	0.655	0.698	0.543	0.814	0.653	0.776	1.156	0.848	1.192	1.157	0.968	0.627	1.206	0.747	1.199	1.031	1.599	0.756	1.03	0.741	0.768	0.615	0.795	0.561	0.502	0.676	0.702	0.565	0.827	1.217	1.174	0.879	0.863	1.056
1855	692.065	531.103	533.109	297.045	2.0058	5849.41	1	1	0.625	0.852	0.897	0.999	0.794	0.813	0.427	0.646	0.702	0.578	0.944	0.624	0.778	1.135	0.908	1.152	1.09	1.037	0.703	1.229	0.76	1.187	1.133	1.526	0.744	0.985	0.736	0.786	0.687	0.814	0.544	0.511	0.668	0.716	0.583	0.848	1.257	1.323	0.887	0.766	0.888
1856	692.085	382.581	384.587	297.045	2.00661	267604	2	2	0.488	0.914	0.732	0.94	0.698	0.83	0.415	0.595	0.653	0.498	0.781	0.606	0.729	1.124	0.766	1.134	1.146	0.896	0.608	1.113	0.688	1.115	0.987	1.557	0.718	0.977	0.692	0.706	0.597	0.776	0.507	0.466	0.676	0.677	0.529	0.797	1.136	1.118	0.794	0.784	1.007
1857	692.089	401.554	403.561	334.992	2.00653	3733.61	2	2	0.554	0.991	0.819	0.919	0.729	0.801	0.357	0.676	0.67	0.471	0.822	0.568	0.816	1.142	0.97	1.187	1.059	0.801	0.667	1.138	0.719	1.133	1.054	1.707	0.667	1.052	0.822	0.812	0.648	0.753	0.707	0.591	0.673	0.724	0.611	0.83	1.089	1.125	0.82	0.726	1.07
1858	692.248	633.237	635.243	399.179	2.00612	2818.4	1	1	0.17	0.17	0.794	0.604	0.334	0.326	0.271	0.17	0.281	0.17	0.17	0.17	0.326	0.17	0.17	0.17	0.536	0.464	0.17	0.17	0.17	0.17	0.17	0.17	0.882	0.608	0.17	0.17	0.441	0.392	0.358	0.17	0.17	0.322	0.17	0.369	0.708	0.708	1.13	1.155	0.394
1860	694.459	640.784	642.791	813.452	2.00681	2512	2	2	1.566	1.767	2.01	2.731	1.75603	2.456	1.063	2.115	1.419	0.688	1.693	1.06	0.785	1.457	0.919	1.873	1.292	1.835	1.623	2.247	2.611	3.742	1.244	1.982	1.802	3.663	2.94	1.498	0.805	2.006	1.673	2.971	1.262	1.2	1.3	1.428	1.566	1.514	1.757	1.785	2.058
1862	694.607	324.09	326.098	180.063	2.00806	2107	2	2	0.859	0.511826	0.795	0.721	1.217	0.984	1.06	0.661	0.846	1.00995	0.818	0.999	1.174	0.949366	0.77	0.954604	1.017	0.777787	1.066	1.07944	1.01	1.192	1.072	0.957	1.321	1.201	1.364	1.23468	0.901	0.852	0.939	1.27	0.932	0.894	0.939	1.159	0.604	0.509	1.078	1.058	0.457
1864	695.152	544.109	546.115	310.051	2.00627	2459.5	1	1	0.44	0.579	0.369	0.728	0.204	0.512	0.343	0.4	0.334	0.526	0.386	0.587	0.301	0.483	0.12	0.462	0.599	0.48	0.226	0.784	0.477	0.579	0.5	0.472	0.252	0.601	0.324	0.335	0.383	0.405	0.322	0.549	0.31	0.12	0.12	0.26	0.12	0.12	0.12	0.12	0.198
1865	695.766	548.184	550.191	314.126	2.00649	2989.78	1	1	0.484	0.535	0.653	0.663	0.777	0.487	0.337	0.364	0.562	0.448	0.683	0.34	0.647	0.574	0.59	0.662	0.836	0.716	0.448	0.590274	0.43	0.43	0.43	0.43	0.76	1.045	0.323	0.432	0.585	0.494	0.536	0.571	0.579	0.590274	0.44	0.557	0.448	0.590274	0.898	0.590274	0.475
1868	701.415	399.137	401.144	165.079	2.0067	1.50357e+07	1	1	0.743	0.847	0.574	0.579	0.793	0.675	0.65	0.554	0.675	0.602	0.711	0.626	0.879	0.822	0.668	0.615	0.478	0.67	0.663	0.7	0.473	0.441	0.596	0.566	0.771	0.862	0.678	0.819	0.719	0.782	0.643	0.239	0.747	0.718	0.651	0.576	0.496	0.47	0.472	0.473	0.4
1871	706.949	476.209	478.216	484.302	2.00651	9926.67	2	2	1.168	1.834	1.842	3.144	1.018	1.416	0.747	0.906	1.123	1.341	1.283	1.296	0.802	1.118	1.006	1.503	0.837	1.58	1.217	1.49	1.428	2.276	1.262	1.688	1.269	2.231	1.562	1.843	0.457	0.804	0.648	2.732	1.102	1.037	0.79	0.915	0.929	0.22	1.487	1.14588	1.482
1875	708.967	381.573	383.58	295.03	2.00656	7439	2	2	0.811	1.084	0.547	0.771	0.504	1.051	0.331	0.633	0.664	0.601	0.363	0.729	0.509	1.115	0.659	1.381	0.601	1.221	0.78	0.565	0.637	1.592	0.656	1.911	0.81	0.667	0.722	0.512	0.547	0.365	0.455	1.142	0.964	0.532	0.868	0.686	0.654	0.62	0.539	0.813	0.611
1876	709.024	381.573	383.579	295.029	2.00668	4698	2	2	0.811	1.071	1.073	0.677	0.747	0.755	0.453	0.504	0.922	0.728	0.432	0.8	0.558	1.115	0.871	1.319	1.181	1.227	0.79	0.881	0.917	1.542	0.975	1.95	1.125	0.667	1.002	0.518	0.757	0.452	0.672	1.142	0.964	0.532	0.868	1.087	0.795	1.093	0.539	0.813	0.664
1877	709.033	613.8	615.806	759.484	2.00534	2510	2	2	1.237	1.377	2.666	3.631	3.265	1.325	0.424	0.539	0.684	1.696	3.629	1.682	2.659	1.051	2.999	1.816	0.774	1.356	0.706	0.67	1.936	2.016	2.047	2.035	4.259	1.825	4.708	3.071	3.577	3.812	0.511	1.278	1.488	1.382	2.356	4.008	0.43	1.72532	0.673	0.997829	0.698
1878	709.047	476.209	478.215	242.151	2.00617	4248	1	1	1.168	1.966	1.842	3.205	1.018	1.389	0.747	0.872	1.123	1.313	1.283	1.278	0.802	1.001	1.006	1.485	0.837	1.6	1.217	1.547	1.428	2.331	1.262	1.724	1.269	2.25	1.562	1.993	0.457	0.804	0.648	2.732	1.102	1.037	0.79	0.915	0.929	0.35	1.487	1.14983	1.482
1880	709.467	335.105	337.112	101.047	2.00663	6053.78	1	1	0.732	0.435	0.962	0.543	1.108	0.706	1.103	0.733	1.379	1.105	0.903	0.749	1.133	0.758	1.164	0.828	0.816	0.653	1.019	0.767	0.94	0.623	0.79	0.481	1.347	1.353	0.553	0.593	0.468	0.547	0.478	0.865	1.094	1.009	1.47	0.8	0.323	0.283	0.802	0.913	0.533
1881	709.954	381.573	383.58	147.515	2.00675	4752	1	1	0.811	1.084	0.606	1.073	0.565	1.051	0.331	0.633	0.664	0.702	0.363	0.729	0.509	1.115	0.659	1.381	0.601	1.243	0.78	0.565	0.637	1.592	0.656	2.076	0.81	1.096	0.722	0.813	0.547	0.365	0.455	1.142	0.964	0.532	0.868	0.686	0.654	0.877	0.539	0.813	0.611
1883	709.974	457.063	459.07	223.005	2.00656	3240	1	1	0.638	0.833624	0.606	0.737	0.53	0.626	0.661	0.582	0.639	0.516	0.479	0.704	0.957334	0.839496	0.527	0.511	0.715	0.65	0.875	0.699	0.428	0.761	0.746	0.754	0.489	0.543	0.748	0.676	0.541	0.48	0.342	0.422	0.561	0.551	0.592	0.573	0.518	0.651248	0.557	0.51	0.46
1884	710.027	354.564	356.571	241.011	2.00721	2160	2	2	0.637	0.682932	0.634	0.662	0.671	0.759	0.711	0.603	0.698	0.498	0.624	0.932	0.713	0.907	0.71	0.641	1.153	0.878	0.765	0.538414	0.863	1.417	0.679	0.85	0.767	0.728	0.73	0.696	0.686	0.581	0.599	0.532	0.607	0.521268	0.661	0.736	0.654	1.2255	0.602	0.685285	0.79
1885	710.042	395.109	397.115	161.05	2.00626	9764.61	1	1	1.543	1.492	0.409	0.462	0.1	0.107	0.31	0.308	0.42	0.367	1.889	1.734	0.973	0.965	0.512	0.466	0.76	0.403	0.1	0.1	0.899	0.834	0.531	0.449	1.13	1.212	1.032	1.11	0.406	0.474	1.012	0.354	0.1001	0.1001	0.1001	0.972	0.444	0.384	0.162	0.14	2.568
1888	710.096	438.122	440.128	204.064	2.00595	5461.24	1	1	0.715	0.893	0.843	0.959	1.161	1.074	1.043	0.739	0.983	1.157	1.463	1.043	1.386	1.409	1.242	1.083	1.278	1.591	1.297	1.305	1.776	1.719	2.233	1.43	1.177	1.874	1.311	0.99	3.523	3.807	1.133	1.577	0.683	0.799	0.733	1.17	0.808	0.851	1.106	1.097	0.616
1892	710.714	517.186	519.192	283.127	2.00624	4716.47	1	1	1.038	1.122	1.841	1.765	1.334	1.058	1.095	1.101	0.472	0.445	0.883	0.813	1.327	1.611	0.588	0.514	0.13	0.871	1.181	1.212	0.1001	0.1001	0.4	0.473	1.734	2.021	0.508	0.472	1.718	1.46	0.278	0.216	1.649	1.532	1.535	0.785	0.1	0.1001	0.1001	0.1001	0.1001
1893	710.741	335.142	337.148	101.083	2.00664	19540.4	1	1	0.635	0.698	0.853	0.836	0.903	0.799	1.11	0.938	0.931	0.821	0.809	0.698	0.78	0.792	0.876	0.867	0.848	0.825	0.83	0.869	0.957	0.896	0.898	0.796	0.875	0.986	0.663	0.797	0.524	0.695	0.806	1.125	0.822	0.847	0.787	0.733	0.595	0.598	0.945	1.009	0.58
1894	710.791	443.127	445.133	209.069	2.00609	3740.2	1	1	0.935	0.694	0.751	0.507	0.741	0.484	0.418	0.47	0.337	0.528	0.755	0.603	1.173	0.817	0.705	0.58	0.368	0.42	0.29	0.487	0.576	0.457	0.598	0.55	0.625	0.533	0.682	0.657	0.915	0.976	0.325	0.339	0.654	0.652	0.849	0.911	0.268	0.294	0.237	0.241	0.32
1895	710.822	375.622	377.629	283.127	2.00669	9511.17	2	2	0.993	1.227	1.857	1.865	1.174	0.951	1.295	1.198	0.463	0.422	0.942	0.82	1.199	1.281	0.416	0.542	0.1	0.888	1.266	1.31	0.1001	0.1001	0.353	0.353	2.012	2.105	0.467	0.454	1.794	1.433	0.252	0.165	1.666	1.791	1.375	0.7	0.1	0.1001	0.1	0.1001	0.1
1896	711.02	592.124	596.137	125.015	4.01304	4374	1	2	0.626	0.759759	0.526	0.558	0.955	1.078	0.95	0.782231	1.147	0.841852	0.812	0.747197	1.032	1.209	0.868	0.875	0.264	1.05629	1.21	1.14112	0.613	0.927	0.84	0.864423	1.21	1.405	1.173	1.038	0.348	0.376	1.183	0.946	1.34	1.26	0.956	0.667	0.199	0.193	0.319	0.307	0.283
1897	711.034	435.158	437.165	201.1	2.00647	3418.15	1	1	0.324	0.34296	0.12	0.146	0.516	0.502	0.154	0.12	0.199	0.12	0.353	0.356	0.273	0.246	1.566	1.43	0.158	0.755	1.232	1.656	0.601	0.49	0.12	0.12	0.262	0.333	0.12	0.12	0.39	0.457	0.152	0.687	0.401	0.486	0.385	0.12	0.28	0.29	0.644	0.786	0.12
1898	711.075	351.131	353.141	117.073	2.01021	3314	1	1	1.496	0.648	1.872	0.648	0.879709	0.559	0.99656	0.48	1.278	0.656	1.88	0.827	1.211	0.671	1.533	0.669	1.455	0.573	1.681	0.617	2.09	0.592	0.712	0.69	1.431	0.715	0.916	0.744	1.473	1.227	1.313	1.628	1.558	0.602	1.771	0.93085	0.726	1.196	1.197	0.896578	1.111
1899	711.22	318.601	320.608	169.085	2.00674	2649.2	2	2	1.716	1.542	1.57	0.872	1.263	1.289	0.178481	0.365	1.123	1.125	1.807	1.675	0.916	1.01	0.855	0.714	2.021	1.63	1.397	1.858	0.425	0.539073	0.671	0.621	0.676	0.743	0.124054	0.1001	0.245	0.319	0.573	1.22	0.394	0.354	0.364	1.073	2.806	2.626	0.5	0.507	1.056
1900	711.809	378.101	380.107	144.042	2.00668	6997	1	1	0.676	0.67	0.659	0.676	0.737	0.711	0.655	0.552	0.668	0.567	0.688	0.631	0.865	0.973	0.74	0.665	0.688	0.621	0.782	0.651	1.121	0.897	1.087	1.05	0.813	0.891	0.721	0.931	2.134	2.452	0.633	0.773	0.692	0.677	0.585	0.673	0.669	0.695	0.908	0.946	0.602
1901	712.111	414.123	416.129	180.064	2.00649	15890.6	1	1	0.358	0.305	0.204	0.155	0.591	0.473	0.986	0.782	1.016	0.919	0.933	0.729	0.207	0.161	0.942	0.644	1.118	1.462	1.271	1.004	0.562	0.549	1.76	1.31	1.677	1.543	2.045	2.093	0.1	0.1	0.272	0.298	0.1001	0.1001	0.1	0.443	0.307	0.1001	0.145	0.1001	0.1001
1902	713.048	399.137	401.143	165.078	2.00658	165281	1	1	0.744	0.853	0.567	0.583	0.796	0.664	0.651	0.558	0.671	0.585	0.711	0.63	0.883	0.817	0.666	0.605	0.48	0.669	0.659	0.665	0.469	0.449	0.599	0.534	0.764	0.855	0.68	0.813	0.715	0.783	0.641	0.24	0.739	0.724	0.647	0.576	0.501	0.472	0.482	0.471	0.406
1903	716.23	349.121	351.131	115.063	2.00984	4740	1	1	0.592	0.641	0.555	0.666	0.454	0.625	0.69005	0.651	0.591	0.688	0.573	0.624	0.571	0.597	0.585	0.593	0.504	0.668	0.574	0.717	0.644	0.662	0.553	0.486	0.533	0.433	0.508	0.477	0.444	0.548	0.335	0.478	0.817	1.08	0.991	0.517	0.608	0.528	0.43	0.447	0.549
1905	719.727	351.1	353.107	117.042	2.00667	547194	1	1	0.468	0.152	0.293	0.1	0.1	0.103	0.155	0.137	0.137	0.16	0.126	0.131	0.13	0.164	0.102	0.101	0.104	0.101	0.104	0.103	0.114	0.105	0.132	0.11	0.1	0.136	0.122	0.137	0.11	0.138	0.105	0.236	0.164	0.19	0.139	0.17	0.1	0.1	0.143	0.136	0.136
1906	720.312	421.142	423.149	187.084	2.00656	48925.5	1	1	0.545	0.476	0.396	0.384	0.523	0.528	0.372	0.353	0.43	0.572	0.671	0.731	0.509	0.511	0.431	0.409	0.185	0.375	0.513	0.585	0.328	0.392	0.247	0.193	0.28	0.334	0.461	0.488	0.418	0.467	0.322	1.458	0.826	0.873	0.962	0.441	0.285	0.295	0.232	0.223	0.121
1907	720.925	327.606	329.613	187.095	2.00669	5356.73	2	2	1.566	1.305	1.285	0.941	1.155	1.127	0.193	0.625207	1.251	1.192	1.999	1.777	0.796	0.917	0.664	0.788	2.103	1.419	1.335	1.47	0.386	0.314	0.599	0.618	0.543	0.76	0.193	0.224	0.182	0.249	0.483	0.96	0.376	0.346	0.461	0.968	2.254	2.108	0.428	0.375	1.041
1908	723.023	379.132	381.138	145.073	2.00657	162382	1	1	0.596	0.678	0.56	0.543	0.665	0.583	0.909	0.697	0.964	0.951	0.781	0.729	0.768	0.741	0.718	0.634	0.707	0.415	0.579	0.573	0.462	0.422	0.45	0.389	0.714	0.809	0.595	0.705	0.512	0.551	0.434	0.529	1.216	1.165	1.082	0.763	0.451	0.446	0.624	0.625	0.556
1909	723.827	296.566	298.572	125.015	2.00666	93578.5	2	2	0.646	0.807	0.548	0.486	0.911	1.052	0.876	0.798	1.232	0.877	0.828	0.743	1.019	1.237	0.846	0.969	0.264	1.144	1.237	1.169	0.646	0.576	0.788	0.86	1.161	1.738	1.106	1.318	0.326	0.376	1.137	0.973	1.24	1.331	0.932	0.619	0.203	0.19	0.321	0.308	0.266
1911	724.022	297.565	299.571	127.013	2.0065	13057.5	2	2	0.614	0.805	0.64	0.507	0.915	1.079	0.919	0.852	1.171	0.903	0.857	0.801	1.085	1.357	0.898	1.078	0.306	1.172	1.22	1.185	0.724	0.651	0.845	0.882	1.157	1.776	1.054	1.319	0.35	0.459	1.234	0.945	1.42	1.316	0.943	0.631	0.24	0.238	0.371	0.303	0.303
1913	724.428	395.126	397.129	161.067	2.00327	13854	1	1	0.744	0.758	0.521	0.42	0.507	0.282	0.48	0.472	0.419	0.317	0.644	0.53	0.61	0.755	0.447	0.435	0.694	0.326	0.331	0.62	0.15	0.316	0.264	0.256	0.3	0.591	0.262	0.347	0.344	0.397	0.427	0.479	0.717	2.55442	0.512	0.355	0.667	0.581335	0.619	0.85	0.573
1914	725.009	707.118	711.131	240.009	4.01311	3190.5	1	2	0.506	0.629	0.579	0.542	0.585	0.616	0.562	0.601	0.594	0.525	0.451	0.538	0.646	0.813	0.559	0.567	0.972	0.723	0.661	0.751061	0.728	0.699	0.649	0.616	0.754	0.915	0.661	0.611	0.653	0.519	0.637	0.441	0.482	0.506	0.512	0.615	0.546	0.473394	0.615	0.830574	0.645
1915	725.113	429.111	431.118	195.053	2.00648	25786	1	1	0.215	0.279	0.203	0.194	0.942	0.719	0.466	0.415	0.541	0.533	0.645	0.545	0.308	0.242	0.25	0.197	0.136	0.205	1.1	1.041	0.783	0.676	1.306	1.299	3.003	2.722	0.415	0.448	0.166	0.164	0.175	0.108	0.172	0.148	0.188	1.67	0.167	0.142	0.189	0.203	0.193
1916	725.409	345.057	347.065	221.998	2.00783	1890	2	2	0.698	1.927	0.734	0.606	1.152	0.942	6.43	2.10578	1.002	0.804	1.067	0.973146	1.174	1.053	0.717	1.33502	0.35	1.26411	1.019	2.2219	0.5	1.10617	0.888	0.909	1.105	1.848	1.164	1.247	0.35	0.445	0.915	0.927	1.139	1.43	0.856	0.577	0.35	0.35	0.35	0.691	4.73978
1917	725.437	336.052	338.059	203.988	2.00644	2529.14	2	2	0.692	0.835	0.506	0.514	0.771	1.14	0.923965	0.923965	1.145	0.941	0.827	0.828	1.023	1.479	0.733	1.014	0.3	1.078	0.998	1.11	0.717	0.633	0.843	1.054	1.266	1.63	1.092	1.26	0.3	0.504	1.153	1.078	1.029	1.39	0.856	0.768	0.3	0.3	0.373	0.3	0.3
1918	725.447	341.093	343.099	107.035	2.00646	3678	1	1	0.843	0.581	0.964	0.897	0.999	0.804	0.886	0.712	1.031	0.924	0.815	0.726	1.021	0.849	1.078	0.88	0.938	0.928	0.916	0.776	0.945	0.98	1.118	0.915	0.884	1.015	0.793	0.94	0.667	0.872	0.939	1.315	0.701	0.879	0.8	0.762	0.674	0.735	0.824	0.741	0.558
1919	725.536	338.084	340.091	208.051	2.00682	3435.11	2	2	0.985	1.191	0.556	0.441	0.644	0.698	0.519	0.625	0.601	0.429	0.831	0.954	0.699	0.539	0.791	0.83	0.7	0.735	0.642	0.499	1.057	1.141	0.709	0.883	0.836	0.909	0.735	0.852	0.577	0.605	0.744	0.324	0.768	0.654	0.514	0.4	0.642	0.624	0.88	1.066	0.778
1920	725.786	395.623	397.63	323.13	2.00653	6511	2	2	0.846	0.805	0.475	0.434	0.522	0.515	0.574	0.642	0.451	0.441	0.595	0.738	0.658	0.864	0.498	0.569	0.815	0.559	0.44	0.620429	0.203	0.197	0.311	0.263	0.371	0.608	0.314	0.505	0.419	0.466	0.509	0.426	0.762	0.620429	0.589	0.398	0.774	0.620429	0.672	0.620429	0.624
1921	725.895	363.137	365.146	129.078	2.00971	450789	1	1	0.41	0.317	0.794	0.557	0.476	0.329	7.153	4.491	0.601	0.41	0.809	0.519	0.473	0.347	0.839	0.485	0.783	0.372	0.928	0.693	0.63	0.39	0.576	0.34	1.738	1.664	0.692	0.647	0.746	0.82	0.542	0.521	0.346	0.371	0.346	0.568	0.393	0.365	0.543	0.563	0.8
1922	726.244	457.064	459.07	446.011	2.00628	2138.67	2	2	0.584	0.64	0.701	0.739	0.507	0.616	0.76	0.602	0.743	0.613	0.45	0.63	0.891742	0.64	0.518	0.53	0.562	0.807	0.922	0.704	0.49	0.823	0.781	0.791	0.511	0.544	0.757	0.659	0.688	0.556	0.381	0.414	0.564	0.505454	0.547	0.604	0.682	0.649673	0.495	0.64	0.491
1923	726.379	354.063	356.069	240.009	2.00656	5663.91	2	2	0.585	0.631	0.631	0.538	0.539	0.524	0.558	0.542	0.572	0.481	0.498	0.534	0.619	0.662	0.567	0.605	0.888	0.774	0.685	0.667	0.724	0.661	0.668	0.756	0.681	0.725	0.611	0.619	0.601	0.587	0.591	0.505	0.469	0.401	0.515	0.631	0.53	0.629078	0.601	0.712882	0.639
1928	726.895	395.121	397.126	322.125	2.0055	21621.8	2	2	0.759	0.76	0.613	0.443	0.521	0.479	0.498	0.515	0.422	0.37	0.66	0.616	0.632	0.861	0.605	0.505	0.651	0.53	0.379	0.62	0.62	0.159	0.259	0.266	0.334	0.539	0.281	0.318	0.369	0.409	0.472	0.432	0.703	0.62	0.564	0.388	0.648	0.58235	0.597	0.58235	0.539
1929	727.323	464.223	466.228	230.165	2.00447	12689.8	1	1	0.433	0.396	1.072	1.186	0.582	0.54	0.681	0.678832	0.497	0.45396	1.24626	0.755741	0.738	0.633789	0.695	0.28	1.938	0.28	0.784	0.781	3.755	3.7	1.049	1.024	0.769	1.181	0.567	0.701456	0.676	0.896	0.562	0.479262	0.576	0.493	0.509	0.88	0.718	0.671	3.504	3.618	3.091
1930	727.384	385.119	387.126	151.061	2.00729	17872	1	1	0.619	0.54	0.733	0.579	0.586	0.509	2.555	1.936	0.656	0.524	0.659	0.623	0.57	0.498	0.754	0.723	0.673	0.645	0.829	0.725	0.914	0.934	0.823	0.604	0.962	0.932	0.761	0.911	0.554	0.661	0.703	1.104	0.474	0.427	0.41	0.551	0.486	0.521	0.762	0.787	0.593
1933	727.845	395.123	397.129	322.129	2.00624	20009.1	2	2	0.734	0.769	0.506	0.42	0.518	0.446	0.498	0.525	0.422	0.406	0.673	0.578	0.61	0.859	0.454	0.528	0.694	0.495	0.379	0.62	0.62	0.169	0.259	0.254	0.334	0.597	0.280905	0.347	0.344	0.397	0.452	0.479	0.717	0.62	0.512	0.355	0.667	0.579793	0.619	0.579793	0.592
1935	732.979	365.611	367.619	131.553	2.0082	993162	1	1	0.614	0.700424	0.579	0.683	0.474	0.518	0.331	0.492	0.394	0.398938	0.819	0.732741	0.793	0.731	0.707	0.635	0.478	0.446169	0.614	0.695	0.466	0.474946	0.621	0.595	0.485	0.623	0.496	0.698	0.612	0.782	0.404	0.13	0.466	0.581	0.419	0.508	0.464	0.545	0.436	0.528	0.321
1936	733.302	365.152	367.159	131.094	2.00677	1.82127e+07	1	1	0.641	0.732	0.652	0.668	0.616	0.53	0.485	0.493	0.505	0.492	0.839	0.86	0.805	0.736	0.775	0.635	0.603	0.554	0.681	0.82	0.563	0.561	0.686	0.604	0.585	0.61	0.609	0.765	0.65	0.793	0.544	0.148	0.595	0.586	0.566	0.591	0.579	0.575	0.569	0.567	0.449
1938	738.703	395.12	397.127	322.124	2.00628	14499	2	2	0.747	0.761	0.423	0.443	0.513	0.479	0.553	0.51	0.398	0.421	0.626	0.611	0.709	0.847	0.455	0.504	0.719	0.545	0.762	0.85	0.85	0.171	0.341	0.273	0.356	0.56	0.85	0.332	0.312	0.371	0.45	0.564	0.746	0.85	0.467	0.315	0.676	0.592797	0.618	0.85	0.586
1939	739.155	395.124	397.129	322.131	2.0053	12327.6	2	2	0.706	0.765	0.5	0.42	0.523	0.516	0.509	0.486	0.405	0.406	0.637	0.376	0.655	0.898	0.46	0.494	0.706	0.603	0.335	0.578606	0.149965	0.388	0.264	0.327	0.329	0.613	0.287778	0.401	0.334	0.386	0.44	0.487	0.756	0.62	0.502	0.343	0.697	0.578606	0.604	0.62	0.596
1940	739.992	579.213	581.219	345.154	2.00646	41530.3	1	1	0.598	0.684	0.889	0.847	0.887	0.781	0.999	0.867	0.924	0.757	0.791	0.635	0.803	0.738	0.769	0.755	0.809	0.809	0.737	0.824	0.932	0.844	0.834	0.732	0.811	0.962	0.607	0.764	0.483	0.644	0.74	0.981	0.823	0.842	0.743	0.676	0.538	0.556	0.954	0.959	0.565
1941	740.009	680.254	682.26	446.196	2.00607	54698.9	1	1	0.634	0.623	0.882	0.762	0.939	0.764	0.925	0.843	0.87	0.958	0.767	0.703722	0.792	0.759	0.771	0.780703	0.828	0.769476	0.813	0.656	0.85	0.817	0.872	0.826788	0.864	1.035	0.592	0.779	0.472	0.638	0.717	0.944	0.774	0.802	0.75	0.75	0.565	0.566	0.878	0.928	0.602
1943	744.654	335.142	337.149	101.084	2.00672	1.85237e+07	1	1	0.637	0.729	0.918	0.905	0.963	0.837	1.092	0.931	0.978	0.803	0.792	0.672	0.796	0.813	0.87	0.822	0.869	0.835	0.791	0.9	0.955	0.931	0.928	0.78	0.909	1.056	0.673	0.805	0.517	0.704	0.796	1.076	0.856	0.865	0.801	0.738	0.586	0.589	1.001	1.036	0.582
1944	744.681	335.582	337.59	101.523	2.00794	798954	1	1	0.531	0.707	0.932	0.969	1.037	0.789	1.048	0.889	0.942	0.809	0.764	0.728661	0.834	0.91	0.859	0.798	0.82	0.814792	0.786	0.789	0.993	0.976818	1.005	0.738	0.989	1.016	0.721	0.765	0.439	0.688	0.758	1.025	0.798	0.838	0.841	0.767	0.641	0.607	0.959	1.022	0.58
1945	745.103	557.231	559.237	323.172	2.00647	140068	1	1	0.595	0.648	0.881	0.824	0.941	0.78	1.018	0.814	0.909	0.784	0.761	0.633	0.754	0.756	0.818	0.807	0.799	0.826	0.782	0.77	0.927	0.864	0.884	0.715	0.849	0.968	0.638	0.751	0.487	0.671	0.717	1.016	0.82	0.805	0.751	0.676	0.559	0.585	0.918	0.956	0.552
1946	746.458	378.1	380.106	144.042	2.00646	188007	1	1	0.64	0.765	0.629	0.668	0.722	0.641	0.648	0.483	0.614	0.627	0.692	0.617	0.907	0.795	0.755	0.71	0.753	0.864	0.842	0.778	1.274	1.088	1.168	1.096	0.831	0.986	0.724	0.973	2.165	2.613	0.609	0.844	0.715	0.725	0.513	0.63	0.688	0.66	0.966	0.939	0.623
1950	753.282	318.601	320.607	169.085	2.00665	8702.83	2	2	1.71	1.466	1.347	0.98	1.387	1.266	0.178	0.155	1.117	1.09	2.025	2.063	0.925	1	0.8	0.797	2.026	1.431	1.391	1.374	0.449	0.436	0.72	0.593	0.697	0.733	0.124	0.169	0.179	0.178	0.449	1.194	0.399	0.427	0.433	1.035	2.973	2.768	0.425	0.49	1.081
1951	753.648	395.109	397.115	161.051	2.00638	23532.4	1	1	0.538	0.617	0.246	0.233	0.1001	0.1001	0.101	0.104	0.562	0.458	0.859	0.785	0.966	0.902	0.956	0.812	0.564	0.138	0.364	0.343	0.915	0.774	0.388	0.417	0.603	0.608	0.617	0.682	0.191	0.218	1.512	0.613	0.1001	0.1001	0.1001	0.709	0.33	0.289	0.184	0.189	1.877
1952	753.831	379.132	381.138	145.073	2.00645	5541.79	1	1	0.942	0.994	1.021	0.885	0.884	0.721	1.122	0.821	0.97	0.615	1.08	0.739	1.145	0.885	1.002	0.895	1.19	0.614	0.932	0.992	1.356	0.775	0.843	0.574	1.166	0.822	0.898	0.631	1.502	1.394	1.014	0.952	1.02	0.93	0.996	1.06	0.392	0.466	0.758	0.729	0.583
1953	753.936	345.092	347.099	222.067	2.0067	19946.3	2	2	1.023	1.168	0.433	0.357	0.443	0.446	0.477	0.395	0.622	0.53	0.891	0.867	0.63	0.813	0.646	0.668	0.693	0.642	0.404	0.438	0.725	0.812	0.443	0.494	1.089	1.565	0.337	0.419	0.406	0.416	0.335	0.142	0.556	0.546	0.381	0.421	0.744	0.691	0.532	0.517	0.559
1956	754.188	697.78	699.786	463.721	2.00573	5352	1	1	0.511	2.997	0.523	1.489	0.992	1.511	0.269	1.084	0.795	0.899824	1.264	0.888067	0.22	0.925	0.715	1.74502	1.389	1.47241	0.505	1.29397	0.33	1.79398	0.861	1.782	0.668	1.434	0.974	0.452	0.365	1.747	0.387	1.571	3.218	2.09	0.548	1.204	1.309	1.29397	0.703	1.29397	0.687
1958	754.473	697.026	699.032	462.967	2.0066	7146.17	1	1	0.398	2.306	0.412	1.473	0.825	1.453	0.231	0.933	0.631	0.788	1.097	0.774	0.187	0.763	0.692	1.46	1.136	0.922	0.424	0.67	0.292	1.383	0.706	1.668	0.544	1.497	0.881	0.93	0.297	1.564	0.244	0.993	2.701	1.914	0.347	0.895	1.046	1.08736	0.727	1.08736	0.627
1960	754.563	697.527	699.534	926.937	2.00672	8070.95	2	2	0.371	2.665	0.457	1.744	0.844	1.506	0.324	1.212	0.829	0.968	1.165	0.941	0.286	0.995	0.738	1.679	1.438	1.261	0.45	1.24844	0.331	1.689	0.745	2.067	0.634	1.515	0.956	0.95	0.256	1.691	0.235	1.322	3.202	1.618	0.435	1.252	1.206	1.24844	0.656	1.24844	0.688
1961	754.681	416.116	418.122	182.057	2.00667	27443.7	1	1	0.316	0.1	0.175	0.142	0.778	0.613	0.452	0.15	0.556	0.487	0.553	0.299	0.658	0.264	0.545	0.253	0.319	0.135	1.291	1.249	0.812	0.746	1.196	1.532	2.254	4.228	0.424	0.539	0.343	0.1	0.816	0.807	0.477	0.503	0.342	1.122	0.367	0.156	0.417	0.314	0.335
1962	754.808	346.091	348.098	224.066	2.00643	3387.52	2	2	1.067	1.266	0.446	0.452	0.511	0.556	0.438	0.482	0.62	0.541	1.152	0.869	0.752	0.779	0.7	0.602	0.716	0.719	0.392	0.479	0.986	0.784	0.641	0.49	1.149	1.656	0.396	0.463	0.362	0.611	0.464	0.17	0.547	0.581	0.438	0.491	0.794	0.834	0.59	0.463	0.598
1964	755.122	697.276	699.283	926.436	2.00671	11840	2	2	0.425	2.746	0.573	1.799	0.948	1.611	0.381	1.232	0.8	0.973	1.326	0.852	0.3	0.943	0.779	1.743	1.4	1.407	0.488	1.186	0.439	1.881	0.876	2.467	0.671	1.599	1.054	1.071	0.392	1.68	0.378	1.324	2.945	2.268	0.457	1.197	1.296	9.99	0.831	9.99	0.767
1966	755.14	697.277	699.283	463.218	2.00669	11281	1	1	0.425	2.777	0.552	1.772	0.934	1.626	0.381	1.121	0.816	0.966	1.324	0.881	0.3	0.956	0.779	1.665	1.4	1.322	0.5	1.186	0.439	2.139	0.905	2.484	0.671	1.523	1.054	1.063	0.392	1.68	0.378	1.293	2.945	2.268	0.457	1.197	1.296	9.99	0.831	9.99	0.767
1971	755.827	327.606	329.613	187.095	2.00669	81135.3	2	2	1.548	0.964	1.049	0.735	1.047	1.063	0.13	0.122	1.089	1.003	1.988	1.667	0.757	0.641	0.68	0.611	1.939	1.239	1.288	1.274	0.332	0.308	0.53	0.506	0.547	0.637	0.123	0.139	0.162	0.16	0.419	0.635	0.267	0.305	0.326	0.889	1.983	1.98	0.301	0.265	0.857
1972	755.93	404.127	406.133	170.069	2.00657	18515.9	1	1	1.313	0.959	1.039	0.619	1.11	0.988	0.14	0.133	0.982	0.942	1.733	1.621	0.64	0.589	0.65	0.597	1.742	1.139	1.228	1.161	0.34	0.357	0.578	0.523	0.56	0.639	0.163	0.168	0.182	0.173	0.422	0.231	0.261	0.258	0.341	0.917	1.529	1.565	0.283	0.302	0.792
1974	756.014	371.105	373.112	137.047	2.00667	6872.02	1	1	0.287	0.305	0.204	0.209	0.831	0.52	0.514	0.348	0.725	0.472	0.605	0.434	0.303	0.219	0.266	0.259	0.169	0.21	0.897	0.461	0.797	0.547	1.253	0.839	2.28	1.711	0.366	0.389	0.174	0.163	0.175	0.22	0.154	0.109	0.17	1.476	0.212	0.1001	0.244	0.144	0.191
1975	756.022	393.126	395.131	159.067	2.00585	3751	1	1	0.647	0.824	0.749	0.765	0.647	0.686	0.639	0.556	0.712	0.594	0.689	0.75	0.736	0.818	0.698	0.73	0.72	0.743	0.647	0.714	0.724	0.845	0.621	0.701	0.649	0.783	0.694	0.689	0.67	0.7	0.687	0.957	0.53	0.55	0.56	0.688	0.563	0.654	0.739	0.717	0.529
1978	756.179	597.226	599.233	363.167	2.00687	3380.67	1	1	1.268	1.368	2.007	2.071	1.273	1.264	1.072	0.946	1.505	1.484	1.337	1.299	0.99	1.014	1.399	1.611	1.077	1.449	1.561	1.22	1.71	1.823	1.735	1.399	1.716	2.093	1.797	1.936	0.579	0.883	0.803	1.629	1.037	1.15215	0.999	1.284	1.132	1.15215	1.66	1.15215	1.504
1982	756.936	328.606	330.612	189.095	2.00657	7428.67	2	2	1.668	1.063	1.169	0.826	1.175	1.086	0.181	0.154	1.108	1.064	1.848	1.756	0.797	0.71	0.784	0.716	1.85	1.308	1.283	1.308	0.345	0.372	0.599	0.542	0.633	0.741	0.225	0.213	0.213	0.175	0.475	0.369	0.327	0.308	0.351	1.015	2.017	1.9	0.335	0.285	0.883
1983	756.999	371.632	373.639	275.148	2.00671	2801.11	2	2	0.523	0.443	0.571	0.709	0.77	0.66	0.918	0.652	0.614	0.43	0.447	0.367	0.621	0.531	0.376	0.287	0.982	0.573	0.505	0.469	0.375	0.557	0.394	0.334	0.672	0.662	0.446	0.387	0.425	0.509	0.319	0.168	0.575	0.733	0.669	0.623	0.501	0.685	0.667	0.1001	0.771
1984	757.016	673.232	675.238	439.173	2.00627	4801.75	1	1	0.498	2.452	0.571	1.684	1.103	1.489	0.32	1.285	0.855	0.996	1.386	1.063	0.308	1.253	0.808	1.711	1.422	1.449	0.443	1.408	0.342	1.954	1.009	2.422	0.761	1.725	1.357	1.34	0.494	2.042	0.297	3.723	2.634	2.531	0.554	1.319	1.062	1.003	0.786	0.666	0.656
1986	757.215	596.082	598.088	362.024	2.00564	9481.64	1	1	0.552	2.268	0.519	1.674	2.705	2.333	2.54	2.221	1.693	1.964	2.163	2.244	3.534	3.175	2.549	2.926	4.483	2.79	1.698	1.189	1.992	1.6	2.547	0.77	3.462	1.062	2.573	4.059	2.336	0.883	3.167	0.652	1.772	1.555	2.439	1.441	3.723	1.89	1.213	0.64	1.14
1988	757.237	597.229	599.235	726.341	2.0068	2966	2	2	1.14	1.395	2.157	2.054	1.481	1.122	1.032	0.949	1.513	1.463	1.349	1.276	0.951	1.012	1.428	1.574	1.108	1.496	1.637	1.22	1.534	2.095	1.558	1.394	1.686	2.088	1.726	2.286	0.598	0.938	0.858	1.679	1.107	1.15881	1.055	1.348	1.114	1.15881	1.816	1.15881	1.511
1989	757.336	354.064	356.07	240.011	2.00659	5591.48	2	2	0.571	0.65	0.575	0.56	0.533	0.53	0.559	0.535	0.548	0.45	0.484	0.523	0.613	0.663	0.561	0.634	0.878	0.798	0.676	0.649	0.676	0.644	0.629	0.67	0.687	0.716	0.607	0.608	0.593	0.588	0.591	0.422	0.419	0.387	0.469	0.586	0.542	0.54	0.602	0.666	0.607
1990	757.514	596.727	598.734	362.669	2.00654	4956.09	1	1	1.095	1.363	1.858	1.858	1.219	1.206	0.858	0.846	1.465	1.285	1.444	1.199	1.03	0.951	1.398	1.29	1.043	1.47	1.515	0.93	1.637	1.752	1.641	1.52	1.675	1.96	1.502	1.853	0.626	0.812	0.979	1.551	1.127	0.84	0.992	1.192	0.997	0.61	1.773	0.92	1.44
2001	760.294	345.593	347.6	223.07	2.00655	1896	2	2	1.221	1.553	0.545	0.475	0.41	0.71	0.469	0.417	0.815	0.636	1.002	0.908	0.726	0.749	0.729	0.734	0.851	0.91	0.363	0.423	0.787	0.778	0.552	0.573	1.114	1.452	0.379	0.42	0.434	0.45	0.34	0.121	0.667	0.704	0.446	0.425	0.711	0.767	0.585	0.591	0.53
2002	760.31	315.61	317.617	163.104	2.00708	2532	2	2	0.723	0.603	0.591	0.577	0.647	0.678	0.592	0.325	0.705	0.342	0.565	0.512129	0.49	0.617	0.45	0.571712	0.894	0.483	0.657	0.674709	0.832	0.602	0.826	0.895	0.464	0.655	0.541	0.533	0.436	0.546	0.526	0.259	1.147	1.067	0.822	0.378	0.593	0.598	0.536	0.474	0.61
2003	760.72	787.303	789.309	553.245	2.00575	1710	1	1	0.19	0.19	0.19	0.19	0.369	0.19	0.676	0.917	0.453	0.19	0.19	0.19	0.82	0.19	0.784	0.19	1.329	0.19	0.19	0.19	0.19	0.19	0.19	0.19	0.19	0.19	0.19	0.19	0.456	0.19	0.552	0.19	0.445	0.427	0.632	0.19	1.642	1.299	1.784	2.145	1.905
2006	760.856	277.1	279.107	43.042	2.00669	89704.2	1	1	0.64	0.691	0.683	0.641	0.939	0.858	0.845	0.66	0.957	0.777	0.742	0.658	1.098	1.172	0.924	0.871	0.733	0.944	1.083	0.972	0.807	0.727	0.864	0.651	0.923	1.109	0.989	1.252	0.419	0.556	1.045	0.851	1.412	1.25	0.977	0.684	0.631	0.657	0.781	0.817	0.503
2008	761.016	416.116	418.123	182.057	2.0071	5241.71	1	1	0.393	0.191708	0.4	0.16	0.752	0.502	0.51	0.45	0.557	0.588	0.552	0.292349	0.661	0.328	0.671	0.385	0.457	0.502	1.162	1.44701	0.783	0.713874	1.393	1.122	2.126	2.163	0.462	0.469	0.432	0.383	0.699	0.642	0.539	0.487	0.406	1.144	0.418	0.419	0.392	0.435	0.465
2009	761.24	335.142	337.148	101.084	2.0066	118649	1	1	0.628	0.734	0.899	0.925	0.968	0.819	1.134	0.914	1	0.803	0.808	0.672	0.805	0.823	0.883	0.829	0.885	0.835	0.822	0.825	0.946	0.932	0.937	0.788	0.913	1.063	0.679	0.782	0.533	0.699	0.812	1.102	0.845	0.855	0.825	0.74	0.587	0.596	0.968	1.037	0.575
2011	761.745	354.562	356.571	241.007	2.00952	2354	2	2	0.567	0.587	0.68	0.615	0.532	0.662	0.552	0.655	0.624	0.546	0.605	0.584	0.889	0.725	0.641	0.639	1.059	0.797	0.654	0.81	0.745	0.727	0.731	0.682	0.871	0.804	0.627	0.637	0.654	0.667	0.648	0.562	0.514	0.637	0.503	0.632	0.571	1.2255	0.583	0.685285	0.756
2013	762.251	361.121	363.128	127.063	2.00665	6593.47	1	1	0.185	0.177	0.531	0.441	0.143	0.122	0.17	0.162	0.829	0.707	0.187	0.153	0.281	0.19	0.185	0.124	0.681	0.818	0.656	0.593	0.247	0.217	0.668	0.539	0.588	0.624	0.124	0.151	0.1	0.1	0.231	0.344	0.18	0.146	0.1	0.233	0.129	0.115	0.147	0.165	0.207
2016	762.37	328.107	330.114	188.097	2.00702	2784	2	2	1.555	1.157	1.247	0.9	1.426	1.081	0.142	0.121	1.137	1.206	1.933	1.932	0.853	0.767	0.745	0.696	2.043	1.602	1.326	1.363	0.345	0.51	0.656	0.569	0.606	0.762	0.155	0.155	0.186	0.193	0.48	0.762	0.301	0.432	0.41	0.951	1.999	2.339	0.336	0.372	0.895
2019	762.403	378.105	380.11	288.093	2.00534	2814.62	2	2	1.696	0.896852	1.567	3.341	2.508	0.779209	0.78	0.666173	0.723	3.35	2.72	2.421	4.442	1.22771	3.045	1.21666	0.825	1.03115	0.779	0.939831	1.577	1.69879	2.266	1.54955	3.475	1.07	2.701	2.784	3.516	3.06	0.598	1.499	0.977	0.894	2.365	3.346	0.924	0.675354	0.852	1.00382	0.741046
2021	762.671	315.108	317.115	162.1	2.00678	37615.8	2	2	0.589	0.683	0.507	0.478	0.56	0.552	0.587	0.556	0.681	0.445	0.525	0.458	0.468	0.549	0.485	0.572	0.789	0.44	0.576	0.59	0.673	0.671	0.751	0.763	0.465	0.684	0.491	0.608	0.399	0.516	0.454	0.239	1.011	1.098	0.77	0.324	0.538	0.514	0.462	0.456	0.496
2022	762.984	316.108	318.115	164.1	2.0066	3908.53	2	2	0.589	0.724	0.548	0.552	0.596	0.621	0.574	0.683	0.593	0.417	0.531	0.56	0.488	0.557	0.645	0.608	0.956	0.487	0.771	0.536	0.772	0.685	0.786	0.884	0.536	0.706	0.597	0.771	0.418	0.57	0.524	0.268	1.154	1.093	0.915	0.375	0.544	0.68	0.506	0.594	0.595
2023	763.302	306.085	308.091	144.053	2.00651	6804	2	2	1.311	0.514	0.951	0.355	0.478	0.734	0.573	0.77	0.508	0.907	0.64	0.786	0.53	0.54	0.618	1.129	0.781	0.972	0.546	1.161	0.773	1.183	0.791	0.628	0.853	0.962	0.433	0.339	0.323	0.382	0.504	7.87	0.412	0.349	0.397	0.682	0.443	0.749	0.779	0.793	0.323
2024	763.348	395.624	397.63	323.131	2.00614	2127.33	2	2	0.784	0.791	0.506	0.408	0.523	0.508	0.707	0.578	0.583	0.376	0.709	0.629	0.72	0.951	0.511	0.742	0.853	0.482	0.509	0.644804	0.203021	0.198	0.305	0.307	0.519	0.56	0.367	0.442	0.401	0.471	0.523	0.694	0.866	0.644804	0.71	0.413	0.792	0.644804	0.801	0.644804	0.653
2025	763.386	306.085	308.091	72.0266	2.00644	4318	1	1	1.311	0.514	0.951	0.355	0.501	0.734	0.573	0.77	0.459	0.907	0.64	0.786	0.53	0.54	0.618	1.129	0.781	0.972	0.546	1.161	0.773	1.183	0.791	0.628	0.857	0.962	0.433	0.339	0.323	0.382	0.504	7.87	0.412	0.349	0.397	0.682	0.551	0.751	0.779	0.793	0.323
2032	764.715	596.728	598.735	725.34	2.00653	2034.67	2	2	1.162	1.407	1.858	1.804	1.326	1.23	0.858	0.993	1.465	1.384	1.444	1.407	1.03	0.92	1.392	1.368	1.043	1.56	1.515	0.93	1.637	1.936	1.639	1.636	1.675	2.332	1.53	2.125	0.626	0.836	0.979	1.551	1.127	0.84	0.992	1.192	0.997	0.61	1.773	0.92	1.382
2033	764.821	404.092	406.098	170.033	2.00609	2999	1	1	0.701	1.153	0.783	1.386	0.853	0.874	0.79	0.745	0.788	0.954	1.08	0.876275	1.148	0.871	0.945	1.172	1.143	0.927	0.744	0.785	0.876	0.947	1.513	1.457	1.082	0.993	0.92	0.76242	0.626	0.993	0.83	1.019	0.815	0.604	0.879	0.953	1.069	1.025	1.051	1.058	1.29
2035	765.357	349.122	351.131	115.063	2.0094	2748	1	1	0.825	0.809	0.905	0.805	0.738	0.808	0.649	0.838	0.708	0.838	0.903	0.912	0.741	0.755	0.874	0.718	0.715	0.713	0.871	0.906	0.863	0.763	0.625	0.69	0.611	0.562	0.669	0.768	0.697	0.655	0.548	0.439	1.243	1.233	1.297	0.773	0.606	0.636	0.599	0.562	0.559
2036	765.376	335.619	337.626	101.561	2.00715	3998	1	1	0.299	0.298	0.459	0.271	0.473913	0.516	0.449	0.511	0.805	0.41	0.382	0.451	0.632	0.643	0.56	0.443	0.796	0.483	0.712	0.829	1.453	1.694	1.029	1.266	0.234	0.492	0.498	0.373	0.415	0.507619	0.343	0.232	0.765	0.725	0.574	0.471	0.833	0.868	1.008	1.018	0.939
2037	765.796	397.129	399.137	163.07	2.00803	3349.2	1	1	1.05	0.933	1.379	1.443	0.796	1.442	1.26	1.595	1.065	1.363	1.004	1.617	0.894	1.003	1.174	2.211	1.841	1.344	1.058	0.209073	1.4	1.929	1.256	1.614	0.883	0.884	1.086	0.933	1.34	0.947	1.212	2.742	1.073	0.12	1.273	1.457	1.758	0.394	2.005	0.288	1.834
2038	765.88	535.2	537.207	301.142	2.00644	2632.32	1	1	0.564	0.455	0.644	0.529	0.699	0.457	0.37	0.412	0.425	0.443	1.166	0.999	0.852	0.601	0.675	0.579	0.867	0.337	0.713	0.705	0.697	0.512	0.62	0.356	0.543	0.505	0.76	0.593	0.454	0.637	0.358	0.258	0.889	1.006	1.045	0.509	0.696	0.687	0.54	0.506	0.578
2041	766.974	707.117	711.131	240.007	4.01369	2347.34	1	2	0.471	0.632	0.531	0.575	0.553	0.577	0.578	0.511	0.585	0.537	0.449	0.537	0.656	0.743	0.558	0.718	0.959	0.808	0.61	0.674	0.711	0.786	0.616	0.657	0.762	0.762	0.621	0.7	0.69	0.551	0.707	0.462	0.453	0.498	0.506	0.61	0.528	0.473	0.645	0.859	0.636
2044	768.333	432.159	434.165	198.101	2.00626	2309	1	1	0.804	0.631	1.145	0.969	1.143	0.939	0.755	0.505	0.929	0.719	0.954	0.805	1.46	1.088	1.121	1.148	0.333	0.427	0.975	0.979	0.425	0.408	0.435	0.236	0.873	1.038	1.191	1.483	0.721	1.062	0.804	1.15	0.721	0.694	0.916	1.122	0.304	0.324	0.558	0.578	0.398
2045	768.484	321.127	323.133	87.0686	2.00615	5849.83	1	1	0.579	0.61	0.527	0.668	0.46	0.748	0.553	0.605	0.608	0.628	0.5	0.792	0.711	0.508	0.512	0.641	0.423	0.543	0.463	0.665	0.681	0.861	0.687	0.688	1.097	0.669	0.368	0.679	0.417	0.361	0.397	0.386	0.457	0.655	0.714	0.48	0.444	0.568	0.451	0.608	0.294
2050	769.844	462.205	464.213	228.147	2.00766	11967	1	1	0.624	0.433	0.637	0.441	0.598	0.382	0.526	0.341	0.476	0.425	1.09	0.856	0.763	0.588	0.638	0.539	0.666	0.3	0.714	0.632	0.548	0.369	0.427	0.317	0.314	0.298	0.465	0.462	0.588	0.656	0.384	0.18	1.018	0.972	1.1	0.514	0.526	0.519	0.393	0.364	0.362
2051	770.093	395.126	397.13	322.135	2.004	2714	2	2	0.625	1.59978	0.493	0.651	0.486	2.113	0.56	1.629	0.382	0.743148	0.606	4.42325	0.699	2.00522	0.451	1.89819	0.627	1.60625	0.456	2.11	0.31158	1.47174	0.456	0.781964	0.34	1.642	0.383	1.6	0.422	0.416	0.483	0.518	0.782	2.55442	0.456	0.356	0.741	1	0.625	0.85	0.696
2052	770.274	658.167	660.173	424.108	2.00639	3364.58	1	1	1.649	1.62	1.247	1.074	1.509	1.095	1.247	1.055	1.48	1.085	1.659	1.228	1.629	1.652	1.801	1.236	1.331	1.343	1.157	0.65	1.163	0.809	1.632	1.509	1.373	1.669	0.91	1.017	0.974	0.886	1.159	1.867	1.39	1.161	1.033	1.499	2.401	1.936	1.305	0.816	0.985
2053	770.348	352.072	354.078	118.014	2.00626	11146.3	1	1	0.78	0.841	0.677	0.65	0.686	0.594	0.784	0.471	0.822	0.517	0.51	0.489697	0.943	1.153	0.593	0.546	0.564	0.656	0.53	0.619684	0.562	0.521316	0.76	0.62	0.617	0.886	0.423	0.53	0.312	0.284	0.631	1.476	0.779	0.747	0.625	0.483	2.105	1.379	0.831	0.684	0.454
2054	770.509	741.28	743.286	507.221	2.00678	2440.4	1	1	0.988	0.947	0.707	0.59	0.71	0.629	0.622	0.528	0.885	0.838	1.138	0.824	0.894	0.901	0.959	1.059	0.817	0.974	0.853	0.666	0.827	0.571	0.945	0.785	0.83	0.805	0.546	0.712	0.689	0.932	0.652	0.761	0.638	0.573	0.604	0.96	0.742	0.89	0.48	0.56	0.544
2055	770.544	656.16	658.167	422.102	2.00647	4146	1	1	0.513	0.496	0.402	0.293	0.369	0.347	0.318	0.249	0.469	0.4	0.39	0.425	0.479	0.526	0.353	0.312	0.347	0.371	0.315	0.354286	0.27	0.361	0.502	0.366	0.325	0.485	0.271	0.517	0.316	0.302	0.368	0.523	0.328	0.59	0.358	0.314	0.583	0.614	0.283	0.46	0.225
2056	770.592	549.169	551.173	315.11	2.00445	2876	1	1	1.166	1.11	0.898	0.968	1.072	0.912	0.975	0.64795	1.284	0.861	1.38	1.03204	1.115	0.944	1.454	1.573	1.375	1.219	1.231	1.02	0.862	0.688	1.276	1.164	1.085	0.996	0.759	0.973	0.995	0.996	0.892	1.011	1.119	0.944	0.934	1.192	1.161	1.037	0.803	0.773	0.761
2057	771.006	357.635	359.641	247.154	2.00638	2054	2	2	0.496	0.494	0.898	0.748	1.019	1.01	0.905	0.546	0.894	0.587	0.712	0.57	1.31	0.899	0.724	0.54	0.87	1.296	0.809	0.883	1.135	1.379	0.641	0.278	1.064	1.324	0.518	0.563	0.55	0.814	0.458	0.46	1.699	1.46	1.136	0.584	0.541	0.485945	0.826	0.87	0.642
2058	771.515	323.133	325.143	89.0752	2.00989	5142	1	1	1.395	0.834	1.7	1.026	1.103	0.782	1.882	1.48466	1.213	1.41799	1.186	1.02724	2.238	1.633	2.114	1.511	1.607	1.61475	1.568	9.96	1.41	1.71961	2.762	2.591	1.68867	1.639	1.667	2.434	1.507	1.29164	1.532	1.941	2.112	1.805	2.306	2.669	0.969	1.637	1.5	7.6	1.012
2059	771.606	345.057	347.067	110.999	2.00994	2716	1	1	2.254	1.927	1.842	1.25056	0.6	3.36	0.968	2.106	0.981	1.731	2.921	2.769	6.12	0.6	2.16689	1.98735	1.491	1.4204	0.81	3.4431	1.995	1.563	1.796	2.351	4.483	3.211	1.097	2.935	0.6	3.288	1.162	0.894	2.2	3.273	2.859	1.143	3.31764	2.093	1.18536	1.667	2.101
2061	772.27	464.217	466.227	230.159	2.00942	6012.15	1	1	2.384	2.082	2.515	1.499	3.493	0.814	2.285	1.327	1.788	0.454	2.82	1.372	1.994	1.08	1.935	0.765806	2.247	1.37587	3.769	1.036	3.176	0.502	1.56	1.161	2.546	1.554	1.707	0.701	1.603	2.939	1.711	2.128	1.977	1.856	2.306	1.72	1.286	0.986	1.367	2.063	2.117
2062	772.625	354.572	356.579	241.027	2.00777	27854.5	2	2	0.46	0.361	0.789	0.398	0.8	0.314	0.516	0.241	0.793	0.27	0.736	0.13	0.462	0.31	0.724	0.267	1.035	0.334	0.617	0.367	0.439	0.261	0.424	0.335	0.791	0.417	0.737	0.256	0.638	0.998	0.618	0.383	0.949	0.665	0.701	0.964	0.817	0.86	0.659	0.855	0.78
2063	772.669	305.095	307.102	71.0367	2.0066	67832.7	1	1	1.19	0.976	0.778	0.544	0.79	0.657	0.587	0.468	1.03	0.858	1.201	0.981	0.942	0.843	1.189	1.056	0.965	0.932	0.837	0.763	0.652	0.525	1.158	0.813	0.747	0.888	0.515	0.686	0.743	0.885	0.647	0.805	0.609	0.608	0.631	1.008	0.814	0.796	0.519	0.469	0.542
2064	773.655	354.07	356.076	120.011	2.00629	51785.3	1	1	0.438	0.796	0.741	0.9	0.727	0.954	0.449	0.754	0.718	0.607	0.709	0.68	0.439	0.732	0.677	1.103	0.918	1.114	0.603	1.061	0.39	0.899	0.446	0.947	0.73	1.037	0.679	0.694	0.565	0.916	0.551	0.345	0.877	0.878	0.643	0.891	0.82	0.824	0.74	0.817	0.734
2065	774.087	335.142	337.148	101.083	2.00676	42822.4	1	1	0.643	0.757	0.9	0.916	0.98	0.824	1.138	0.904	1.014	0.832	0.809	0.684	0.825	0.831	0.91	0.84	0.908	0.833	0.832	0.834	0.942	0.933	0.947	0.782	0.924	1.065	0.688	0.793	0.542	0.698	0.836	1.107	0.841	0.857	0.841	0.761	0.599	0.613	0.955	1.018	0.582
2066	774.148	342.629	344.636	217.142	2.00671	3177.65	2	2	0.592	0.599	0.576	0.429	0.434	0.352	0.759	0.441	0.672	0.431	0.615	0.446	0.422	0.262	0.614	0.612	0.696	0.452	0.468	0.548	0.529	0.677	0.883	0.755	0.571	0.547	0.56	0.797	0.449	0.597	0.464	0.248	0.736	0.662	0.627	0.52	0.692	0.57	0.69	0.926	0.599
2068	774.945	313.077	315.083	79.0186	2.00577	9523.29	1	1	0.827	0.568	0.643	0.591	1.044	0.829	1.004	0.641	1.029	0.867	0.828	0.484	1.402	1.046	0.875	0.839	0.948	1.058	1.088	0.95	0.76	0.605	0.895	0.599	0.917	1.032	0.991	0.959	0.455	0.586	0.975	0.967	1.19	1.252	0.98	0.626	0.607	0.635	0.942	0.735	0.569
2069	774.991	324.09	326.096	180.063	2.00667	10730.3	2	2	0.458	0.1	0.411	0.186	0.422	0.215	0.292	0.164	0.296	0.332	0.481	0.264	0.593	0.199	0.395	0.197	0.244	0.221	0.289	0.223	0.491	0.346	0.618	0.287	0.52	0.292	0.409	0.35	1.011	0.986	0.297	0.851	0.178	0.176	0.444	0.5	0.168	0.174	0.232	0.185	0.103
2070	776.221	633.171	635.176	399.112	2.00587	3288	1	1	2.183	1.787	1.427	1.021	1.477	1.321	1.253	0.911	1.874	1.566	2.201	1.723	1.741	1.71	2.164	1.988	1.703	1.724	1.557	1.424	1.218	1.001	2.028	1.514	1.47	1.636	1.026	1.232	1.316	1.98	1.235	1.461	1.24	0.987	1.055	1.818	1.654	1.55	0.966	1.062	1.02
2071	776.706	402.563	404.569	168.504	2.00607	2338	1	1	0.467	0.708	0.666	0.831	0.741	0.943	0.499	0.745	0.69	0.575828	0.664	0.603	0.406	0.709	0.622	1.2054	0.918	1.361	0.66	0.897	0.425	0.898509	0.465	0.965	0.766	1.058	0.7	0.616	0.548	1.027	0.583	0.41	0.926	0.923	0.569	0.82	0.865	0.766	0.799	0.695	0.794
2072	777.045	515.039	517.046	280.981	2.00615	17683.2	1	1	0.331	0.269	0.406	0.331	0.31	0.307	0.982	0.906	0.57	0.741	0.785	0.839	0.455	0.433	0.681	0.751	0.477	2.057	0.891	1.069	0.571	0.646	0.522	0.394	0.642	0.741	0.808	0.916	0.534	0.589	0.533	0.963	0.299	0.278	0.335	0.31	0.364	0.361	0.978	0.957	0.616
2073	777.067	300.085	302.092	132.053	2.00669	9169.02	2	2	1.277	0.905	0.591	0.478	0.948	0.874	1.027	0.812	1.294	0.842	0.92	0.822	1.012	1.059	0.764	1.009	1.209	1.149	0.794	0.944	0.892	0.984	0.791	0.637	0.893	1.242	0.747	0.856	0.556	0.554	1.055	1.168	0.777	0.994	1.011	0.633	1.517	1.4	1.123	1.196	0.726
2075	777.221	381.093	383.1	147.035	2.00639	110640	1	1	0.874	0.952	1.061	0.272	0.308	0.992	0.596	0.307	0.838	0.205	0.103	0.179	0.1	0.372	0.209	0.682	3.371	0.531	0.628	0.455	1.095	0.81	0.679	0.663	0.1	0.393	0.104	0.227	0.753	0.643	0.31	0.258	0.899	0.934	0.14	0.209	1.301	1.305	1.535	1.583	1.571
2077	778.92	462.205	464.212	228.147	2.00659	23593	1	1	0.634	0.45	0.645	0.46	0.636	0.416	0.55	0.386	0.476	0.499	1.097	0.908	0.784	0.607	0.638	0.542	0.666	0.331	0.735	0.671	0.53	0.374	0.427	0.319	0.352	0.331	0.465	0.462	0.597	0.657	0.384	0.18	1.045	1.008	1.097	0.52	0.525	0.519	0.393	0.363	0.362
2079	779.431	355.069	357.076	242.022	2.00647	447747	2	2	0.469	0.83	0.772	0.922	0.753	1.007	0.485	0.81	0.749	0.6	0.738	0.642	0.462	0.781	0.683	1.173	0.967	1.198	0.631	1.147	0.415	0.919	0.471	0.968	0.763	1.106	0.703	0.724	0.603	0.974	0.581	0.382	0.896	0.941	0.663	0.89	0.839	0.809	0.811	0.828	0.763
2080	779.431	373.043	375.05	277.97	2.00652	16964.8	2	2	0.469	0.752	0.722	0.9	0.681	0.895	0.466	0.802	0.751	0.567	0.718	0.597	0.46	0.747	0.644	1.105	0.994	1.188	0.581	1.127	0.399	0.882	0.436	0.921	0.801	1.077	0.728	0.726	0.588	0.907	0.587	0.346	0.901	0.866	0.658	0.87	0.822	0.772	0.793	0.725	0.721
2081	779.465	354.07	356.077	240.023	2.00664	2.33724e+06	2	2	0.439	0.789	0.735	0.912	0.746	0.957	0.446	0.752	0.716	0.557	0.716	0.628	0.441	0.739	0.678	1.078	0.896	1.122	0.601	1.058	0.391	0.877	0.456	0.959	0.741	1.043	0.703	0.685	0.57	0.937	0.549	0.344	0.862	0.883	0.641	0.888	0.821	0.819	0.746	0.83	0.726
2082	779.771	402.562	404.569	337.008	2.00642	6255.63	2	2	0.467	0.724	0.666	0.831	0.741	0.869	0.499	0.735	0.69	0.605	0.651	0.55	0.406	0.671	0.622	1.185	0.918	1.279	0.66	0.867	0.425	0.778	0.465	0.887	0.766	1.034	0.676	0.615	0.548	1.027	0.583	0.41	0.926	0.939	0.58	0.82	0.865	0.766	0.799	0.695	0.794
2083	779.928	583.258	585.264	349.2	2.00605	10355.7	1	1	0.38	0.38	0.333	0.38	0.657	0.38	0.506	0.336	0.38	0.38	0.38	0.38	0.38	0.305	0.38	0.38	1.649	0.38	0.4	0.38	0.38	0.38	0.38	0.38	0.369	0.38	0.38	0.690268	0.361	0.38	0.38	0.38	0.38	0.322	0.38	0.38	1.397	1.474	2.83	2.848	1.87
2084	780.802	434.174	436.18	200.116	2.00616	7691.5	1	1	0.654	0.732	1.044	1.058	0.471	0.436	0.691	0.622	0.28	0.433323	0.429	0.489842	0.552	0.634	0.502	0.28	1.943	0.664038	0.628	0.555	0.28	0.453523	0.28	0.28	0.769	0.851	0.38	0.28	0.67	0.642	0.429	0.738	0.778	0.649	0.489	0.581	1.819	2.033	4.202	4.247	2.447
2085	781.206	437.137	439.144	203.079	2.00653	18004.2	1	1	0.715	0.4	0.66	0.342	0.677	0.558	0.678	0.511	0.69	0.492	0.686	0.538	0.78	0.748	0.799	0.653	0.775	0.692	0.844	0.645	1.126	0.857	1.17	0.959	0.853	0.844	0.759	0.894	2.427	2.302	0.77	0.723	0.559	0.536	0.658	0.795	0.694	0.604	0.895	0.799	0.527
2091	784.234	466.177	468.184	464.238	2.00643	1994.73	2	2	0.636	0.833	0.501	0.663	0.4	0.334	0.456	0.539	0.339	0.286	0.69	0.69	0.875	0.926	0.69	0.29	0.319	0.69	0.488	0.69	9.99	9.99	3.3	3.061	0.39	0.356	0.69	0.69	0.417	0.47	0.69	0.69	3.067	2.371	2.079	0.464	0.69	0.869397	0.731	1.085	0.575
2092	784.369	708.21	710.215	474.152	2.0049	3632	1	1	0.443	0.419	0.26	0.228	0.26	0.26	0.772	0.757	2.028	1.704	1.889	1.739	0.71	0.52	2.415	2.165	0.529	2.283	1.071	0.805	0.878	0.835	2.147	1.963	0.276	0.312	0.22	0.26	0.26	0.26	0.182	0.26	0.26	0.26	0.26	0.547	1.757	1.857	3.443	3.35	2.317
2093	785.538	457.064	459.07	446.01	2.00647	2225.11	2	2	0.595	0.57	0.553	0.737	0.521	0.658	0.499	0.559	0.596	0.565	0.457	0.671	0.57	0.57	0.61	0.539	0.595	0.703	0.825	0.756	0.627	0.74	0.747	0.768	0.526	0.562	0.686	0.667	0.54	0.528	0.392	0.449	0.554	0.57	0.555	0.514	0.547	0.627846	0.536	0.57	0.5
2094	785.75	378.1	380.107	144.042	2.00647	36487.7	1	1	0.701	0.789	0.697	0.734	0.808	0.675	0.726	0.562	0.711	0.852	0.731	0.646	0.923	0.968	0.776	0.766	0.762	0.852	0.862	0.793	1.258	1.142	1.221	1.104	0.888	1.031	0.797	1.034	2.228	2.717	0.642	0.913	0.739	0.739	0.557	0.655	0.684	0.666	1.022	1.025	0.648
2095	785.953	387.099	389.106	153.041	2.00649	12430.8	1	1	0.41	0.388	1.336	1.241	1.162	0.853	1.302	1.203	0.8	0.598	0.831	0.604	1.306	0.968	0.695	0.567	0.604	0.552	0.932	0.38	0.486	0.49	0.737	0.626	1.188	1.082	1.511	1.484	0.636	0.605	0.935	0.861	1.238	1.162	1.305	0.568	0.666	2.63444	0.787	2.173	0.516
2096	785.966	685.218	687.226	451.16	2.00739	3210	1	1	0.673	0.804	0.79	0.785	0.659	0.648	0.617	0.536	0.725	0.636	0.734	0.633572	0.974	0.826	0.89	0.874	0.883	0.735	0.921	0.875	1.296	1.03362	1.171	1.041	0.86	0.79	0.708	1.089	1.83	2.124	0.742	0.862	0.726	0.962	0.617	0.634	0.674	0.781	1.286	1.077	0.688
2097	786.481	622.161	626.173	155.052	4.01213	2191	1	2	0.387	0.379	1.529	1.416	1.218	0.863	1.43	1.225	0.958	0.862	0.867	0.649	1.608	1.233	0.765	0.616	0.781	0.635	0.998	1.074	0.611	0.529	0.837	0.618	1.318	1.135	1.65	1.902	0.744	0.701	1.055	1.003	1.382	1.31	1.377	0.677	0.739	0.997	0.931	1.132	0.491
2098	786.496	476.159	478.166	242.101	2.0067	2611.4	1	1	0.73	0.691	1.497	1.137	0.905	0.792	1.378	1.189	0.303	0.564793	0.667	0.769	1.205	0.974	0.16	0.16	0.439	0.583	0.876	0.548727	0.374	0.606771	0.401	0.16	1.288	1.114	0.373	0.512167	0.946	1.053	0.331	0.16	1.386	1.312	1.511	0.538	0.16	0.16	0.217	0.16	0.63
2101	787.102	355.109	357.116	242.101	2.00711	4710.27	2	2	0.584	0.803	1.633	1.239	0.763	0.843	1.503	1.186	0.295	0.53	0.667	0.679	1.107	0.93	0.219	0.288	0.385	0.602	0.816	0.878	0.28	1.01	0.346	0.328	1.082	1.341	0.27	0.33	0.786	1.059	0.17	0.13	1.528	1.617	1.216	0.441	0.296	0.446	0.25	0.81318	0.663
2106	789.216	312.083	314.089	156.049	2.00646	6070.25	2	2	0.343	0.347	1.306	1.249	1.171	0.755	1.224	1.096	0.842	0.716	0.759	0.707	1.441	1.061	0.701	0.533	0.663	0.55	0.815	0.941	0.567	0.613	0.699	0.649	1.219	1.129	1.363	1.83	0.679	0.618	0.786	0.906	1.287	1.27	1.259	0.524	0.684	1.059	0.742	0.914	0.479
2107	789.272	385.089	387.098	151.031	2.0087	24019.2	1	1	1.949	0.621	0.842	0.508	1.133	0.925	0.922	0.826	1.586	0.946	1.518	1.528	0.959	1.066	1.807	1.288	1.953	1.507	1.381	1.661	2.748	1.516	1.588	1.665	1.046	1.129	0.834	0.746	1.958	2.03	1.478	1.323	0.811	2.13	0.946	2.216	1.687	9.99	1.352	9.99	1.935
2108	789.437	416.116	418.122	182.057	2.00669	122090	1	1	0.615	0.683	0.713	0.75	0.516	0.392	0.635	0.549	0.559	0.499	0.811	0.622	1.079	0.933	0.982	0.783	0.666	0.929	0.885	0.894	0.688	0.603	0.652	0.592	0.489	0.45	0.558	0.61	0.664	0.752	0.303	0.142	0.51	0.502	0.499	1.022	0.732	0.711	0.577	0.597	0.716
2111	791.079	354.069	356.075	240.021	2.0065	37897.5	2	2	0.452	0.795	0.73	0.893	0.713	0.944	0.458	0.722	0.743	0.567	0.712	0.603	0.442	0.718	0.678	1.061	0.943	1.112	0.613	1.038	0.413	0.827	0.444	0.932	0.71	1.032	0.66	0.69	0.563	0.907	0.566	0.344	0.894	0.859	0.63	0.895	0.803	0.837	0.752	0.837	0.756
2112	792.632	462.169	464.175	228.111	2.00637	3543.2	1	1	2.102	2.36	1.012	0.717	0.425	0.3	0.777	0.72	0.536	0.525	1.007	0.795	0.72	0.758	0.407	0.381	1.418	0.409	0.55	0.437	0.46	0.301	0.526	0.487	0.625	0.684	0.455	0.523	0.846	0.859	0.367	0.622	0.742	0.255	0.362	0.422	0.634	0.668	0.293	0.325	1.806
2115	793.438	621.158	625.171	154.049	4.01335	9297.16	1	2	0.342	0.365	1.437	1.307	1.13	0.786	1.34	1.165	0.848	0.611	0.776	0.56	1.4	0.98	0.7	0.486	0.65	0.519	0.927	0.761	0.554	0.378	0.743	0.532	1.242	1.05	1.571	1.732	0.633	0.636	0.946	0.814	1.266	1.302	1.36	0.541	0.67	0.784	0.749	0.751	0.457
2117	793.988	311.082	313.089	154.048	2.00656	22388.4	2	2	0.318	0.314	1.29	1.217	1.127	0.677	1.288	1.052	0.833	0.654	0.751	0.517	1.194	1.018	0.653	0.531	0.569	0.532	0.828	0.857	0.526	0.435	0.655	0.48	1.101	1.081	1.396	1.461	0.566	0.534	0.823	0.816	1.177	1.26	1.219	0.461	0.62	0.646	0.729	0.739	0.39
2123	796.213	376.114	378.121	142.056	2.00672	9176	1	1	1.129	1.124	1.325	1.288	0.965	0.871	0.943	0.873	0.561	0.439	0.729	0.538913	1.128	1.103	0.411	0.321	0.162	0.738385	0.937	0.938927	0.1001	0.1001	0.34	0.337	0.871	1.03	0.415	0.464	1.249	1.207	0.318	0.144	1.29	1.756	1.263	0.546	0.259	0.179	0.277	0.1001	0.177
2125	797.008	403.143	405.15	169.085	2.00661	3258.33	1	1	1.885	1.62	1.42	1.198	1.253	1.367	0.411	0.252	1.219	1.306	2.139	2.01599	1.049	0.945	0.855	0.838	1.731	1.484	1.431	1.524	0.538	0.486	0.841	0.68	0.636	0.736	0.376	0.351	0.331	0.338	0.61	1.22	0.57	0.546	0.569	1.337	2.346	2.485	0.599	0.648	1.216
2130	797.566	293.132	295.138	59.0732	2.0066	4378.8	1	1	1.161	0.714	0.537	0.779	1.04	0.468	1.145	0.761	1.186	0.986	1.087	0.773	1.235	0.637	1.13	0.696	2.746	0.605	0.847	0.509	1.576	1.663	1.565	1.025	1.806	0.753	0.581	1.992	0.842	0.834	0.828	0.587	1.045	1.168	1.082	0.671	1.358	1.44	0.799	0.882	0.671
2132	797.78	327.606	329.613	187.095	2.00663	4479.04	2	2	1.616	1.562	1.176	0.953	1.115	1.315	0.195	0.159	1.05	1.274	2.228	2.105	0.926	0.876	0.784	0.843	2.109	1.722	1.55	1.561	0.384	0.392	0.644	0.58	0.624	0.654	0.18	0.228	0.257	0.183	0.51	0.988	0.405	0.391	0.442	1.002	2.47	2.574	0.511	0.519	1.087
2134	798.182	377.153	379.159	143.095	2.00617	2718	1	1	0.634	0.984	0.941	0.809	0.821	0.603	1.117	1.354	0.832	0.933	1.02	1.135	0.764	0.773	0.84	1.016	0.67	1.47	2.05	1.299	1.479	1.881	1.673	1.311	1.473	1.476	1.166	1.75	0.689	0.943	1.471	1.15	0.844	0.84	0.936	0.7	0.669	0.575	1.362	1.03	0.9
2136	798.192	318.601	320.607	169.085	2.00662	6942.97	2	2	1.927	1.607	1.303	1.062	1.517	1.464	0.241	0.142	1.122	1.329	2.219	2.167	1.001	1.09	0.862	0.744	2.115	1.5	1.438	1.465	0.388	0.427	0.716	0.624	0.691	0.689	0.159	0.192	0.194	0.189	0.512	1.153	0.451	0.458	0.45	1.06	3.174	3.063	0.476	0.485	1.179
2141	798.711	364.084	366.091	130.026	2.00657	8105.28	1	1	0.439	0.416	0.527	0.398	0.635	0.648	1.077	0.887	1.11	0.663	0.616	0.861	0.692	1.033	0.682	0.973	0.261	0.813	0.873	0.783	0.912	0.862	0.605	0.512	0.914	1.285	0.914	1.179	0.605	0.707	1.387	1.262	0.362	0.333	0.343	0.469	0.255	0.306	1.261	1.318	1.001
2144	798.752	705.286	707.294	471.228	2.00728	4655	1	1	0.783	1.006	1.532	1.639	0.81	0.587	0.544	0.663	0.766	0.606	0.75	0.602	1.596	1.24	1.447	1.337	1.393	0.731	0.92	0.999775	0.16	0.206	0.455	0.774	1.406	1.708	1.061	1.133	0.757	1.096	0.432	0.17	1.172	0.999775	0.751	1.481	0.86	0.999775	1.289	0.999775	0.961
2145	798.873	518.17	520.176	284.111	2.00651	6160.26	1	1	0.936	1.208	1.622	1.308	1.206	0.964	0.9	0.832	0.414	0.355	0.762	0.613	1.356	1.24	0.465	0.322	0.204	0.726	1.123	0.901	0.2	0.2	0.411	0.42	0.813	0.916	0.515	0.459	1.47	1.417	0.399	0.217	1.56	1.69	1.32	0.637	0.136	0.2	0.133	0.2	0.156
2148	799.041	704.788	706.795	470.73	2.00646	4640.11	1	1	0.86	0.84	1.304	1.748	0.724	0.654	0.732	0.552	0.823	0.53	0.653	0.585	1.437	1.151	1.45	0.84	1.211	0.549	1.074	0.916489	0.22	0.22	0.602	0.393	1.513	1.478	0.914	1.117	0.698	0.806	0.328	0.22	0.994	0.916489	0.802	1.324	0.717	0.916489	1.118	0.916489	0.844
2149	799.1	584.224	588.237	117.114	4.01377	6394	1	2	1.173	1.201	1.219	1.16	1.485	1.038	1.355	0.859	1.385	0.876	1.208	0.875	1.714	1.181	1.545	1.303	2.088	1.4	1.568	1.218	1.658	1.049	1.706	1.182	1.737	1.516	1.261	1.067	1.157	1.36	1.148	1.041	1.249	1.192	1.105	1.188	1.203	1.223	1.582	1.607	1.088
2150	799.133	322.074	324.081	88.0157	2.00651	15131.7	1	1	0.83	0.832	0.818	0.743	0.791	0.728	0.704	0.531	1.337	0.822	0.904	0.781	0.901	0.958	0.688	0.755	1.05	0.919	1.045	1.1	0.825	0.767	0.849	0.598	0.774	0.941	0.586	0.657	0.521	0.552	0.724	0.926	0.548	0.544	0.556	0.728	1.747	1.712	0.773	0.845	0.68
2153	799.583	369.107	371.113	270.097	2.00661	6497.88	2	2	1.322	1.62501	0.462	0.568	0.496	0.56	0.598	0.669	0.262	0.56	0.462	0.610318	0.653	0.70383	0.584	0.56	0.643	0.56	0.387	0.804263	0.508	0.804263	0.479	0.56	0.589	0.54	0.453	0.56	0.36	0.56	0.714	1.392	0.676	0.71	0.368	0.56	0.512	0.56	0.339	0.804263	1.184
2154	799.671	534.205	536.212	300.147	2.00667	11864.6	1	1	0.697	0.822	0.701	0.759	0.505	0.679	0.516	0.519	0.77	0.616	0.658	0.694	0.645	0.674	0.666	0.715	0.721	0.728	0.594	1.075	0.669	0.765	0.709	0.689	0.628	0.781	0.646	0.589	0.689	0.678	0.698	0.656	0.533	0.48	0.542	0.684	0.554	0.667328	0.704	0.667328	0.619
2155	799.775	716.304	720.318	249.195	4.01401	7314.35	1	2	0.475	0.541	0.467	0.469	0.605	0.442	0.543	0.465	0.519	0.509	0.586	0.409	0.648	0.672	0.639	0.627	0.933	0.639	0.617	0.628	0.619	0.624	0.641	0.573	0.726	0.684	0.548	0.548	0.471	0.487	0.41	0.412	0.476	0.501	0.534	0.449	0.561	0.429	0.714	0.68	0.448
2156	800	376.114	378.121	284.112	2.0067	19023.8	2	2	1.129	1.215	1.325	1.288	0.965	0.871	0.943	0.831	0.561	0.373	0.729	0.582	1.109	1.125	0.411	0.33	0.162	0.71	0.937	0.939	0.1001	0.1001	0.34	0.315	0.871	1.073	0.415	0.464	1.249	1.207	0.318	0.144	1.29	1.756	1.263	0.546	0.259	0.179	0.277	0.1001	0.177
2158	800.327	705.288	707.296	942.46	2.00731	4170	2	2	0.7	0.919	1.542	1.622	0.896	0.623	0.754	0.638	0.784	0.606	0.739	0.558	1.542	1.315	1.598	1.288	1.182	0.731	0.961	0.984326	0.16	0.206	0.69	0.733	1.691	1.847	0.997	1.301	0.661	1.065	0.432	0.17	1.105	0.984326	0.746	1.426	0.823	0.984326	1.255	0.984326	0.852
2159	802.339	402.1	404.107	168.042	2.00661	295134	1	1	0.839	0.485	0.447	0.373	0.566	0.34	0.328	0.289	0.619	0.479	0.626	0.45	0.862	0.532	0.457	0.294	0.524	0.336	0.279	0.277	0.529	0.464	0.676	0.403	0.39	0.414	0.483	0.746	0.546	0.41	0.531	0.545	0.36	0.396	0.544	0.518	0.496	0.482	0.378	0.393	0.389
2160	804.865	349.158	351.164	115.099	2.00655	49113	1	1	0.283	0.325	0.4	0.398	0.267	0.227	1.285	1.051	0.493	0.422	2.195	1.902	0.226	0.208	1.293	1.193	0.282	1.255	0.395	0.394	0.541	0.484	0.405	0.331	0.428	0.487	0.293	0.356	0.138	0.169	0.244	0.318	0.476	0.476	0.453	0.432	1.908	1.913	0.408	0.385	0.352
2161	805.186	307.093	309.099	146.069	2.00647	210372	2	2	1.052	0.658	0.789	0.602	0.82	0.791	0.615	0.711	0.495	0.913	0.679	0.97	0.479	0.621	0.743	1.018	0.652	1.19522	0.798	0.98	0.817	1.243	0.804	0.724	0.713	1.065	0.405	0.532	0.82	0.417	0.641	4.282	0.65	0.46	0.469	0.617	0.671	0.555	0.957	0.847	0.82
2162	810.845	501.114	505.127	34.0046	4.01338	90950	1	2	0.469	0.682	0.487	0.544	0.5	0.442	0.511	0.429	0.541	0.452	0.444	0.438	0.598	0.622	0.513	0.545	0.706	0.616	0.536	0.626	0.587	0.565	0.591	0.532	0.628	0.636	0.517	0.561	0.536	0.549	0.481	0.387	0.423	0.428	0.445	0.509	0.398	0.397	0.54	0.53	0.465
2165	815.659	335.622	337.629	203.127	2.00684	2656	2	2	0.767	0.889	0.889	0.919	0.856	0.797	1.007	0.789	0.689	0.405	0.628	0.57489	0.91	1.336	0.591	0.386	1.255	0.863	0.788	0.733453	0.849	0.923338	1.03663	0.504426	1.168	1.386	0.552217	0.88201	0.732	0.727	1.026	0.7	1.391	0.947	1.372	0.789	1.136	0.916534	0.751	0.975748	1.316
2166	815.663	297.084	299.09	126.05	2.00676	3128	2	2	0.4	0.43	1.2	1.353	1.879	0.935	1.161	1.371	0.672	0.771	0.768	0.592	1.242	0.938	0.554	0.634	1.178	0.584	1.049	0.814	0.491	0.485	0.874	0.724	1.123	1.123	1.69427	1.656	0.954	0.784	1.07084	0.997	1.338	1.214	1.277	0.573	0.765	0.754	0.855	0.899	0.436
2167	816.393	267.056	269.062	32.9973	2.0067	11014.4	1	1	0.49	0.724	0.512	0.59	0.526	0.427	0.561	0.458	0.576	0.473	0.461	0.488	0.636	0.605	0.508	0.6	0.791	0.653	0.596	0.704	0.608	0.567	0.606	0.579	0.617	0.638	0.508	0.591	0.563	0.59	0.47	0.434	0.461	0.479	0.441	0.533	0.415	0.435	0.574	0.573	0.476
2168	816.669	354.065	356.072	240.014	2.00616	3106	2	2	0.469	0.757	0.609644	0.788	0.824	0.883	0.554355	0.757	0.728964	0.572	0.921	0.642	0.551818	0.715	0.788	1.124	1.24	1.137	0.757235	1.011	0.488713	0.817	0.433	0.958	0.887976	1.06	0.72997	0.769	0.913	0.884961	0.566487	0.511	1.0934	0.455422	0.623	0.779002	0.848794	0.815007	1.51	0.752397	0.644592
2170	817.532	311.06	313.067	154.004	2.00649	4098.82	2	2	0.513	0.783	0.48	0.555	0.487	0.519	0.531	0.419	0.554	0.518	0.505	0.428	0.648	0.721	0.569	0.543	0.793	0.728	0.647	0.562	0.596	0.617	0.713	0.581	0.704	0.627	0.557	0.562	0.63	0.522	0.42	0.431	0.506	0.399	0.554	0.591	0.475	1.048	0.589	0.868	0.432
2174	818.17	462.205	464.212	228.147	2.00668	3974.46	1	1	0.84	0.836	1.15	1.643	0.819	0.654	0.913	0.859	0.981	0.371	1.011	0.604	0.932	1.173	0.567	0.474	1.991	0.729	0.881	0.792	3.919	2.434	1.165	1.189	1.157	1.557	0.938	0.393	0.883	1.017	0.321	0.451	0.964	0.838	0.875	0.981	0.918	0.69	2.391	2.896	2.796
2175	818.275	365.116	367.123	131.057	2.00724	21447.5	1	1	0.625	0.18	0.266	0.1	0.122	0.128	0.188	0.163	0.1	0.114	0.146	0.156693	0.1	0.121	0.216	0.220573	0.151	0.183272	0.142	0.213	0.231	0.253	0.136	0.116	0.1	0.151	0.122	0.121	0.147	0.212	0.15	0.248	0.11	0.157	0.105	0.172	0.111	0.159	0.207	0.315	0.181
2178	818.772	501.115	505.128	34.0056	4.01325	101128	1	2	0.471	0.687	0.492	0.545	0.497	0.441	0.504	0.432	0.545	0.454	0.442	0.438	0.597	0.616	0.515	0.548	0.704	0.627	0.541	0.64	0.588	0.562	0.594	0.52	0.63	0.636	0.522	0.559	0.536	0.551	0.481	0.389	0.425	0.444	0.44	0.506	0.401	0.404	0.541	0.524	0.455
2180	818.83	290.547	292.553	112.977	2.00649	3361	2	2	0.519	0.768	0.507	0.552	0.481	0.505	0.65	0.449	0.657	0.53	0.544	0.438	0.677	0.626	0.628	0.601	0.909	0.594	0.634	0.914	0.685	0.584	0.903	0.511	0.634	0.676	0.621	0.625	0.443	0.517	0.502	0.439	0.558	0.461	0.503	0.616	0.389	0.6	0.64	0.75	0.474
2181	819.274	425.116	427.123	191.058	2.00662	8066.24	1	1	0.657	0.872	0.529	0.549	0.566	0.708	0.659	0.713	0.903	0.803	0.805	0.784	1.002	1.099	1.147	0.932	0.681	0.799	1.085	0.905	0.749	0.695	1.194	0.797	0.953	0.962	1.049	0.899	0.662	0.784	0.59	0.522	0.738	0.675	0.809	0.556	0.573	0.653	0.749	0.585	0.444
2183	819.474	353.089	355.099	238.062	2.00921	4092.67	2	2	0.582	0.374	0.433	0.341	0.363	0.4	0.415	0.34	0.391	0.36	0.478	0.466	0.484	0.512	0.398	0.403	0.297	0.346	0.42	0.835	0.452	0.402	0.428	0.444	0.338	0.456	0.322	0.376	0.306	0.392	0.322	0.718	0.451	0.727	0.423	0.258	0.312	0.582	0.404	0.497	0.296
2185	820.233	393.126	395.132	159.067	2.00664	6601.18	1	1	0.717	0.806	0.651	0.672	0.706	0.624	0.559	0.587	0.742	0.568	0.815	0.799	0.871	0.868	0.716	0.751	0.672	0.687	0.707	0.813	0.685	0.781	0.686	0.637	0.655	0.824	0.758	0.778	0.698	0.721	0.693	0.967	0.61	0.579	0.621	0.739	0.59	0.613	0.712	0.694	0.623
2186	820.514	352.591	354.597	237.064	2.00699	11463.6	2	2	0.348	0.297	0.31	0.239	0.274	0.242	0.324	0.286	0.282	0.283	0.319	0.295	0.293	0.364	0.276	0.311	0.274	0.344	0.27	0.381601	0.323	0.353	0.325	0.298	0.255	0.31	0.246	0.328	0.201	0.297	0.267	0.49	0.29	0.347	0.246	0.279	0.236	0.24	0.275	0.61	0.214
2187	821.338	577.748	579.753	687.379	2.00527	1684	2	2	1.396	2.32	1.592	2.076	1.338	1.602	1.016	1.205	0.601	0.682	1.127	0.946	1.469	2.005	0.311	0.542	0.269	1.287	1.14	1.646	0.904	1.292	0.588	0.813	1.195	1.649	0.567	0.765	1.122	1.811	0.375	0.844	2.572	2.781	1.778	0.655	0.19	0.19	0.19	0.19	0.702
2189	822.088	501.115	505.128	34.0053	4.0134	30787.1	1	2	0.472	0.687	0.497	0.544	0.497	0.439	0.506	0.432	0.545	0.444	0.442	0.428	0.597	0.612	0.519	0.549	0.708	0.625	0.54	0.606	0.589	0.568	0.603	0.519	0.63	0.636	0.521	0.575	0.538	0.549	0.48	0.391	0.424	0.444	0.441	0.506	0.399	0.417	0.536	0.534	0.455
2190	822.644	354.069	356.076	120.011	2.00608	2790	1	1	0.47	0.783977	0.737	0.847	0.763	0.985	0.505	0.635	0.766	0.595	0.742	0.532521	0.454	0.81	0.673	0.995	0.968	0.707	0.628	0.778	0.497	0.757367	0.458	0.85	0.751	0.996	0.72	0.717	0.56	0.912	0.568	0.42	0.888	0.87	0.618	0.84	0.733	0.84	0.779	0.843	0.69
2192	823.442	551.231	553.237	317.172	2.00657	2367.8	1	1	0.717	0.742	0.512	0.621	1.005	0.762	0.54	0.601	0.81	0.566	0.944	0.842	1.061	1.099	0.624	0.46	0.814	0.634	0.966	0.807	0.859	0.866	0.826	0.822	0.863	0.806	0.789	1.016	0.437	0.551	0.514	0.239	0.851	0.987	0.834	0.554	0.467	0.542	0.597	0.64	0.486
2197	823.995	457.064	459.071	446.012	2.00639	2227.17	2	2	0.582	0.57	0.592	0.75	0.486	0.664	0.522	0.56	0.563	0.533	0.51	0.725	0.801	1.07565	0.582	0.609	0.611	0.695	0.815	0.765	0.595	0.653	0.695	0.699	0.538	0.542	0.728	0.703	0.497	0.529	0.425	0.464	0.606	0.935	0.585	0.541	0.55	0.631584	0.517	0.57	0.509
2202	827.198	361.078	363.085	127.02	2.00671	4040.67	1	1	0.424	0.642	0.927	0.529	0.684	0.737	0.472	0.439	0.845	0.588	0.76	0.439	0.484	0.702	0.73	1.005	0.993	0.663	0.61	0.924	0.497	0.718	0.698	1.025	0.852	1.323	0.552	0.651	0.558	0.839	0.499	0.211	1.033	1.022	0.688	0.754	0.653	0.625	0.712	0.662	0.651
2204	827.984	391.284	393.287	157.226	2.00304	2824.67	1	1	3.351	9.718	3.088	5.752	2.436	4.761	2.953	9.99	2.614	9.99	3.4	9.022	3.915	7.004	2.176	5.46692	2.129	8.5	2.539	6.97	2.389	4.82219	4.061	7.8	2.837	9.652	1.547	9.168	2.727	0.834	3.008	1.508	3.592	0.349	3.036	3.252	2.721	0.419	3.674	0.818	2.231
2206	828.876	344.603	346.61	221.089	2.00667	8128.66	2	2	0.687	0.636	0.648	0.525	0.731	0.536	0.686	0.413	0.633	0.538	0.587	0.515	0.922	0.83	0.864	0.683	0.769	0.717	0.7	0.658	1.254	0.836	1.148	0.944	0.804	0.826	0.666	0.779	2.033	2.538	0.623	1.335	0.653	0.639	0.616	0.675	0.637	0.621	0.919	1.105	0.546
2213	829.524	324.09	326.097	180.063	2.00664	7163.09	2	2	0.398	0.137	0.346	0.119	0.383	0.219	0.323	0.107	0.4	0.211	0.298	0.156	0.414	0.225	0.287	0.164	0.287	0.175	0.363	0.188	0.498	0.251	0.662	0.297	0.436	0.378	0.327	0.272	1.164	0.915	0.246	2.888	0.243	0.227	0.368	0.399	0.227	0.325	0.331	0.507	0.223
2215	829.775	331.112	333.118	97.0533	2.00636	7359	1	1	1.037	0.618	0.854	0.625	0.67	0.695	0.642	0.496	0.64	0.781	0.919	0.91	0.792	0.825	0.715	0.698	0.673	0.693	0.717	0.831	0.786	0.93	0.659	0.574	0.477	0.523	0.455	0.535	0.486	0.549	0.394	1.303	1.097	1.134	1.143	0.538	0.476	0.456	0.468	0.453	0.327
2217	829.963	308.095	310.101	74.0363	2.00663	11938.1	1	1	0.419	0.484	1.116	0.968	1.306	0.933	0.508	0.355	0.675	0.616	0.719	0.512	1.022	0.727	1.292	1.104	0.321	0.951	0.697	0.623	1.56	1.302	1.567	1.23	1.062	0.945	0.576	0.706	1.287	1.555	0.639	0.807	0.579	0.553	0.578	0.539	0.571	0.578	0.949	1.054	0.337
2218	829.967	354.069	356.076	120.011	2.00682	4462	1	1	0.459	0.771	0.742	0.638	0.694	0.722	0.503	0.762	0.74	0.24	0.699	0.234	0.454	0.232	0.675	1.107	0.937	0.724	0.624	0.856	0.489	0.443	0.476	1.273	0.738	0.945	0.739	0.56	0.56	0.899	0.568	0.415	0.892	0.873	0.613	0.832	0.715	0.838	0.774	0.841	0.696
2223	831.683	379.141	381.148	290.165	2.00783	2850	2	2	0.309	0.443	0.581	0.591	0.375	0.226	0.972	0.799183	0.666	0.451	1.807	2.306	0.266	0.251	1.25	1.18	0.346	1.064	0.508	0.513	0.542	0.341	0.344	0.399	0.428	0.43	0.312	0.269	0.355	0.226716	0.257	0.177	0.417	0.407	0.466	0.551	1.594	2.122	0.304	0.535	0.406
2224	831.806	435.159	437.166	201.1	2.00712	2435	1	1	0.517	0.402	0.581	0.44	0.632	0.38	0.583	0.46	0.637	0.530707	0.626	0.543036	0.407	0.447	0.742	0.578	0.28	0.422419	0.893	0.85	0.515	0.819	0.504	0.454339	0.66	0.52	0.789	0.45	0.743	0.839	0.781	1.729	0.465	0.571	0.659	0.65	0.35	0.346	0.441	0.304	0.567
2225	832.11	319.59	321.597	171.064	2.00664	3628.14	2	2	0.961	0.724	0.698	0.561	0.718	0.584	0.701	0.694	0.679	0.775	0.591	0.6	0.701	0.641	0.682	0.597	0.542	0.985	0.927	0.731	0.802	0.863	0.854	1.096	1.101	1.294	0.716	0.754	0.459	0.449	0.639	0.352	0.521	0.445	0.646	0.791	0.309	0.342	0.558	0.59	0.235
2226	832.137	378.64	380.646	144.582	2.00629	3138	1	1	0.389	0.413	0.646	0.588	0.237	0.202	0.754	0.827	0.443	0.463	1.592	1.666	0.152	0.169	1.207	1.222	0.212	0.986	0.413	0.411	0.428	0.464	0.299	0.305	0.389	0.447	0.227	0.225	0.114	0.144	0.2	0.11	0.399	0.458	0.371	0.422	1.693	1.777	0.341	0.376	0.308
2229	832.36	344.603	346.61	110.545	2.00678	4054	1	1	0.673	0.636	0.67	0.525	0.708	0.503	0.704	0.421	0.652	0.443	0.592	0.61	0.922	0.707	0.836	0.764	0.74	0.714	0.716	0.611	1.121	0.68	1.148	0.927	0.799	0.817	0.661	0.779	2.108	2.528	0.625	1.23	0.64	0.616	0.61	0.733	0.631	0.629	0.919	1.108	0.593
2230	832.529	378.64	380.647	289.163	2.0066	6658.46	2	2	0.389	0.453	0.646	0.579	0.237	0.202	0.754	0.739	0.443	0.451	1.592	1.751	0.152	0.169	1.207	1.177	0.212	0.986	0.413	0.411	0.428	0.455	0.299	0.313	0.389	0.447	0.227	0.225	0.114	0.144	0.2	0.11	0.399	0.458	0.371	0.422	1.693	1.777	0.341	0.376	0.308
2233	834.494	349.158	351.164	115.099	2.00653	147917	1	1	0.279	0.32	0.4	0.394	0.265	0.218	1.29	1.085	0.491	0.418	2.198	1.91	0.216	0.198	1.284	1.176	0.28	1.261	0.392	0.401	0.538	0.515	0.401	0.321	0.428	0.482	0.294	0.359	0.135	0.163	0.238	0.31	0.466	0.479	0.457	0.434	1.908	1.894	0.398	0.384	0.348
2235	834.592	431.108	433.115	394.098	2.00728	1610	2	2	0.481	0.894	0.666	0.649	0.471	1.009	0.28	0.832	0.787	0.566	0.795	0.867146	0.573	1.17627	0.806	0.796818	0.918	0.697	0.778	1.59	0.551	0.909334	0.603	0.792	0.45	0.41	0.65	0.478	0.492	0.644	0.461	0.696	0.885	0.761	0.999	0.767	0.777	0.966	0.661	0.28	0.83
2236	834.8	345.101	347.108	222.086	2.00687	2442.54	2	2	6.079	1.791	4.659	0.594	1.107	0.719	1.318	0.525	1.352	0.581	1.76	0.719	3.212	2.369	1.944	0.804	2.867	1.095	1.126	1.262	2.406	1.006	2.567	1.162	2.084	1.026	2.019	1.047	3.904	1.715	1.402	2.353	1.736	1.679	1.285	1.632	0.736	0.683	0.787	0.869	0.898
2237	835.713	501.112	505.125	34.0022	4.01382	5965	1	2	0.486	0.682	0.532	0.549	0.459	0.444	0.517	0.434	0.538	0.472	0.421	0.443	0.682	0.614	0.621	0.565	0.839	0.611	0.654	0.582	0.641	0.566	0.657	0.551	0.599	0.653	0.546098	0.568	0.529	0.574	0.457	0.393	0.41	0.46	0.431	0.53	0.493	0.422025	0.488	0.567	0.432
2239	836.164	367.167	369.175	133.109	2.00755	15356.2	1	1	0.323	0.318	0.419	0.436	0.321	0.248	1.295	1.081	0.533	0.434	2.246	1.554	0.272	0.226	1.275	1.289	0.323	1.198	0.423	0.4	0.598	0.502	0.433	0.313	0.447	0.513	0.319	0.371	0.182	0.304	0.284	0.304	0.499	0.488	0.489	0.476	1.925	1.902	0.416	0.459	0.393
2241	836.753	362.116	364.124	256.116	2.00775	2191.08	2	2	0.831	0.19	0.985	0.754	1.085	0.835	1.011	0.869	0.958	0.19	0.893	0.19	1.108	0.19	0.777	0.479	0.43	0.631	1.086	0.824	1.16	1.512	0.693	0.634	1.155	1.161	0.863	0.19	1.216	0.858	0.236	1.076	1.551	2.206	1.306	0.821	0.475	0.19	0.418	0.989103	0.19
2243	837.241	425.119	427.126	191.061	2.00638	5535.88	1	1	1.071	1.08	0.767	0.645	0.836	0.927	0.979	0.89	0.907	0.788	0.842	0.784	1.109	1.382	0.849	0.935	0.745	0.688	1.002	0.95	0.798	0.744	0.824	0.726	0.916	0.988	0.771	0.737	0.485	0.474	0.953	1.202	1.158	1.208	0.836	0.681	0.659	0.573	0.863	0.916	0.592
2245	837.412	496.189	498.196	262.131	2.00669	17921.7	1	1	0.82	0.664	0.647	0.562	0.722	0.564	0.586	0.511	0.563	0.586	0.987	0.874	0.744	0.722	0.755	0.529	0.605	0.524	0.762	0.733	0.47	0.354	0.441	0.405	0.591	0.585	0.512	0.523	0.686	0.844	0.479	0.191	1.069	0.94	1.038	0.544	0.572	0.55	0.573	0.522	0.425
2247	838.419	362.078	364.085	256.04	2.0064	7252.89	2	2	0.38	0.345	0.996	1.118	0.779	0.727	0.16	0.642	0.922	0.574	0.797	0.583	0.411	0.747	0.439	0.907	1.172	1.052	0.441	0.35	0.814	0.439	0.516	0.921	0.783	0.943	0.344976	0.369	0.360695	0.935	0.422	0.16	1.109	0.908	0.945	0.831	0.485	0.435	0.612	0.16	0.533
2248	838.449	776.33	778.336	542.272	2.00633	2583.05	1	1	0.624	0.636	1.021	1.01	0.916	0.557	0.623	0.363	0.827	0.66	1.086	0.907	0.928	0.73	1.473	1.32	0.951	1.032	0.897	0.736	0.658	0.584	0.603	0.425	0.474	0.345	0.571	0.32	0.764	0.729	0.606	0.351	0.965	0.839	1.046	1.049	0.333	0.389	1.187	1.323	0.912
2249	838.538	361.078	363.085	254.039	2.00656	32107.4	2	2	0.424	0.777	0.927	1.412	0.689	1.203	0.472	0.955	0.845	0.937	0.76	0.869	0.484	1.057	0.73	1.598	0.993	1.503	0.606	1.149	0.497	0.837	0.695	1.29	0.875	1.501	0.553	0.628	0.558	0.828	0.499	0.211	1.033	1.043	0.688	0.754	0.647	0.625	0.712	0.665	0.651
2250	838.581	368.6	370.607	269.084	2.00647	5082.67	2	2	0.1001	0.1001	1.001	0.757	0.1001	0.1001	0.788	0.532	0.102	0.1001	0.1001	0.1001	0.1001	0.1001	0.1001	0.1001	4.108	0.1001	0.1001	0.1001	0.1001	0.1001	0.12	0.1001	0.189	0.174	0.1	0.1001	0.1	0.1001	0.1001	0.1001	0.1001	0.1001	0.1001	0.1001	5.705	3.286	9.99	9.99	3.47
2251	838.848	335.112	337.118	202.106	2.00677	7889	2	2	0.557	0.24	0.459	0.159	0.152	0.217	0.253	0.252	0.141	0.164	0.149	0.586	0.211	0.284	0.211	0.234	0.165	0.211	0.156	0.257	0.1	0.1	0.143	0.147	0.195	0.256	0.102	0.1	0.122	0.198	0.113	0.428	0.33	0.399	0.239	0.158	0.197	0.263	0.264	0.447	0.206
2253	839.086	368.099	370.105	268.08	2.00677	14168.9	2	2	0.628063	0.1001	0.844	0.777	0.1	0.1001	0.613	0.595	0.1	0.1	0.1	0.1	0.1	0.1	0.1	0.1	3.983	0.178904	0.1	0.1001	0.1	0.1	0.1	0.1	0.158	0.135	0.1	0.1	0.1	0.1	0.1001	0.1	0.1	0.1001	0.1	0.1001	4.241	4.76	8.637	9.071	3.238
2255	839.297	342.627	344.634	217.137	2.00712	1526	2	2	1.443	1.169	0.848	0.777	0.967335	0.826	1.16243	0.803	1.602	1.016	0.441	0.484	0.902	0.752	0.460393	0.376	4.01	0.565	0.668265	0.768	0.614808	0.374	0.324	0.352	0.541445	0.577	0.395938	0.732	0.337098	0.429	0.99	0.418043	0.383	1.15204	0.784958	0.536	1.637	1.47287	0.625	0.635808	0.437
2256	839.823	382.071	384.077	148.012	2.00662	11227.6	1	1	0.539	0.684	0.568	0.544	0.66	0.504	0.472	0.418	0.539	0.492	0.505	0.414	0.748	0.612	0.62	0.616	0.622	0.645	0.659	0.607	0.953	0.856	1.011	0.888	0.769	0.793	0.53	0.715	1.824	2.249	0.527	0.585	0.526	0.535	0.44	0.586	0.498	0.488	0.837	0.816	0.487
2257	840.307	548.184	550.191	314.126	2.00652	4216.23	1	1	0.467	0.555	0.831	0.51	0.767	0.601	0.458	0.392	0.527	0.367	0.657	0.576	0.532	0.449	0.377	0.571	0.652	0.717	0.279	0.58	0.58	0.58	0.58	0.58	0.695	0.824	0.31	0.383	0.581	0.579	0.53	0.255	0.583	0.915	0.502	0.64	0.373	0.590435	0.719	0.590435	0.549
2261	842.303	368.098	370.105	134.04	2.00734	7546	1	1	0.628063	0.1001	0.844	0.768	0.1	0.1001	0.613	0.639	0.1	0.1	0.1	0.1	0.1	0.1	0.1	0.1001	3.356	0.178904	0.1	0.1001	0.1	0.1001	0.1	0.1	0.158	0.135	0.1	0.1	0.1	0.1	0.1001	0.1	0.1	0.1001	0.1	0.1001	4.241	4.76	8.23	9.071	2.808
2262	842.312	369.107	371.11	270.096	2.00389	2168	2	2	0.79	1.543	0.807	0.544677	0.815	0.48	0.696	0.60858	0.908	0.48	0.752	0.610318	0.704	0.830111	0.795	0.48	0.753	0.48	0.723	0.706601	1.033	0.826033	0.993	0.48	0.795	0.6	0.592	0.48	0.539	0.576	0.626	1.22299	0.781	0.717	0.676	0.778	0.418	0.442	0.813	0.74	0.457
2266	845.331	336.114	338.12	204.111	2.00666	13672.5	2	2	0.969	0.967	0.649	0.569	0.517	0.474	0.491	0.457	0.873	0.856	0.667	0.601	0.758	0.733	0.566	0.496	0.871	0.451	0.375	0.341	0.581	0.581	0.806	0.679	0.579	0.587	1.163	1.256	0.819	0.938	0.618	0.326	0.699	0.771	0.844	0.451	0.85	0.94	0.661	0.584	0.703
2269	847.259	414.123	416.129	180.064	2.00652	123828	1	1	0.118	0.123	0.14	0.129	0.452	0.311	0.905	0.734	0.574	0.482	0.488	0.402	0.186	0.141	0.936	0.699	0.744	0.908	1.057	0.999	0.576	0.487	1.185	0.894	2.163	2.078	1.291	1.421	0.1	0.1	0.202	0.204	0.1	0.1	0.1	0.278	0.176	0.177	0.156	0.157	0.1
2270	847.565	516.058	518.061	282	2.00313	8264.02	1	1	0.635	0.648	0.61	0.576	0.701	0.559	0.718	0.624	0.537	0.55	0.651	0.592	0.738	0.603	0.763	0.745	0.784	0.719	0.786	0.803	0.856	0.952	0.776	0.701	0.85	0.82	0.716	0.738	0.339	0.383	0.589	0.273	0.531	0.601	0.628	0.605	0.419	0.466	0.88	0.861	0.502
2273	848.555	786.262	788.268	552.203	2.0063	5283.09	1	1	0.39	0.432	0.55	0.522	0.752	0.526	1.822	1.356	1.037	0.889	2.213	2.118	0.399	0.352	1.863	1.728	0.979	1.948	1.312	1.343	1.047	0.979	1.409	1.353	2.072	1.824	1.443	1.543	0.228	0.231	0.449	0.486	0.487	0.474	0.477	0.717	1.7	1.739	0.568	0.599	0.372
2275	848.828	372.09	374.096	138.031	2.00665	5533.36	1	1	0.365	0.486	0.188	0.164	0.235	0.358	0.172	0.22	0.574	0.379	0.165	0.13	0.334	0.5	0.643	0.579	0.191	0.621	0.21	0.274	0.587	0.682	0.678	0.575	0.606	0.939	0.326	0.404	0.212	0.477	0.281	0.563	0.46	0.387	0.154	0.371	0.411	0.371	0.302	0.277	0.195
2277	848.848	518.058	520.061	284	2.00264	5238.5	1	1	1.072	1.101	1.029	1.165	1.155	1.113	1.08	1.131	1.084	1.1	1.252	1.115	1.099	1.102	1.424	1.289	1.305	1.178	1.298	1.309	1.34	1.248	1.269	1.188	1.599	1.541	1.214	1.308	1.018	0.857	1.077	1.064	1.225	1.029	1.041	1.113	1.149	1.094	1.711	1.687	1.178
2278	849.292	306.618	308.625	145.12	2.00692	2046.5	2	2	0.915	1.621	0.894	2.138	0.68	0.838	0.943	0.86	0.621	0.591	0.775	0.627	0.692	0.778	0.951	0.986	0.693	0.616	1.03	1.071	0.703	0.523	0.592	0.436	0.664	1.107	0.561	0.722	0.551	0.62	0.507	0.608	1.093	1.051	0.724	0.425	0.848	0.47	0.934	0.47	0.563
2279	849.568	784.255	786.262	550.197	2.00673	10316	1	1	0.13	0.114	0.141	0.118	0.149	0.155	0.517	0.451	0.254	0.252	0.385	0.374	0.171	0.1001	0.512	0.392	0.19	0.483	0.277	0.268	0.27	0.23	0.312	0.244	0.348	0.39	0.231	0.313	0.1001	0.1001	0.132	0.163	0.1001	0.1001	0.1001	0.169	0.165	0.168	0.179	0.1001	0.1001
2280	849.575	682.211	684.222	448.152	2.01117	1812	1	1	0.588	0.26	0.452	0.473	0.577	0.26	0.26	0.26	0.26	0.471	0.578	0.498715	0.673	0.423	0.533	0.399	0.26	0.26	0.26	0.569258	0.524	0.392	0.597	0.26	0.649	0.26	0.466	0.451098	0.703	0.599	0.26	0.26	0.366218	0.26	0.831	0.573	0.26	0.569258	0.26	0.569258	0.26
2281	849.748	355.109	357.116	242.101	2.00708	3447.78	2	2	0.511	0.764	1.349	1.177	0.406	1.05121	0.501	0.664	0.622	0.377523	0.325	0.855673	0.776	0.557	0.476	0.3608	0.421	0.555749	0.506	0.85	0.599	0.803	0.655	0.58	0.639	0.662	0.58	0.58	0.621	0.445	0.58	0.58	1.368	1.36	1.082	0.547	0.47	1.05	1.217	1.02	0.377
2282	849.788	680.21	684.223	213.101	4.01286	1914.33	1	2	2.701	0.873	2.584	2.981	3.779	0.878	0.922	0.691	0.738	2.369	4.335	2.255	4.707	1.244	3.596	1.289	0.649	0.77	1.319	2.39501	2.547	2.377	2.74	1.726	3.147	0.815	2.83	2.32	4.759	3.691	0.414	0.818	2.031	1.44018	5.143	3.763	0.67	2.39501	0.348	2.39501	0.67
2284	850.098	393.147	395.154	159.089	2.00656	11494.8	1	1	0.75	0.824	0.617	0.572	0.785	0.659	0.953	0.804	0.755	0.732	0.933	0.834	0.843	0.591	0.922	1.004	0.974	0.551	0.849	0.838	0.738	0.817	0.603	0.411	0.676	0.79	0.452	0.579	0.624	0.735	0.74	0.957	0.832	0.804	0.699	0.616	0.491	0.523	0.779	0.779	0.52
2285	850.525	850.308	852.314	616.249	2.00639	2813.5	1	1	0.227	0.136	0.18	0.18	0.529	0.398	0.896	0.682	0.661	0.554	0.618	0.373	0.218	0.18	0.925	0.676	0.772	0.869	0.95	1.141	0.685	0.441	1.033	0.962	1.602	1.547	1.036	0.995	0.18	0.18	0.18	0.25	0.18	0.18	0.18	0.394	0.185	0.301	0.231	0.18	0.18
2288	851.662	474.068	476.074	240.009	2.00643	224202	1	1	0.541	0.7	0.563	0.572	0.642	0.57	0.548	0.548	0.616	0.562	0.569	0.523	0.744	0.757	0.636	0.619	0.738	0.722	0.716	0.706	0.922	0.879	0.923	0.839	0.802	0.753	0.665	0.647	0.552	0.617	0.514	0.562	0.536	0.533	0.52	0.589	0.333	0.305	0.602	0.636	0.499
2290	852.08	771.177	773.183	537.119	2.00623	1950.5	1	1	0.629	0.523	0.711	0.539	1.2	0.706	1.552	1.128	1.418	0.964	1.058	0.87	0.921	0.813	1.626	1.278	1.125	1.527	1.692	1.46	1.469	1.015	1.684	1.427	2.154	2.265	1.571	1.96	1.646	1.419	1.246	1.276	0.535	0.444	0.565	0.914	0.728	0.428	1.327	1.206	0.623
2291	853.115	785.345	787.351	551.286	2.00626	2495	1	1	0.342	0.37	0.45	0.392	0.325	0.286	1.134	0.868	0.49	0.434	1.691	1.931	0.339	0.227	1.158	1	0.341	1.063	0.441	0.385	0.56	0.564	0.408	0.399	0.523	0.47	0.323	0.387	0.176	0.224	0.439	0.38	0.531	0.527	0.451	0.488	1.59	1.55	0.433	0.426	0.403
2293	854.112	496.047	498.054	261.989	2.00661	10782.5	1	1	0.563	0.687	0.597	0.6	0.652	0.576	0.559	0.569	0.614	0.595	0.55	0.554	0.73	0.813	0.659	0.669	0.754	0.756	0.739	0.711	0.919	0.917	0.896	0.823	0.794	0.838	0.661	0.631	0.561	0.639	0.53	0.558	0.549	0.575	0.502	0.574	0.345	0.372	0.606	0.642	0.5
2294	854.324	770.26	772.267	536.202	2.00663	3025.56	1	1	0.532	0.371	0.577	0.284	0.841	0.41	0.598	0.326	0.94	0.472	0.676	0.415	0.807	0.601	0.713	0.552	0.642	0.523	0.916	0.685	1.034	0.572	0.828	0.615	0.801	0.668	0.663	0.746	1.625	1.401	0.776	1.104	0.539	0.559	0.592	0.511	0.472	0.55	1.042	1.158	0.778
2295	854.804	334.074	336.08	100.016	2.00657	42365.5	1	1	0.498	0.354	0.555	0.319	0.705	0.461	0.767	0.402	1.078	0.511	0.776	0.48	0.815	0.707	0.771	0.543	0.624	0.608	0.887	0.565	1.237	0.769	0.939	0.633	0.855	0.738	0.693	0.809	1.803	1.909	0.893	1.29	0.488	0.48	0.567	0.646	0.494	0.516	1.163	1.275	0.756
2298	855.489	774.315	776.321	540.257	2.0064	2490.09	1	1	0.594	0.537	0.857	0.523	0.923	0.706	0.767	0.508	0.903	0.774	1.015	0.706	1.057	0.865	1.172	1.001	0.652	1.08	0.748	0.497	1.151	0.96	1.174	0.783	0.38	0.279	0.619	0.678	0.909	0.84	0.856	0.731	0.759	0.883	0.941	0.99	0.485	0.533	0.921	0.804	0.59
2300	856.042	478.237	480.243	244.179	2.00623	3197.84	1	1	0.64	0.524	1.014	0.932	0.557	0.435	0.434	0.464	0.476	0.513	0.612	0.782	0.93	0.468	0.765	0.733	0.75	0.596	0.671	0.825	0.984	1.58	0.999	1.635	0.909	0.69	0.352	0.416	0.422	0.579	0.368	0.125	0.353	0.376	0.382	0.6	0.645	0.698	1.07	0.96	0.631
2304	857.135	370.056	372.063	271.996	2.0065	4950.7	2	2	1.442	0.628	1.564	0.823	1.496	0.535	1.072	0.573	1.78	0.658	1.195	0.752	0.816	0.549	1.572	0.92	1.528	1.038	1.167	0.637	0.824	0.859	0.832	0.82	1.416	1.032	1.606	0.993	1.694	1.015	0.949	0.243	0.746	0.849	1.082	2.01	1.766	1.97	1.79	1.674	1.839
2305	857.401	378.1	380.107	144.042	2.0065	37406.2	1	1	0.627	0.632	0.681	0.6	0.833	0.566	0.621	0.456	0.676	0.536	0.762	0.531	0.891	0.758	0.821	0.619	0.782	0.757	0.813	0.692	1.203	0.915	1.171	0.98	0.943	0.893	0.696	0.855	2.21	2.5	0.664	1.232	0.688	0.679	0.562	0.662	0.679	0.68	1.02	0.967	0.621
2307	857.795	340.608	342.612	213.099	2.00429	3734	2	2	1.7	1.66329	1.873	1.468	2.103	1.073	1.344	1.09424	0.64	1.909	1.477	2.15	2.516	1.073	0.961	1.034	0.382	0.935	1.333	0.1001	0.436	1.367	0.848	1.47	1.703	1.295	0.8	0.994	2.127	1.608	0.358	0.251	2.278	1.738	2.076	0.959	0.141	0.1001	0.188	0.881	0.135
2315	858.808	370.056	372.062	135.998	2.00634	3784	1	1	1.442	0.642	1.564	0.823	1.496	0.56	1.072	0.61	1.758	0.676	1.195	0.787	0.816	0.601	1.572	0.839	1.528	1.032	1.167	0.502	0.824	0.819	0.83	0.815	1.416	1.032	1.606	0.993	1.694	1.015	0.949	0.243	0.746	0.849	1.088	2.01	1.766	1.97	1.79	1.674	1.839
2316	858.81	340.104	342.11	106.045	2.00673	10528	1	1	1.401	1.688	1.626	1.602	1.6	1.259	1.533	1.175	0.564	0.403	1.135	0.829	1.876	2.093	0.508	0.421	0.151	1.22	1.507	1.83	0.261	0.295	0.708	0.644	1.612	1.645	0.474	0.453	1.528	1.338	0.344	0.203	1.979	1.773	1.654	0.609	0.106	0.277	0.176	0.264	0.135
2317	859.499	349.158	351.164	115.099	2.00667	59853.9	1	1	0.276	0.331	0.399	0.396	0.266	0.223	1.298	1.092	0.491	0.437	2.193	1.954	0.217	0.206	1.294	1.212	0.279	1.236	0.391	0.405	0.542	0.523	0.4	0.327	0.427	0.479	0.293	0.373	0.136	0.162	0.238	0.314	0.472	0.482	0.461	0.432	1.903	1.908	0.398	0.388	0.347
2318	859.563	340.104	342.111	212.091	2.00671	13442.7	2	2	1.401	1.764	1.588	1.636	1.6	1.151	1.533	0.997	0.564	0.565	1.113	0.93	1.812	1.403	0.508	0.401	0.151	1.172	1.507	1.496	0.261	0.322	0.708	0.665	1.507	1.734	0.474	0.453	1.528	1.338	0.344	0.203	1.979	1.773	1.654	0.609	0.106	0.277	0.176	0.264	0.135
2320	859.784	446.149	448.155	212.091	2.00627	6859.38	1	1	1.517	1.481	1.66	1.529	1.716	1.477	1.338	1.048	0.577	0.432	1.099	0.993	1.933	2.008	0.535	0.422	0.174	1.322	1.431	1.961	0.314	0.413	0.754	0.711	1.636	1.603	0.477	0.486	1.382	1.474	0.429	0.264	1.73	1.818	1.563	0.556	0.17	0.15	0.237	0.15	0.18
2321	859.834	367.167	369.175	133.109	2.00835	5554	1	1	0.322	0.334415	0.428	0.435	0.343	0.259826	1.296	1.027	0.537	0.470311	2.261	1.953	0.271	0.213675	1.279	1.133	0.332	1.124	0.431	0.3876	0.603	0.492076	0.431	0.293	0.447	0.503	0.323	0.367264	0.206	0.236	0.295	0.314	0.507	0.493	0.497	0.485	1.93	1.899	0.427	0.44	0.395
2324	861.063	389.122	391.132	155.064	2.00995	4468.5	1	1	0.799	1.491	0.791	1.497	0.817	1.803	0.877	0.892	0.828	1.717	0.855	2.123	1.092	2.331	1.066	3.463	0.854	2.112	1.141	2.46	1.081	3.80674	1.166	2.924	1.33	3.25	1.462	3.33	1.211	2.019	1.362	1.681	1.368	9.99	1.657	1.054	0.696	9.49	0.699	9.66	0.846
2327	861.407	367.164	369.173	133.106	2.00836	3994	1	1	0.661	0.33	0.608	0.41	0.641	0.257	1.296	1.11	0.72	0.435	2.368	1.836	0.759	0.255	1.15	1.161	0.82	1.198	0.685	0.397	0.71	0.496	0.477	0.325	0.509	0.511	0.679	0.39	0.518	0.479	0.477	0.561	0.598	0.724	0.55	0.653	1.902	2.039	0.47	0.729	0.626
2328	861.609	329.124	331.131	190.131	2.00667	37293.6	2	2	0.581	0.609	0.638	0.668	0.616	0.526	0.453	0.416	0.537	0.47	0.555	0.479	0.621	0.628	1.006	0.992	0.645	0.558	0.759	0.81	1.042	1.082	0.944	0.862	0.711	0.738	0.729	0.906	0.252	0.316	0.951	0.286	0.532	0.567	0.475	0.348	0.61	0.584	0.873	0.848	0.59
2330	862.201	369.101	371.107	135.042	2.00585	5476.38	1	1	0.568	0.405	0.733	0.427	0.943	0.719	0.858	0.696	0.762	0.704	0.767	0.548	0.756	0.626	0.906	0.704	0.8	0.722	0.905	0.719	0.806	0.696	0.777	0.567	0.813	0.852	0.545	0.625	0.709	0.781	0.609	1.097	0.661	0.74	0.787	0.751	0.472	0.307	0.799	0.854	1.524
2331	862.331	330.124	332.131	192.132	2.00652	3769.27	2	2	0.785	1.047	0.755	1.011	0.712	0.715	0.683	0.612	0.638	0.719	0.677	0.732	0.809	0.873	1.06	0.978	0.775	0.756	1.012	1.034	1.188	1.367	1.09	1.093	0.693	0.939	0.949	1.039	0.351	0.432	0.971	0.627	0.832	0.628	0.652	0.641	0.701	0.698	1.239	0.822	0.756
2332	862.521	622.178	626.192	155.069	4.01351	5265.36	1	2	0.734	1.172	0.58	0.698	0.487	0.863	0.415	0.73	0.511	0.3	0.47	0.3	0.581	0.3	0.471	0.3	0.348	0.625399	0.503	0.3	0.541	0.3	0.846	0.3	0.89	0.625399	0.637	5.05	0.38	0.3	0.548	0.3	0.794	0.625399	0.34	0.3	0.659	0.625399	0.752	0.625399	0.482
2333	862.617	389.126	391.134	155.068	2.00793	21769.3	1	1	0.776	1.23372	0.787	1.14167	0.682	0.55	0.547	3.5	0.647	9.45638	0.648	0.55	0.716	0.55	0.76	0.55	0.742	0.55	0.978	1.92	0.874	0.55	0.825	0.55	0.972	0.55	0.945	0.55	0.557	2.93719	0.653	1.92543	0.743	3.43	0.864	0.876	0.634	1.38	0.71	1.64	0.545
2334	862.713	342.629	344.636	217.142	2.00682	3760.5	2	2	1.025	0.639	0.675	0.84	0.866	0.894	1.092	0.802	1.097	0.676	0.608	0.659	0.913	0.891	0.456	0.339	0.782	0.554	0.652	0.68	0.533	0.439	0.37	0.352	0.548	0.666	0.353	0.73	0.366	0.577	0.481	0.413	1.11	1.14	0.811	0.518	1.683	0.41	0.38	0.567	0.45
2335	863.919	342.628	344.635	108.57	2.00641	3750	1	1	0.672	1.041	0.647	0.777	0.851	0.851	1.101	0.803	0.982	0.903	0.676	0.638	0.731	0.845	0.375	0.339	0.804	0.582	0.635	0.72	0.56	0.374	0.37	0.352	0.548	0.636	0.353	0.73	0.418	0.597	0.508	0.413	1.078	1.155	0.811	0.533	0.778	0.41	0.385	0.567	0.463
2336	864.974	324.592	326.599	181.068	2.00658	4170	2	2	0.459	0.183918	0.389	0.146	0.439	0.168	0.313	0.134	0.424	0.245854	0.407	0.23384	0.518	0.203	0.424	0.147	0.27	0.17	0.485	0.176	0.564	0.174	0.645	0.166	0.476	0.249	0.382	0.225	1.403	0.96	0.384	2.162	0.257	0.173	0.438	0.484	0.289	0.173	0.197	0.225	0.256
2337	865.111	329.124	331.13	95.0652	2.00667	6083	1	1	0.581	0.659	0.637	0.66	0.616	0.53	0.453	0.427	0.537	0.467	0.555	0.468	0.621	0.61	1.006	0.97	0.645	0.548	0.758	0.802	1.058	1.011	0.949	0.841	0.723	0.751	0.729	0.976	0.252	0.316	0.951	0.286	0.532	0.567	0.475	0.348	0.619	0.584	0.873	0.848	0.605
2339	866.02	422.082	424.086	188.023	2.00437	4031.42	1	1	1.001	9.99	1.34	9.99	2.155	1.264	1.703	0.719	1.664	1.357	2.36	0.836	2.672	1.114	2.622	1.326	1.598	1.25	2.517	1.002	1.339	0.962	1.436	1.111	1.612	0.724	1.53	1.583	1.196	0.985	0.893	0.66	2.563	3.215	1.344	1.228	1.606	1.288	2.493	1.892	1.389
2341	868.026	528.126	532.138	61.0162	4.01259	2732	1	2	2.294	2.833	2.147	1.582	2.756	2.12	2.601	1.765	2.228	1.876	2.003	1.588	3.121	2.949	1.764	1.844	1.708	2.26	1.946	2.047	2.228	2.163	3.471	3.551	1.952	2.531	2.049	2.352	1.533	1.67	3.007	2.727	3.069	3.153	2.501	1.844	1.994	1.66	2.239	2.605	1.285
2343	868.105	317.132	319.138	83.0734	2.0064	6537.73	1	1	0.853	0.792	0.926	0.805	0.874	0.79	0.958	0.715	0.941	0.763	0.886	0.831	0.931	0.826	0.886	0.811	0.865	0.771	0.854	0.753	0.942	0.909	0.889	0.782	0.879	0.812	0.854	0.867	0.803	0.753	0.804	0.812	0.834	0.788	0.824	0.825	0.796	0.788	0.872	0.795	0.821
2344	869.03	354.07	356.077	240.024	2.00661	1968	2	2	0.317	0.411	0.538	0.64	0.536	0.545	0.503	0.373	0.464	0.369	0.476	0.325	0.47	0.361	0.535	0.427	0.704	0.589	0.526	1.264	0.398	0.641	0.471	0.491	0.59	0.58	0.717	0.512	0.439	0.725	0.534	0.384	0.655	0.785	0.462	0.542	0.598	0.753	0.567	0.831	0.546
2346	869.578	534.205	536.211	300.147	2.0066	5652.52	1	1	0.722	0.87	0.745	0.721	0.612	0.726	0.559	0.518	0.767	0.589	0.629	0.633	0.615	0.682	0.662	0.71	0.661	0.76	0.618	0.644	0.682	0.772	0.645	0.687	0.622	0.714	0.743	0.688	0.673	0.712	0.637	0.765	0.597	0.722	0.603	0.701	0.575	0.61	0.78	0.61	0.656
2348	870.443	288.105	290.112	54.0468	2.00695	4376.67	1	1	0.868	0.84	0.68	0.613	0.872	0.794	0.982	0.74	0.665	0.607	0.878	0.926	0.892	1.074	0.711	0.712	0.699	0.566	0.769	0.899	0.601	0.446	0.698	0.62	0.723	0.845	0.425	0.705	0.659	0.88	0.968	1.169	0.766	0.868	0.72	0.581	0.501	0.474	0.705	0.672	0.527
2351	871.044	672.814	674.82	877.511	2.00633	2228	2	2	0.941	1.349	1.946	1.81	1.403	1.239	1	0.798	1.799	1.148	1.268	1.231	0.984	1.106	1.195	1.528	1.094	1.537	1.456	0.62	1.549	1.489	2.055	1.511	1.323	1.776	1.513	1.737	0.42	0.757	0.86	1.751	1.085	0.12	1.134	0.995	1.157	1.07455	1.838	1.07455	1.688
2352	871.149	325.09	327.096	182.063	2.00662	6426.67	2	2	0.571	0.134	0.449	0.203	0.516	0.261	0.392	0.196	0.352	0.305	0.473	0.281	0.671	0.255	0.473	0.306	0.259	0.223	0.278	0.234	0.447	0.335	0.597	0.357	0.532	0.332	0.434	0.299	1.177	0.838	0.334	2.084	0.174	0.251	0.471	0.48	0.164	0.152	0.254	0.36	0.104
2354	871.955	324.09	326.097	180.063	2.00667	57392.1	2	2	0.424	0.1	0.362	0.115	0.348	0.186	0.321	0.162	0.359	0.29	0.425	0.238	0.487	0.22	0.296	0.182	0.175	0.176	0.223	0.225	0.473	0.296	0.674	0.247	0.416	0.243	0.361	0.276	1.151	0.952	0.298	1.92	0.209	0.125	0.385	0.453	0.142	0.146	0.3	0.194	0.103
2358	872.224	393.147	395.154	159.089	2.00656	140341	1	1	0.736	0.832	0.665	0.559	0.883	0.765	0.953	0.685	0.755	0.61	0.94	0.854	0.992	1.039	0.765	0.678	0.64	0.519	0.832	0.771	0.567	0.459	0.618	0.607	0.669	0.839	0.481	0.669	0.62	0.739	0.754	0.976	0.816	0.785	0.669	0.602	0.476	0.519	0.735	0.754	0.479
2359	872.54	478.237	480.243	244.178	2.00656	111097	1	1	0.726	0.909	1.152	1.338	0.628	0.545	0.406	0.44	0.461	0.404	0.6	0.491	1.018	1.08	0.76	0.729	0.509	0.328	0.649	0.741	0.1	0.1	0.133	0.12	1.056	1.34	0.407	0.495	0.412	0.589	0.328	0.125	0.352	0.356	0.283	0.639	0.626	0.641	0.917	0.957	0.457
2360	872.582	648.175	652.188	181.066	4.0128	3480	1	2	0.445	0.147	0.457	0.184	0.498	0.251	0.418	0.17	0.423	0.374	0.496	0.288	0.575	0.283	0.455	0.242	0.28	0.22	0.311	0.231	0.557	0.411	0.749	0.364	0.645	0.358	0.541	0.381	1.307	1.037	0.351	1.909	0.228	0.197	0.543	0.599	0.44	0.514787	0.207	0.61977	0.138
2361	872.607	670.221	672.228	436.163	2.00665	3279.45	1	1	0.435	0.546	1.009	1.056	0.693	0.569	0.814	0.679	0.25	0.216	0.686	0.64	1.082	0.873	1.03	0.949	0.582	0.705	1.98	2.05	1.021	1.055	0.401	0.345	0.333	0.304	0.394	0.494	0.298	0.376	0.372	0.416	0.339	0.709	0.488	0.814	0.296	0.36	1.134	1.378	0.699
2364	872.935	369.101	371.107	270.085	2.00671	4191.83	2	2	0.536	0.405	0.736	0.434	0.816	0.704	0.846	0.71	0.809	0.719	0.685	0.551	0.711	0.626	0.854	0.704	0.686	0.722	0.83	0.715	0.778	0.713	0.82	0.579	0.793	0.852	0.536	0.625	0.638	0.691	0.601	1.091	0.628	0.662	0.754	0.725	0.476	0.389	0.758	0.814	0.407
2370	873.146	672.309	674.316	876.502	2.00646	7646	2	2	1.016	1.118	1.661	1.51	1.435	1.168	0.955	0.788	1.557	1.164	1.099	1.016	1.013	0.968	1.282	1.144	1.082	1.221	1.765	1.059	1.924	1.296	1.555	1.379	1.659	1.982	1.402	1.623	0.353	0.731	0.955	1.749	0.967	0.8	0.843	0.951	1.175	1.02869	1.884	1.02869	1.641
2376	873.445	473.137	475.144	239.079	2.00664	9681.55	1	1	0.1	0.154	0.1	0.1001	0.1	0.148	0.391	0.178	0.305	0.1	0.1	0.1	0.1	0.168	0.1001	0.22	0.166	0.159	0.515	0.337	0.1	0.1	0.1	0.1	0.1001	0.109	0.1	0.1	0.1001	0.1	0.428	0.354	0.1	0.1	0.1001	0.1001	0.151	0.152	0.175	0.151	0.157
2382	873.85	647.171	651.185	180.062	4.01365	7716.67	1	2	0.453	0.114	0.38	0.17	0.475	0.193	0.434	0.169	0.385	0.266	0.544	0.246	0.475	0.251	0.413	0.169	0.296	0.204	0.276	0.22	0.465	0.317	0.577	0.326	0.545	0.298	0.405	0.342	1.08	0.797	0.34	1.828	0.184	0.163	0.461	0.496	0.334	0.196	0.19	0.273	0.1
2387	874.121	672.062	674.069	438.004	2.00681	4481.62	1	1	0.901	1.241	1.526	1.556	1.02	0.943	0.943	0.654	1.55	0.939	1.282	1.139	0.815	0.915	1.08	1.178	0.864	1.296	1.289	0.85	1.715	1.319	1.58	1.206	1.48	1.566	1.277	1.376	0.367	0.657	0.921	1.609	0.934	0.938847	0.895	0.977	1.151	0.938847	1.455	0.938847	1.4
2391	874.261	672.563	674.569	877.009	2.00656	5093.32	2	2	0.96	1.289	1.728	1.586	1.235	1.244	0.918	0.817	1.537	1.03	1.144	1.123	0.998	1.033	1.272	1.321	1.176	1.404	1.62	0.84	1.726	1.457	1.726	1.274	1.485	1.956	1.352	1.784	0.402	0.795	0.923	1.57	1.101	0.67	0.897	1.109	1.044	1.03954	1.806	1.03954	1.772
2392	874.291	520.189	522.196	286.131	2.00642	2859.7	1	1	0.683	0.847	1.102	1.06	1.543	0.832	0.787	0.68	0.879	0.525	1.268	0.991	0.799	0.854	0.881	1.009	1.168	1.256	0.554	0.875637	0.122	0.1001	0.1001	0.1001	1.025	1.258	0.397	0.818	0.925	0.833	0.698	0.631	1.048	0.1001	0.838	0.926	0.387	0.875637	1.221	0.875637	0.865
2397	874.619	354.116	356.123	120.058	2.00668	3151	1	1	0.51	0.252	0.434	0.283	0.615	0.324	0.638	0.295	0.532	0.234	0.561	0.318208	0.681	0.38	0.515	0.279	0.5	0.341	0.55	0.389	0.431	0.267	0.509	0.313	0.599	0.525	0.466	0.464	0.464	0.631	0.409	0.844	0.663	0.617	0.543	0.376	0.485	0.546	0.564	0.615	0.42
2398	874.621	332.095	334.101	98.0362	2.00646	5112.41	1	1	0.538	0.74	0.566	0.793	0.637	0.61	0.605	0.59	0.682	0.647	0.567	0.576	0.74	0.547	0.617	0.615	0.459	0.751	0.831	0.657	1.33	1.251	1.406	1.285	0.651	0.658	0.68	0.75	1.08	1.866	0.385	0.227	0.7	0.672	0.451	0.584	0.604	0.528	0.622	0.713	0.485
2401	874.684	672.314	674.32	438.255	2.00594	7378	1	1	1.011	1.12	1.609	1.606	1.377	1.155	0.952	0.897	1.489	1.163	1.107	1.082	1.094	0.983	1.316	1.31	1.158	1.164	1.47	1.059	1.864	1.522	1.484	1.358	1.648	1.994	1.342	1.728	0.353	0.731	0.957	1.632	0.937	0.8	0.843	1.1	1.275	1.02516	1.909	1.02516	1.639
2404	874.781	402.597	404.604	337.077	2.0066	6585.15	2	2	0.399	0.535	0.741	0.64	0.664	0.688	0.421	0.602	0.659	0.497	0.957	0.653	0.433	0.683	0.576	0.845	1.193	0.788	0.646	0.988	0.29	0.692	0.243	0.387	0.341	0.553	0.419	0.441	0.543	0.797	0.361	0.34	1.696	1.701	1	0.786	0.738	0.722	0.496	0.614	0.727
2405	874.861	403.596	405.603	339.075	2.007	1817	2	2	0.59	0.799	0.78	0.568	0.633	1.196	1.142	0.966	0.957	0.805	1.124	0.686	0.709	0.841	0.507	0.984	1.029	0.863	0.887	0.618	0.59	0.732	0.59	0.386	0.59	0.671	0.362947	0.845	0.771	0.875	0.813	0.59	1.369	1.73	0.88	1.023	0.847	0.747	0.59	0.627	0.674
2408	875.14	361.157	363.164	127.099	2.00664	3590	1	1	0.27	0.271	0.281	0.311	0.518	0.283	0.244	0.229	0.19	0.205	0.303	0.234	0.19	0.287	1.557	1.3	0.19	0.688	1.126	1.005	0.266	0.365	0.19	0.19	0.462	0.513	0.385	0.464	0.971	1.214	0.325	0.173	0.217	0.202	0.282	0.288	0.278	0.229	0.328	0.224	0.19
2409	875.201	585.216	587.222	351.158	2.00649	38449.8	1	1	0.383	0.427	1.158	1.199	0.814	0.682	0.725	0.645	0.556	0.423	0.844	0.648	0.563	0.45	0.942	0.719	0.53	0.542	0.754	0.658	0.105	0.1	0.213	0.181	1.289	1.212	0.454	0.562	0.802	0.981	0.513	0.259	0.528	0.511	0.507	0.469	0.442	0.426	0.705	0.693	0.259
2412	875.331	317.132	319.138	83.0732	2.00665	5832.69	1	1	0.868	0.815	0.92	0.819	0.878	0.805	0.966	0.796	0.953	0.807	0.903	0.749	0.959	0.827	0.892	0.803	0.864	0.806	0.862	0.714	0.938	0.885	0.937	0.793	0.868	0.833	0.867	0.907	0.813	0.752	0.814	0.814	0.845	0.784	0.849	0.831	0.799	0.789	0.884	0.79	0.823
2413	875.4	512.221	514.227	278.163	2.00652	38975.8	1	1	0.4	0.461	0.281	0.285	0.629	0.479	0.474	0.421	0.587	0.516	0.441	0.383	0.477	0.437	0.47	0.377	0.29	0.284	0.497	0.483	0.1	0.1	0.161	0.167	0.699	0.69	0.258	0.317	0.221	0.421	0.411	0.159	0.356	0.253	0.257	0.446	0.366	0.461	0.395	0.493	0.244
2415	876.179	402.596	404.604	168.538	2.00721	4146	1	1	0.399	0.535	0.741	0.64	0.664	0.688	0.421	0.588	0.659	0.497	0.957	0.675	0.433	0.683	0.576	0.787	1.193	0.788	0.646	1.06256	0.29	0.779	0.243	0.387	0.341	0.553	0.419	0.441	0.543	0.797	0.361	0.34	1.696	1.701	0.997	0.786	0.738	0.722	0.496	0.614	0.727
2425	878.171	332.142	334.149	98.0839	2.00651	45769.4	1	1	1.136	0.9	1.378	1.154	1.428	0.92	1.665	0.727	1.046	1.182	1.568	1.122	2.403	1.03	1.95	1.178	1.086	0.988	1.69	1.296	2.653	1.612	2.063	1.142	1.514	0.985	1.187	1.569	1.44	1.523	0.918	1.524	1.035	0.995	1.117	1.357	0.618	0.615	1.273	1.164	0.776
2426	881.691	266.084	268.091	32.026	2.00669	1.08056e+07	1	1	0.356	0.723	0.371	0.436	0.444	0.628	1.008	0.636	0.979	0.359	0.403	0.293	0.678	0.76	0.703	0.616	0.703	0.622	1.187	0.87	0.976	0.684	1.52	0.817	0.621	0.817	0.469	0.517	0.48	0.589	0.797	0.944	0.583	0.609	0.46	0.405	0.66	0.643	0.835	0.818	0.53
2428	887.423	680.29	682.297	446.231	2.00676	20908	1	1	0.329	0.623333	0.359	0.385921	0.416	0.563399	0.859	0.658495	0.847	0.362133	0.363	0.296218	0.643	0.701664	0.638	0.583787	0.613	0.600019	0.991	0.758036	0.846	1.3249	1.287	0.745409	0.573	0.725769	0.416	0.506717	0.473	0.518	0.73	0.81	0.548	0.564	0.441	0.381	0.603	0.583	0.751	0.718	0.506
2434	888.572	512.67	514.677	557.224	2.00624	9500	2	2	0.752	0.661	0.947	1	0.436	0.323	0.351	0.388	0.34	0.315	0.417	0.348	0.6	0.592	0.869	0.656	0.73	0.371	0.646	0.36	0.36	0.36	0.36	0.36	1.057	0.947	0.624	0.729	0.489	0.66	0.235	0.153	0.419	0.718	0.317	0.786	0.29	0.697188	0.63	0.697188	0.561
2435	889.254	512.671	514.677	278.612	2.0062	9178	1	1	0.752	0.658	0.947	1	0.436	0.323	0.351	0.37	0.34	0.315	0.417	0.348	0.6	0.544	0.869	0.656	0.73	0.371	0.646	0.36	0.36	0.36	0.36	0.36	1.057	0.943	0.624	0.729	0.489	0.66	0.235	0.153	0.419	0.718	0.317	0.786	0.29	0.706722	0.63	0.706722	0.561
2441	889.581	349.085	351.091	115.027	2.00568	2388	1	1	0.871	0.854	0.64	0.622	0.748	0.827	0.84	0.639	0.579	0.529	0.788	0.739	1.009	1.184	0.919	0.818	0.861	0.628	1.004	1.042	0.663	0.581	0.824	0.662	0.897	1.226	0.828	0.989	0.519	0.549	0.828	1.012	0.919	0.785	0.64	0.556	0.547	0.601	0.726	0.849	0.535
2442	889.851	379.168	381.175	145.11	2.00649	6620.7	1	1	0.621	0.482	0.768	0.805	0.524	0.451	0.471	0.419	0.679	0.836	0.55	0.592	0.567	0.464	0.674	0.567	0.628	0.822	0.819	1.109	0.984	0.914	0.941	0.692	0.557	0.649	0.435	0.619	0.654	0.796	0.943	0.415	0.483	0.481	0.465	0.719	0.703	0.631	0.739	0.736	0.534
2446	890.225	513.172	515.179	279.114	2.00625	3770	1	1	0.723	0.622	0.974	1.195	0.441	0.401	0.414	0.499	0.5	0.461	0.461	0.581	0.686	0.774	0.777	0.631	0.694	0.517	0.664	0.735972	0.47	0.47	0.47	0.46	1.074	1.206	0.848	0.71	0.723	0.689	0.322	0.47	0.463	0.735972	0.37	0.83	0.387	0.735972	0.662	0.735972	0.694
2447	890.495	513.172	515.179	558.228	2.00682	3404	2	2	0.723	0.581	0.974	1.179	0.441	0.405	0.414	0.506	0.5	0.461	0.461	0.581	0.686	0.799	0.777	0.735	0.694	0.517	0.664	0.732784	0.47	0.47	0.47	0.46	1.074	0.924	0.848	0.76	0.723	0.689	0.322	0.47	0.463	0.732784	0.37	0.83	0.387	0.732784	0.662	0.732784	0.694
2451	890.565	393.147	395.154	159.089	2.00725	3382	1	1	0.754	1.025	0.606	0.624	0.862	0.684	0.945	0.587	0.794	0.636742	0.931	0.737	0.899	0.594	0.813	0.441	0.677	0.479	0.798	0.421	0.571	0.46791	0.666	0.395	0.664	0.484	0.519	0.958	0.632	0.738	0.726	0.954	0.818	0.715	0.658	0.602	0.491	0.525	0.671	0.716	0.478
2460	891.383	694.27	696.277	460.212	2.00649	2271.52	1	1	0.885	0.979	0.695	0.726	0.863	0.821	0.831	0.85	0.692	0.622	0.682	0.411	0.725	0.77	0.74	0.607	0.46	0.915	0.696	0.836	0.25	0.25	0.561	0.572404	1.074	0.971	0.829	0.958	1.428	1.153	1.018	0.627	0.851	0.869	0.68	1.012	0.565	0.671	0.627	0.58	0.414
2461	891.434	694.77	696.777	921.424	2.00674	1802.86	2	2	1.102	1.075	0.825	0.736	0.868	0.768	1.281	0.74	0.782	0.614	0.64	0.496	0.857	1.123	0.706	0.649	0.695	0.739	0.946	0.952	0.3	0.3	0.377	0.825	1.412	1.016	1.07	1.301	1.35	1.11	1.064	0.598	0.829	0.964	1.141	1.072	0.603	0.762	0.594	0.529	0.593
2462	891.469	480.158	482.165	246.1	2.00658	25756.5	1	1	0.803	0.886	0.691	0.585	0.774	0.674	0.762	0.614	0.647	0.517	0.789	0.719	0.936	1.16	0.814	0.775	0.76	0.662	0.885	0.88	0.618	0.554	0.78	0.666	0.839	1.055	0.72	0.993	0.394	0.485	0.788	0.869	0.76	0.73	0.581	0.6	0.542	0.576	0.901	1.127	0.601
2464	891.559	344.603	346.61	221.089	2.00667	9686.46	2	2	0.724	0.383	0.642	0.343	0.769	0.648	0.813	0.575	0.753	0.643	0.71	0.591	0.903	0.923	0.738	0.745	0.783	0.846	0.908	0.752	1.272	0.986	1.257	1.123	0.891	0.895	0.716	0.878	2.301	2.606	0.726	2.145	0.522	0.542	0.613	0.784	0.553	0.544	0.82	0.808	0.481
2466	891.617	553.115	555.121	638.113	2.00614	2242	2	2	0.622	0.596	0.34	0.34	0.463	0.451	0.52	0.68	0.34	0.34	0.271	0.34	0.34	0.34	0.34	0.34	0.34	0.429866	0.257	1.00878	0.393	0.593	1.242	1.491	0.628	0.5	0.867	0.766	0.34	0.34	0.34	0.34	0.34	1.00878	0.34	0.34	0.34	1.00878	0.34	1.00878	0.538
2467	891.762	422.089	424.096	188.031	2.00678	50591.2	1	1	0.596	0.634319	0.598	0.480192	0.74	0.491	0.697	0.39	0.767	0.445	0.662	0.425	0.854	0.627	0.74	0.512	0.69	0.543	0.798	0.542	1.098	0.674	1.168	0.774	0.756	0.667	0.551	0.672	2.068	2.275	0.648	0.673	0.5	0.528	0.606	0.613	0.561	0.569	0.809	0.853	0.381
2468	891.866	319.111	321.117	85.0523	2.00661	86989.2	1	1	0.414	0.359	0.533	0.456	0.671	0.561	0.747	0.548	0.559	0.44	0.667	0.501	0.682	0.559	1.313	1.175	0.446	0.989	0.852	0.773	1.423	1.039	1.061	0.742	0.797	0.9	1.69	2.16	0.247	0.342	0.882	1.153	0.761	0.73	0.729	0.372	1.222	1.192	1.12	1.065	0.634
2473	892.585	422.084	424.093	188.025	2.00978	51488	1	1	0.569258	0.968	0.627233	0.852	0.861593	0.498	0.768062	0.388	0.817246	0.458	0.667421	0.436	0.899285	0.633	0.80088	0.536	0.75592	0.56	0.905521	0.56	0.957244	0.707	1.17005	0.793	0.797994	0.702	0.594271	0.679	2.00071	1.96655	0.737786	0.59	0.743	0.54902	0.732991	0.625565	0.560103	0.59	0.981	0.803711	0.429585
2474	892.589	553.115	555.121	319.057	2.00571	2038	1	1	0.622	0.574	0.34	0.34	0.463	0.442	0.52	0.761	0.34	0.34	0.271	0.34	0.34	0.34	0.34	0.34	0.34	0.429866	0.257	1.01064	0.393	0.593	1.242	1.491	0.628	0.5	0.867	0.766	0.34	0.34	0.34	0.34	0.34	1.01064	0.34	0.34	0.34	1.01064	0.34	1.01064	0.538
2478	892.913	457.065	459.071	446.012	2.00686	2324.73	2	2	0.586	0.869	0.515	0.748	0.52	0.619	0.528	0.42	0.523	0.661	0.544	0.643	0.703	0.781	0.573	0.579	0.628	0.655	0.71	0.67	0.602	0.683	0.655	0.657	0.562	0.565	0.765	0.662	0.445	0.571	0.466	0.509	0.635	1.035	0.571	0.512	0.553	0.622276	0.508	0.49	0.544
2479	893.148	345.104	347.112	222.091	2.00781	2437	2	2	0.733	0.556	0.725	0.595	0.929	0.702	0.896	0.837	0.768	0.795	0.882	1	0.901	1.395	0.828	0.996	0.933	1.043	0.934	0.928	1.247	1.17153	1.471	1.198	0.947	1.118	0.91	0.926	2.514	2.977	0.809	2.113	0.638	0.672	0.667	0.899	0.558	0.633	0.858	0.923	0.574
2480	893.35	425.156	427.162	191.097	2.00624	3469.69	1	1	0.635	0.682	0.341	0.31	0.7	0.676	0.998	0.801	0.276	0.259	0.416	0.414	0.44	0.473	1.109	0.903	0.577	1.067	0.916	0.959	1.651	1.746	0.832	0.772	0.545	0.681	0.239	0.408	0.975	1.383	0.401	0.363	0.9	0.773	0.67	0.323	0.429	0.428	1.075	0.939	0.375
2481	893.954	493.856	495.863	259.798	2.00714	2931.78	1	1	0.587	3.371	0.68	1.915	0.965	1.666	0.383	1.326	0.882	1.178	1.202	1.038	0.416	0.765	0.832	1.727	1.574	1.056	0.642	0.78	0.345	2.257	0.939	2.21	0.783	1.88	1.255	1.73	0.293	1.35	0.432	3.909	3.872	1.402	0.686	1.383	1.43	1.48281	0.927	1.48281	0.722
2482	894.062	385.121	387.128	151.063	2.00648	95028.5	1	1	0.1	0.1	0.1	0.1	0.1	0.1	0.1	0.1	0.1	0.1	0.1	0.1	0.1	0.1	0.1	0.1	0.1	0.1	0.1	0.1	0.1	0.1	0.1	0.1	0.1	0.1001	0.1001	0.1	0.1	0.1	0.1	0.1	0.1	0.1	0.1	0.1	0.1	0.428686	0.1	0.1	0.1
2484	894.693	491.848	493.857	257.79	2.00878	4348.67	1	1	1.35	0.337	2.447	0.63	0.968	0.523	2.98	0.765	1.016	1.37105	0.988	2.61	2.838	1.013	2.448	1.811	0.709	0.806	2.358	4.8504	1.545	0.279	1.038	0.349	2.634	1.283	1.156	0.841	4.008	1.26	2.74	0.349	0.636	4.717	3.481	1.572	1.66	7.23	1.2	7.19	1.427
2485	894.702	494.188	496.195	260.13	2.00663	2862	1	1	0.596	3.052	0.684	2.076	0.881	1.823	0.489	1.489	1.038	1.247	1.428	1.176	0.383	1.357	0.7	2.182	2.229	1.906	0.588	1.58117	0.421	1.785	1.276	3.316	0.731	1.534	1.152	1.622	0.408	1.605	0.489	3.697	3.462	0.85	0.627	1.414	1.458	1.58117	1.066	1.58117	0.633
2486	894.887	694.269	696.276	920.422	2.00714	1434	2	2	0.885	0.979	0.695	0.753	0.863	0.83	0.831	0.668	0.692	0.573	0.682	0.411	0.725	0.77	0.74	0.607	0.46	0.915	0.696	0.949	0.25	0.25	0.561	0.572	1.074	0.959	0.829	0.958	1.428	1.153	1.023	0.683	0.851	0.844	0.68	1.012	0.565	0.671	0.627	0.58	0.414
2487	895.134	407.103	409.11	173.045	2.00655	7844.67	1	1	0.811088	0.791	0.117	0.458	0.702643	0.501	0.455	0.463	0.708	0.601	0.977	0.761	1.01	0.8	0.769016	0.718	1.062	0.607	0.464657	0.746	0.84399	0.775	0.891	0.743	0.897	1.159	1.138	1.375	0.531072	0.639974	0.735182	0.685	0.408547	0.481126	0.580201	0.891144	0.733356	0.19	0.505	0.19	0.521
2488	895.191	411.104	413.11	177.046	2.00634	22809.6	1	1	0.53	0.218	0.369	0.149	0.165	0.163	0.179	0.167	0.205	0.188	0.201	0.21	0.214	0.258	0.191	0.204	0.164	0.203	0.155	0.145	0.214	0.23	0.198	0.191	0.151	0.215	0.136	0.139	0.105	0.137	0.147	0.326	0.226	0.265	0.195	0.206	0.174	0.214	0.258	0.305	0.159
2490	895.644	755.295	757.302	521.237	2.00645	5410	1	1	0.398	0.37	0.564	0.42	0.633	0.511	0.69	0.507	0.482	0.393	0.571	0.466	0.615	0.541	1.246	1.056	0.433	0.931	0.752	0.747	1.178	0.973	0.948	0.727	0.721	0.775	1.477	1.728	0.244	0.327	0.801	0.994	0.718	0.677	0.702	0.367	1.16	1.164	1.014	0.984	0.616
2494	896.664	348.629	350.637	229.141	2.0077	23818	2	2	0.709	0.572	0.79	0.516	0.785	0.658	0.754	0.623	0.733	0.654	0.78	0.715	0.594	0.6	0.656	0.554	0.479	0.369	0.885	0.921	0.718	0.619	0.441	0.347	0.283	0.304	0.426	0.451	0.374	0.555	0.43	0.192	1.602	1.482	1.339	0.622	0.385	0.38	0.278	0.302	0.236
2497	897.62	545.329	549.34	78.2196	4.01079	1832	1	2	1.235	0.869	1.198	0.691	1.185	0.943	1.187	0.92	1.743	1.224	0.985	0.783	1.319	0.936	1.063	0.7	1.082	0.978	1.55	0.186	1.289	1.274	1.196	1.105	0.678	0.602	1.975	1.257	1.523	0.916	1.632	1.192	0.611	0.904119	1.163	0.903	1.224	0.508195	1.269	0.157	1.045
2499	897.698	348.629	350.636	114.571	2.0071	16738	1	1	0.709	0.57	0.79	0.542	0.785	0.704	0.754	0.633	0.733	0.654	0.78	0.71	0.594	0.604	0.656	0.519	0.479	0.386	0.908	0.921	0.718	0.604	0.441	0.339	0.283	0.323	0.426	0.433	0.374	0.555	0.43	0.192	1.602	1.482	1.339	0.622	0.385	0.38	0.278	0.302	0.236
2502	897.721	349.131	351.136	230.145	2.00556	4182	2	2	0.634	0.512	0.702	0.476	0.866	0.614	0.581	0.536	0.698	0.709	0.864	0.612	0.556	0.642	0.562	0.583	0.543	0.509	0.988	0.997	0.743	0.676	0.361	0.395	0.28	0.404	0.363	0.455	0.361	0.525	0.39	0.237	1.499	1.363	1.375	0.611	0.394	0.29	0.33	0.253	0.306
2503	897.727	371.106	373.111	137.048	2.0053	3149.35	1	1	0.861	1.17	1.141	1.443	0.74	0.62	1.088	0.632	1.049	0.737	0.802	0.698	1.233	0.713	0.844	0.714	1.329	0.811	0.951	0.603	1.533	1.403	1.447	0.935	1.017	1.103	1.272	0.981	0.951	1.141	0.887	0.812	0.831	0.661	0.934	1.003	1.529	1.22	1.084	0.918	0.824
2505	897.783	349.63	351.636	231.143	2.00662	2304	2	2	0.795	0.642	0.814	0.505	0.737	0.674	0.763	0.941	0.85	0.764	0.925	0.588	0.616	0.586	0.786	0.606	0.505	0.422	0.992	0.652	0.63	0.896	0.574	0.383	0.381	0.484	0.473	0.52	0.804	0.677	0.459	0.386	1.776	1.862	1.816	0.65	0.435	0.472	0.382	0.321	0.413
2509	898.074	506.323	510.337	39.2134	4.01437	3140.5	1	2	0.771	0.848	0.775	0.822	0.651	0.833	0.63	0.656	0.962	0.884	0.795	0.82	0.511	0.499	0.604	0.785	0.901	0.68	0.624	1.047	0.751	0.703	0.562	0.557	0.721	0.842	0.697	0.867	0.719	0.737	0.594	0.708	0.622	1.388	0.723	0.837	0.817	1.133	0.606	2.448	0.693
2513	898.77	324.09	326.097	180.064	2.00664	5841.94	2	2	0.482	0.333	0.427	0.252	0.445	0.451	0.429	0.31	0.483	0.573	0.503	0.433	0.59	0.483	0.485	0.404	0.375	0.445	0.538	0.454	0.707	0.728	0.827	0.669	0.565	0.545	0.434	0.63	1.39	1.195	0.414	1.038	0.34	0.3	0.458	0.505	0.231	0.371	0.439	0.481	0.239
2514	898.781	441.111	443.118	207.053	2.0065	2480	1	1	0.962	1.015	1.334	1.33	0.901	0.869	0.521	0.563	0.622	0.644	0.533	0.437	0.802	0.594	0.757	0.572	0.648	0.545	0.65	0.38	0.9	0.667	0.423	0.357	0.891	0.854	0.585	0.609	1.239	1.299	0.334735	0.234	0.406	0.38	0.27	0.522	0.6	0.38	0.65	0.38	0.365
2516	899.458	505.317	509.335	38.2075	4.01792	3008	1	2	0.174	0.185	0.18	0.207	0.214	0.212	0.224	0.496	0.229	0.399	0.234	0.404	0.245	0.177	0.248	0.225	0.261	0.29	0.215	1.665	0.12	0.156	0.115	0.288	0.278	0.31	0.216	0.195	0.238	0.246	0.234	0.32	0.191	2.366	0.261	0.268	0.193	3.573	0.171	3.267	0.218
2517	899.486	430.132	432.138	196.074	2.00654	3254	1	1	0.202	0.1001	0.1001	0.103	0.228	0.1001	0.182	0.1001	0.253	0.172	0.292	0.107367	0.1001	0.1001	0.154	0.1001	0.329	0.1001	6.904	0.1001	0.778207	0.1001	0.252	0.1001	0.286	0.1001	0.168	0.1001	0.1001	0.1001	0.246	0.1001	0.1001	0.1001	0.12	0.103	0.545	0.1001	0.546	0.569896	0.125
2518	899.532	451.161	453.167	217.103	2.0058	10143	1	1	0.1	0.157	0.352	0.231	0.321	0.335	0.29	0.42	0.1	0.101	0.245	0.192	0.272	0.283	0.371	0.342	0.138	0.459	1.054	0.237	0.919	0.827	0.132	0.1	0.167	0.115	0.265	0.184	0.191	0.1	0.198	0.1001	0.124	0.1	0.141	0.39	0.1001	0.1001	0.335	0.1	0.244
2519	900.865	319.077	321.084	170.037	2.00733	2406	2	2	0.822	0.818	0.752	0.637	0.932	0.681	0.815	0.576	0.866	0.634795	0.644	0.544218	0.77	0.7	0.816	0.513	0.595	0.83	0.815	0.82824	0.829	0.771	0.705	0.944	0.708	0.642	0.736	0.798	0.541	0.54	0.61	0.275	0.935	0.999	0.717	0.825	0.58	0.526	0.537	0.485	0.628
2520	901.276	395.109	397.115	161.05	2.00656	14656	1	1	1.149	1.193	1.283	0.796	0.866	1.178	0.97	0.721	0.751	0.485	0.507	0.648	0.229	0.321	0.543	0.673	2.008	0.73	0.667	0.581	0.755542	0.6	0.408	0.365	0.318	0.547	0.375	0.319	0.818	0.814	0.327	0.337	0.664	0.582	0.309	0.452	1.405	1.276	1.657	1.709	1.338
2522	905.218	301.103	303.11	134.09	2.00635	893271	2	2	0.732	0.832	0.689	0.668	0.896	0.824	0.817	0.743	0.882	0.688	0.618	0.537	0.666	0.684	0.711	0.691	0.491	0.586	0.895	0.867	0.863	0.832	0.715	0.684	0.507	0.645	0.576	0.727	0.379	0.518	0.58	0.233	0.949	0.941	0.739	0.686	0.426	0.447	0.472	0.454	0.377
2523	905.357	300.103	302.11	132.09	2.00666	9.10155e+06	2	2	0.675	0.785	0.676	0.624	0.914	0.808	0.739	0.683	0.819	0.667	0.593	0.525	0.647	0.663	0.71	0.657	0.451	0.549	0.832	0.802	0.817	0.843	0.702	0.673	0.494	0.609	0.568	0.709	0.365	0.476	0.577	0.208	0.903	0.863	0.731	0.671	0.398	0.431	0.441	0.448	0.368
2524	908.86	379.168	381.175	145.11	2.00655	26772.5	1	1	0.603	0.845	0.766	0.706	0.516	0.437	0.461	0.35	0.639	0.327	0.519	0.397	0.579	0.43	0.65	0.508	0.596	0.459	0.822	0.475	0.967	0.798	0.951	0.854	0.557	0.473	0.399	0.262	0.687	0.819	0.902	0.415	0.499	0.481	0.465	0.721	0.645	0.622	0.754	0.766	0.514
2526	911.799	425.116	427.123	191.058	2.00657	75552.8	1	1	0.827	0.721	0.549	0.521	0.667	0.51	0.405	0.443	0.723	0.605	0.857	0.73	0.95	0.749	0.692	0.656	1.008	0.602	0.459	0.53	0.755	0.699	0.856	0.705	0.947	1.118	0.946	1.358	0.547	0.536	0.685	0.618	0.4	0.435	0.546	0.816	0.69	0.628	0.503	0.468	0.523
2527	911.921	546.205	548.212	312.147	2.00654	1.04294e+06	1	1	0.807	0.902	0.634	0.619	0.838	0.643	0.583	0.472	0.727	0.66	0.761	0.632	0.72	0.642	0.735	0.612	0.224	0.535	0.74	0.765	0.1	0.1	0.214	0.199	1.143	1.156	0.616	0.689	0.591	0.764	0.546	0.244	0.436	0.418	0.438	0.562	0.236	0.247	0.283	0.268	0.153
2528	912.058	762.274	764.28	528.216	2.0057	7074	1	1	0.541	0.615	0.776	0.746	0.643	0.453	0.374	0.343	0.376	0.325	0.536	0.461	0.874	0.764	0.643	0.539	0.485561	0.826	0.622	0.19	0.362	0.407	0.42	0.424	0.634	0.633	0.545	0.597	0.938	0.921	0.21	0.236	0.409	0.431	0.443	0.356	0.383	0.19	0.502	0.19	0.532
2529	912.273	386.105	388.112	152.047	2.00648	43371.5	1	1	0.946	1.143	0.699	0.681	0.715	0.634	0.83	1.085	0.784	1.126	0.846	1.093	1.061	1.083	1.004	1.053	0.677	0.905	1.067	1.212	1.249	1.531	1.496	1.247	1.046	0.836	0.845	1.142	0.576	0.716	0.414	0.609	0.618	0.433	0.635	0.6	0.5	0.493	0.799	0.802	1.046
2530	912.9	670.221	672.227	436.163	2.00642	13230.9	1	1	0.462	0.499	1.032	0.967	0.681	0.569	0.77	0.705	0.223	0.199	0.664	0.534	1.041	0.913	1.014	0.878	0.502	0.674	2.038	2.055	0.978	0.991	0.453	0.372	0.304	0.323	0.381	0.427	0.297	0.388	0.384	0.391	0.321	0.516	0.456	0.739	0.291	0.1001	1.142	0.874	0.63
2531	913.284	379.132	381.139	145.074	2.00655	30287.4	1	1	0.622	0.559134	0.551	0.462	0.129	0.399	0.144	0.886827	0.146	0.487	0.213	0.730643	0.188	0.658001	0.19	0.611665	0.146	0.624025	0.211	0.77	0.174	0.54273	0.184	0.847419	0.202	0.547	0.188	0.557109	0.259	0.519	0.261	0.313	0.143	0.934868	0.188	0.242	0.232	1	0.275	0.76	0.213
2533	915.195	324.592	326.599	181.067	2.00762	7386	2	2	0.542	0.306	0.551	0.281	0.616	0.348	0.543	0.268	0.643	0.468552	0.584	0.921	0.73	0.53	0.582	0.363	0.596	0.33	0.707	0.265	0.919	0.498	1.068	0.442	0.766	0.36	0.516	0.47	2.066	1.986	0.554	1.09	0.502	0.437	0.584	0.601	0.468	0.444	0.621	0.718	0.334
2534	915.208	353.133	355.138	119.075	2.00496	2826	1	1	0.788	0.882	0.643	0.697	0.858	0.661	0.666	0.542	0.746	0.539	0.832	0.764	0.849	0.622	0.667	0.602	0.29	0.515	0.819	0.675	0.29	0.29	0.29	0.29	1.046	1.068	0.59	0.637	0.622	0.66	0.591	0.29	0.467	0.4	0.547	0.566	0.377	0.29	0.327	0.29	0.29
2535	915.513	512.221	514.228	278.163	2.0065	12568.1	1	1	0.419	0.462	1.074	1.036	0.687	0.597	0.43	0.342	0.601	0.541	0.337	0.248	0.404	0.365	0.784	0.65	1.659	0.245	0.447	0.432	1.466	1.495	0.277	0.322	1.695	1.647	0.54	0.623	0.386	0.454	0.201	0.1	0.277	0.333	0.262	1.318	0.213	0.166	0.376	0.389	2.297
2537	915.98	509.177	511.183	275.119	2.00642	3122.96	1	1	0.936	0.618	1.507	0.36	1.505	1.046	0.668	0.11	0.696	0.736	0.368	0.675	1.118	0.91	1.093	0.575	0.538	0.964	0.719	0.34	1.596	0.607	1.332	0.719	0.718	0.11	0.442	0.614	2.428	1.873	1.528	0.314	0.853	0.791	0.559	0.458	0.414	0.365	0.81	0.787	0.326
2538	916.817	362.117	364.124	256.117	2.0068	4648.16	2	2	0.762	0.875	1.289	1.416	1.1	0.644	0.775	0.556181	0.282	0.344024	0.437	0.428006	1.12	1.26583	0.469	0.571244	0.521	0.69	0.821	0.62	0.69	0.69	0.29	0.69	0.897	0.739	0.461	0.69	0.848	0.627	0.227	0.172	1.291	1.525	0.785	0.994	0.215	0.69	0.305	0.69	0.606
2541	919.615	315.085	317.092	162.054	2.00669	2400	2	2	0.723	0.824	0.887	0.655	0.931	0.613	0.77	0.538	0.813	0.502	0.678	0.739	0.899	0.551	0.658	0.884	0.736	0.858	0.805	0.856	1.061	0.842	1.28	1.079	0.802	0.861	0.778	0.656	2.336	2.59	0.728	1.354	0.825	0.685	0.561	0.803	0.56	0.565	0.954	0.923	0.598
2542	920.056	344.603	346.61	221.089	2.00668	14851.2	2	2	0.723	0.583	0.661	0.476	0.735	0.58	0.771	0.506	0.751	0.651	0.689	0.61	0.851	0.754	0.716	0.633	0.751	0.792	0.862	0.727	1.199	0.953	1.232	0.946	0.878	0.947	0.683	0.826	2.22	2.457	0.691	1.732	0.593	0.549	0.606	0.733	0.538	0.596	0.843	0.854	0.471
2543	920.541	437.138	439.144	203.079	2.00636	3496.22	1	1	0.629	0.725	0.605	0.507	0.672	0.541	0.666	0.556	0.725	0.632	0.594	0.528	0.842	0.65	0.739	0.643	0.775	0.685	0.734	0.754	0.961	0.822	1.127	0.936	0.845	0.933	0.68	0.995	2.033	2.183	0.692	1.023	0.612	0.575	0.57	0.747	0.599	0.589	0.743	0.765	0.539
2544	921.045	469.178	471.184	235.12	2.0066	2510.57	1	1	0.624	0.727	0.566	0.553	0.77	0.897	0.886	0.856	0.933	0.64	0.84	0.63	0.58	0.808	0.531	0.611	0.588	0.597	0.65	0.61	0.386	0.307	0.464	0.477	0.62	0.859	0.459	0.792	0.367	0.683	0.733	1.05	0.881	0.781	0.571	0.558	0.641	0.563	0.597	0.542	0.369
2545	921.243	345.601	347.607	223.085	2.0064	2396	2	2	0.881	0.694	0.974	0.634	0.730801	0.668	0.877	0.532	0.64	0.754	0.797	0.641	0.849	0.929	1.143	0.61	0.596	0.663	1.0476	0.742	1.258	1.006	1.466	1.014	0.696	0.895	0.777418	0.903	2.399	2.079	0.781	1.178	0.67619	0.711	0.63	0.649	0.589	0.578	1.008	1.117	0.596
2546	921.539	689.2	693.214	222.091	4.01361	2675.6	1	2	0.695	0.833	0.793	0.84	0.754	0.638	0.796	0.568	0.781	0.696	0.681	0.632	0.972	0.782	0.776	0.732	0.895	0.73	0.813	0.676	1.002	0.907	1.08	1.018	0.908	0.939	0.767	0.975	1.985	2.185	0.897	1.012	0.651	0.709	0.754	0.675	0.737	0.796	0.986	0.953	0.599
2548	921.839	324.09	326.096	180.063	2.00667	77548.2	2	2	0.535	0.232	0.509	0.223	0.527	0.368	0.54	0.31	0.588	0.368	0.597	0.308	0.707	0.435	0.544	0.374	0.512	0.402	0.621	0.425	0.859	0.531	1.026	0.603	0.702	0.599	0.459	0.469	1.795	1.682	0.494	0.977	0.446	0.448	0.51	0.576	0.425	0.427	0.68	0.584	0.318
2549	922.395	457.065	459.072	223.007	2.00658	2872	1	1	0.566	0.821	0.53	0.772	0.544	0.603	0.533	0.639	0.503	0.624	0.543	0.639	0.66	0.643	0.591	0.611	0.651	0.616	0.69	0.61	0.614	0.877	0.661	0.683	0.571	0.6	0.746	0.608	0.459	0.549	0.482	0.492	0.718	0.822	0.535	0.508	0.565	0.614562	0.52	0.66	0.54
2550	922.591	396.111	398.118	162.053	2.0067	3589	1	1	0.764	0.457	0.519	0.452	1.28	0.942	0.711	0.425	0.631	0.458	0.624	0.49	0.754	0.621	0.657	0.555	0.619	0.425	0.707	0.651	0.884	0.643	1.084	0.711	0.712	0.597	0.517	0.565	1.686	1.591	0.563	1.005	0.489	0.486	0.572	0.591	0.514	1.356	0.659	1.208	0.476
2551	923.419	407.103	409.112	173.045	2.00832	2408	1	1	0.861	0.769	0.584	0.59	0.743	0.543	0.503	0.514	0.728	0.609	0.92	0.77	0.978	0.808	0.751	0.738	0.961	0.632	0.514	0.746	0.798	0.747	0.959	0.732	1.072	1.204	1.013	1.367	0.548	0.628	0.71	0.672	0.455	0.481	0.582	0.887	0.666	0.19	0.537	0.19	0.552
2553	923.726	356.646	358.652	245.174	2.00639	2575.33	2	2	0.545	0.647	0.816	0.846	0.602	0.559	0.728	0.678	0.91	0.509	0.936	0.776	0.654	0.503	0.606	0.683	0.764	0.383	0.594	0.597	0.608	0.735	0.478	0.488	0.546	0.651	0.566	0.547	0.54	0.517	0.68	0.297	0.751	0.628	0.575	0.423	0.674	0.489	0.743	0.77	0.505
2556	924.412	648.175	652.188	181.066	4.01301	2724	1	2	0.604	0.338	0.634	0.319	0.644	0.409	0.568	0.374	0.664	0.45	0.633	0.402	0.742	0.562	0.63	0.509	0.657	0.486	0.723	0.539	0.935	0.58	1.077	0.738	0.802	0.679	0.601	0.569	2.077	2.167	0.611	1.082	0.527	0.56	0.612	0.646	0.513	0.508	0.73	0.643	0.397
2557	924.55	481.328	483.333	494.539	2.0056	4673.01	2	2	0.675	0.597	0.598	0.451	0.727	0.379	0.754	0.321	0.555	0.579	0.637	0.426	0.811	0.392	0.709	0.468	0.753	0.385	0.743	0.537	0.666	0.495	0.659	0.433	0.793	0.443	0.735	0.439	0.706	0.602	0.841	0.509	0.768	0.68	0.75	0.582	0.771	0.652	0.528	0.641	0.833
2558	924.738	542.141	546.154	75.0322	4.01265	3445.33	1	2	1.988	2.073	1.634	1.742	1.874	1.248	2.08	1.679	1.979	1.636	1.877	1.69	2.4	2.18	2.03	1.598	1.794	1.512	1.892	1.697	1.687	1.615	1.966	1.511	1.682	1.862	2.092	2.319	1.61	2.072	1.543	1.052	1.923	1.82	1.746	1.868	1.156	1.474	1.431	1.645	1.507
2560	925.502	338.57	340.576	209.023	2.00649	2794	2	2	0.92	0.954	1.127	0.906	0.928	0.812	1.014	0.851	0.948	0.771	0.893	0.793	0.949	0.911	1.094	0.816	0.973	1.118	1.233	0.73	1.387	1.414	1.593	0.959	1.069	1.031	1.07	0.946	0.871	0.963	0.824	0.982	0.801	0.901	0.798	1.032	0.929	0.962026	1.154	0.962026	0.77
2562	925.821	343.121	345.128	218.126	2.0067	4485.6	2	2	0.778	0.946	0.721	0.628	0.812	0.599	0.526	0.353	0.914	0.782	0.747	0.673	0.758	0.645	0.904	0.822	0.94	0.51	0.518	0.614	0.712	0.604	0.732	0.712	0.598	0.694	0.957	1.047	1.113	1.43	0.803	0.435	0.702	0.635	0.586	0.55	0.592	0.695	0.637	0.661	0.842
2566	926.902	422.09	424.096	188.032	2.00663	159969	1	1	0.576	0.518	0.594	0.458	0.741	0.51	0.701	0.398	0.734	0.466	0.653	0.436	0.867	0.653	0.744	0.563	0.697	0.575	0.772	0.583	1.108	0.74	1.149	0.822	0.773	0.714	0.553	0.674	1.963	2.312	0.599	0.657	0.529	0.535	0.545	0.609	0.569	0.542	0.82	0.809	0.397
2571	927.459	335.14	337.147	101.081	2.00762	3112	1	1	0.82	1.265	0.931	1.211	1.282	1.007	2.492	1.087	1.613	0.904	1.316	0.923	1.551	1.024	1.264	1.016	1.076	1.046	2.131	0.905	1.073	1.066	1.576	0.934	1.053	1.101	0.877	0.943	0.874	0.868	1.256	1.113	0.853	0.899	1.063	1.519	0.693	0.75	0.875	0.95	0.687
2572	927.519	457.065	459.073	446.013	2.0079	3244	2	2	0.561	0.821	0.534	0.636	0.538	0.625	0.551	0.565	0.492	0.633	0.555	0.626	0.676	0.584	0.576	0.644	0.651	0.701	0.698	0.803	0.614	0.812	0.643	0.791	0.574	0.612	0.743	0.583	0.457	0.543	0.488	0.492	0.734	0.822	0.537	0.524	0.574	0.609448	0.527	0.66	0.538
2574	928.444	546.205	548.212	312.147	2.00652	8511.57	1	1	0.723	0.957	0.64	0.645	0.838	0.653	0.617	0.464	0.778	0.644	0.77	0.604	0.756	0.675	0.745	0.611	0.214	0.513	0.755	0.721	0.1	0.1001	0.219	0.22	1.131	1.16	0.627	0.706	0.617	0.756	0.571	0.251	0.431	0.421	0.444	0.557	0.245	0.25	0.292	0.295	0.164
2575	928.545	338.069	340.075	208.021	2.00581	8224	2	2	0.927	0.891	0.903	0.865	0.866	0.712	0.89	0.689	0.842	0.726	0.817	0.703	1.003	0.838	0.882	0.882	1.097	0.934	1.082	1.092	1.294	1.113	1.307	1.088	0.982	1.054	0.914	1.055	0.79	0.858	0.788	0.866	0.73	0.906	0.742	0.913	0.752	0.32	1.085	0.32	0.853
2576	928.741	386.105	388.112	152.047	2.00658	120730	1	1	0.903	0.428	0.708	0.459	0.69	0.255	0.863	0.297	0.773	0.401	0.84	0.303	1.007	0.333	0.967	0.351	0.621	0.545	1.045	0.561	1.223	0.665	1.572	0.46	0.995	0.913	0.677	0.443	0.542	0.699	0.424	0.621	0.618	0.489	0.649	0.57	0.475	0.448	0.778	0.776	0.98
2578	929.032	439.136	441.142	205.077	2.00615	7692.8	1	1	0.768	0.894	0.716	0.746	0.963	0.805	1.089	0.724	1.186	1.072	1.032	0.868	0.983	1.243	1.053	0.917	1.01	0.732	0.844	0.803	0.846	0.61	0.663	0.619	0.882	1.095	0.54	0.664	0.351	0.377	0.64	0.763	1.7	1.654	1.243	0.875	0.741	0.813	1.092	1.184	0.632
2580	929.522	338.069	340.075	104.011	2.00601	6274	1	1	0.927	0.891	0.903	0.865	0.866	0.712	0.89	0.663	0.842	0.747	0.817	0.749	0.986	0.838	0.882	0.956	1.097	0.967	1.057	1.092	1.294	1.134	1.307	1.058	0.982	1.047	0.914	1.073	0.79	0.855	0.788	0.866	0.74	0.918	0.742	0.913	0.752	0.32	1.085	0.32	0.853
2584	931.931	365.152	367.159	131.094	2.00682	9588.36	1	1	0.606	0.732	0.625	0.622	0.541	0.515	0.637	0.48	0.55	0.491	0.776	0.672	0.788	0.65	0.747	0.643	0.578	0.477	0.747	0.629	0.609	0.418	0.767	0.588	0.625	0.654	0.575	0.601	0.655	0.773	0.579	0.395	0.567	0.656	0.579	0.605	0.628	0.586	0.657	0.604	0.489
2587	932.21	348.111	350.119	228.106	2.00783	3000	2	2	0.813	0.727	0.904	1.094	0.907	0.735	1.027	0.804	0.498	0.565	0.612	0.419	1.265	1.062	0.412	0.376	0.386	0.571	0.864	1.009	3.349	0.902	0.605	0.676	0.893	0.637	0.398	0.413	0.688	0.568	0.313	0.237	2.298	2.206	1.378	0.465	0.478	0.82	0.509	0.815322	0.34
2589	932.607	597.23	599.237	726.343	2.00698	5038	2	2	1.04	1.022	1.782	1.667	1.069	0.954	0.677	0.665	1.143	1.203	1.017	1.004	0.739	0.813	1.102	1.071	0.879	1.098	1.101	1.287	1.444	1.274	1.35	0.95	1.412	1.133	1.431	1.451	0.5	0.791	0.746	2.511	0.824	0.841	0.77	0.991	0.895	0.785	1.427	1.238	1.329
2590	932.698	344.603	346.61	221.089	2.00679	8459.22	2	2	0.711	0.48	0.662	0.435	0.689	0.58	0.745	0.459	0.706	0.588	0.685	0.574	0.833	0.702	0.696	0.604	0.707	0.74	0.825	0.731	1.138	0.873	1.196	0.903	0.845	0.934	0.629	0.769	2.157	2.4	0.686	1.019	0.595	0.581	0.589	0.727	0.551	0.634	0.819	0.92	0.496
2591	933.141	441.109	443.116	207.051	2.00651	2532	1	1	1.019	1.086	1.066	1.127	0.742	0.804	0.511	0.493	0.59	0.601	0.472	0.496	0.94	0.67	0.876	0.667	0.745	0.642	0.431	0.2	1.157	0.917	0.327	0.356	0.74	0.78	0.649	0.772	1.286	1.471	0.247	0.234	0.361	0.2	0.27	0.5	0.64	0.2	0.603	0.2	0.375
[truncated: 2,309 more rows]
[truncated: 171 more columns]
